# Supplementary material for: Bridging worlds: connecting glycan representations with glycoinformatics via Universal Input and a canonicalized nomenclature
Source: Bioinform Adv. 2025 Dec 1;5(1):vbaf310. doi: 10.1093/bioadv/vbaf310 (PMC12702141; doi:10.1093/bioadv/vbaf310)
Supplement: vbaf310_Supplementary_Data [file vbaf310_supplementary_data.zip]

Archive with 4 entries (4 files):
- TableS1.xlsx
- TableS2 (1).xlsx
- TableS3.xlsx
- universal_input_SI.docx
