# Supplementary material for: Bridging worlds: connecting glycan representations with glycoinformatics via Universal Input and a canonicalized nomenclature
Source: Bioinform Adv. 2025 Dec 1;5(1):vbaf310. doi: 10.1093/bioadv/vbaf310 (PMC12702141; doi:10.1093/bioadv/vbaf310)
Supplement: vbaf310_Supplementary_Data [file vbaf310_supplementary_data.zip › TableS1.xlsx]

## Sheet: TableS1
Supplementary Table 1. Supported nomenclatures in Universal Input. For each nomenclature, we provide its name, where it is handled within canonicalize_iupac (dedicated parser or within the stem of the function), the hook we use to detect the nomenclature (if a parser is used), as well as a representative example of the nomenclature.
Nomenclature	Handled_in	Hook	Example_Sequence
Common names	GLYCAN_MAPPINGS	common name contained in GLYCAN_MAPPINGS	LacNAc
CSDB-linear	Stem	-	-3)[65%Ac(1-2)]bDRibf(1-2)bDRibf(1-6)bXKdof(2-
DSC	GAG_disaccharide_to_iupac	glycan matches the regular expression "^[UDGIg][02][AaSH](0|3|4|6|9|10)$"	D2S9
GLYCAM	glycam_to_iupac	glycan ends with "-OH" OR regular expression "\d[DL][A-Z]" in glycan	DGalp[6S]b1-3DGalpNAca1-OH
GlycoCT	glycoct_to_iupac	"RES" in glycan	RES 1b:b-dglc-HEX-1:5 2s:n-acetyl 3b:b-dglc-HEX-1:5 4s:n-acetyl 5b:b-dman-HEX-1:5 6b:a-dman-HEX-1:5 7b:a-dman-HEX-1:5 LIN 1:1d(2+1)2n 2:1o(4+1)3d 3:3d(2+1)4n 4:3o(4+1)5d 5:5o(3+1)6d 6:5o(6+1)7d
GlycoCT XML	glycoctxml_to_iupac	glycan starts with '<?xml' or '<sugar' in glycan	<?xml version="1.0" encoding="UTF-8"?> <sugar version="1.0"> <residues> <basetype id="1" anomer="b" superclass="hex" ringStart="1" ringEnd="5" name="b-dglc-HEX-1:5"> <stemtype id="1" type="dglc" /> </basetype> <basetype id="2" anomer="b" superclass="hex" ringStart="1" ringEnd="5" name="b-dglc-HEX-1:5"> <stemtype id="1" type="dglc" /> </basetype> <basetype id="3" anomer="b" superclass="hex" ringSt…
GlycoWorkbench	glycoworkbench_to_iupac	"End--" in glycan	redEnd--??1D-Glc,p--4b1D-Gal,p(--3a2D-NeuGc,p@270)--4b1D-GalNAc,p$MONO,Und,-H,0,redEnd
GlySeeker	glyseeker_to_iupac	glycan starts with "0"	01Y41Y41M(31M21M21M)61M(31M21M)61M21M
GlyTouCan	glytoucan_to_glycan	regular expression matching r'^G\d{5}[A-Z]{2}$' in glycan	G07426YY
IUPAC-condensed	Stem	-	Man(a1-3)[Man(a1-6)]Man(b1-4)GlcNAc(b1-4)GlcNAc
IUPAC-extended	iupac_extended_to_condensed	regular expression "[^o]-[LD]-" in glycan	α-D-Manp-(1→3)[α-D-Manp-(1→6)]-β-D-Manp-(1→4)-β-D-GlcpNAc-(1→4)-β-D-GlcpNAc-(1→
KCF	kcf_to_iupac	glycan starts with "ENTRY"	ENTRY XYZ Glycan NODE 5 1 GlcNAc 15.0 7.0 2 GlcNAc 8.0 7.0 3 Man 1.0 7.0 4 Man -6.0 12.0 5 Man -6.0 2.0 EDGE 4 1 2:b1 1:4 2 3:b1 2:4 3 5:a1 3:3 4 4:a1 3:6 ///
LinearCode	linearcode_to_iupac	";" in glycan	Ma3(Ma6)Mb4GNb4GN;
N-glycan stubs	nglycan_stub_to_iupac	"(Man)3(GlcNAc)2" in glycan	(Hex)2 (HexNAc)3 (Deoxyhexose)1 (NeuAc)2 + (Man)3(GlcNAc)2
Oxford	oxford_to_iupac	glycans matching the regular expressions of either ^(?:M|Man)[-]?(\d+)$ or ^(?=.*[1-9])(?=.*(?:A\d+|G\d+|S[g]?\d+|F|B[i]?|M\d+))(?!.*\([a-z]?\d-\d\))(?!.*F[a-z])[A-Za-z0-9()\[\],-]+$	F(3)XA2
WURCS	wurcs_to_iupac	"S=" in glycan	WURCS=2.0/3,5,4/[a2122h-1b_1-5_2*NCC/3=O][a1122h-1b_1-5][a1122h-1a_1-5]/1-1-2-3-3/a4-b1_b4-c1_c3-d1_c6-e1
