# Supplementary material for: Bridging worlds: connecting glycan representations with glycoinformatics via Universal Input and a canonicalized nomenclature
Source: Bioinform Adv. 2025 Dec 1;5(1):vbaf310. doi: 10.1093/bioadv/vbaf310 (PMC12702141; doi:10.1093/bioadv/vbaf310)
Supplement: vbaf310_Supplementary_Data [file vbaf310_supplementary_data.zip › TableS2 (1).xlsx]

## Sheet: TableS2
Supplementary Table 2. Glycan sequences in various nomenclatures that were used for benchmarking Universal Input. For each nomenclature, both its name and all tested sequences are provided.
WURCS	GlycoWorkbench	Oxford	GLYCAM	GlycoCT	GlySeeker	CSDB-linear	IUPAC-condensed
WURCS=2.0/6,18,17/[a2122h-1x_1-5_2*NCC/3=O][a2122h-1b_1-5_2*NCC/3=O][a1122h-1b_1-5][a1122h-1a_1-5][a2112h-1x_1-5][a1221m-1a_1-5]/1-2-3-4-1-5-1-5-4-1-5-1-5-1-5-1-5-6/a4-b1_a6-r1_b4-c1_c3-d1_c6-i1_d?-e1_d?-g1_e?-f1_g?-h1_i?-j1_i?-p1_j?-k1_k?-l1_l?-m1_m?-n1_n?-o1_p?-q1	freeEnd--??1D-Glc,p--4a1D-Man,p--4a1D-Man,p	A3G2S1	LFucpa1-2[DGalpa1-3]DGalpb1-4DGlcpNAcb1-3[LFucpa1-2[DGalpa1-3]DGalpb1-4DGlcpNAcb1-6]DGalpNAca1-OH	RES 1b:b-dgal-HEX-1:5 2s:n-acetyl 3b:b-dglc-HEX-1:5 4s:n-acetyl 5b:b-dgal-HEX-1:5 6b:a-lgal-HEX-1:5|6:d 7b:b-dgal-HEX-1:5 8b:b-dglc-HEX-1:5 9s:n-acetyl 10b:b-dgal-HEX-1:5 11b:a-lgal-HEX-1:5|6:d 12b:b-dgal-HEX-1:5 LIN 1:1d(2+1)2n 2:1o(3+1)3d 3:3d(2+1)4n 4:3o(4+1)5d 5:5o(2+1)6d 6:5o(3+1)7d 7:1o(6+1)8d 8:8d(2+1)9n 9:8o(4+1)10d 10:10o(2+1)11d 11:10o(3+1)12d	01Y41Y41M(31M41Y41L)61M(21Y41L31Y41L)61Y41L31Y41L	%aXKdop(2-4)[xXEtN(1-P-7)]aXKdop(2-4)[aDGlcp(1-2)aDGlcp(1-2)[Ac(1-2)aDGlcpN(1-3)]aDGalp(1-3)aDGlcp(1-3)[aDGlcpN(1-7)aXLDmanHepp(1-7),%P-4)]aXLDmanHepp(1-3)[xXEtN(1-%P-%P-4)]aXLDmanHepp(1-5)]aXKdop	Gal(b1-4)Glc-ol
WURCS=2.0/7,11,10/[a2122h-1x_1-5_2*NCC/3=O][a2122h-1b_1-5_2*NCC/3=O][a1122h-1b_1-5][a1122h-1a_1-5][a2112h-1b_1-5][Aad21122h-2a_2-6_5*NCC/3=O][a1221m-1a_1-5]/1-2-3-4-2-5-6-4-2-5-7/a4-b1_a6-k1_b4-c1_c3-d1_c6-h1_d2-e1_e4-f1_f6-g2_h2-i1_i4-j1	freeEnd--??1D-Qui(--2b1D-Glc,p)--4b1D-Qui,p	FA2G2S2(2,3)	LFucpa1-2DGalpb1-3DGlcpNAcb1-3DGalpb1-4DGlcpNAcb1-6[DGalpb1-4DGlcpNAcb1-3]DGalpb1-4DGlcpa1-OH	RES 1b:b-dglc-HEX-1:5 2b:b-dgal-HEX-1:5 3b:b-dglc-HEX-1:5 4s:n-acetyl 5b:b-dgal-HEX-1:5 6b:b-dglc-HEX-1:5 7s:n-acetyl 8b:b-dgal-HEX-1:5 9b:b-dglc-HEX-1:5 10s:n-acetyl 11b:b-dgal-HEX-1:5 12b:a-lgal-HEX-1:5|6:d LIN 1:1o(4+1)2d 2:2o(3+1)3d 3:3d(2+1)4n 4:3o(4+1)5d 5:2o(6+1)6d 6:6d(2+1)7n 7:6o(4+1)8d 8:8o(3+1)9d 9:9d(2+1)10n 10:9o(3+1)11d 11:11o(2+1)12d	01Y41Y41M(31M(21Y41L31Y41L)41Y41L)61M(21Y41L31Y41L)61Y41L	%aXKdop(2-4)aXKdop(2-4)[aDGlcp(1-4)aDGalpA(1-3)[aXLDmanHepp(1-7)]aXLDmanHepp(1-3)[bDGalpA(1-6)bDGlcp(1-4)]aXLDmanHepp(1-5)]aXKdop	Neu5Ac(a2-3)Gal(b1-4)Glc1Cer
WURCS=2.0/6,10,9/[a2122h-1x_1-5_2*NCC/3=O][a2122h-1b_1-5_2*NCC/3=O][a1122h-1b_1-5][a1122h-1a_1-5][a2112h-1b_1-5][Aad21122h-2a_2-6_5*NCC/3=O]/1-2-3-4-2-5-6-4-2-5/a4-b1_b4-c1_c3-d1_c6-h1_d2-e1_e4-f1_f6-g2_h2-i1_i4-j1	freeEnd--??1D-GlcNAc,p--4b1D-GlcNAc,p--4b1D-Man,p(--3a1D-Man,p(--2b1D-GlcNAc,p--4b1D-Gal,p--6a2D-NeuAc,p)--4b1D-GlcNAc,p(--3a1L-Fuc,p)--4b1D-Gal,p--3a2D-NeuAc,p)--6a1D-Man,p(--2b1D-GlcNAc,p--4b1D-Gal,p--6a2D-NeuAc,p)--4b1D-GlcNAc,p(--3a1L-Fuc,p)--4b1D-Gal,p--3a2D-NeuAc,p$MONO,perMe,Na,0,freeEnd	BiA2G2S1	DNeup5Aca2-3DGalpb1-4DGlcpNAcb1-4[DGalpb1-4DGlcpNAcb1-2]DManpa1-3[DGalpb1-4DGlcpNAcb1-3DGalpb1-4DGlcpNAcb1-3DGalpb1-4DGlcpNAcb1-3DGalpb1-4DGlcpNAcb1-6[DGalpb1-4DGlcpNAcb1-2]DManpa1-6]DManpb1-4DGlcpNAcb1-4[LFucpa1-6]DGlcpNAca1-OH	RES 1b:b-dglc-HEX-1:5 2s:n-acetyl 3b:b-dglc-HEX-1:5 4s:n-acetyl 5b:b-dman-HEX-1:5 6b:b-dman-HEX-1:5 7b:b-dglc-HEX-1:5 8s:n-acetyl 9b:b-dgal-HEX-1:5 10b:b-dglc-HEX-1:5 11s:n-acetyl 12b:b-dgal-HEX-1:5 13b:x-dgro-dgal-NON-2:6|1:a|2:keto|3:d 14s:n-acetyl 15b:b-dman-HEX-1:5 16b:b-dglc-HEX-1:5 17s:n-acetyl 18b:b-dgal-HEX-1:5 19b:b-dglc-HEX-1:5 20s:n-acetyl 21b:b-dgal-HEX-1:5 22b:b-dglc-HEX-1:5 23s:n-ac…	01Y(61F)41Y41M(31M(21Y41L31Y41L)41Y41L31Y41L)(41Y)61M(21Y41L31Y41L31L)61Y41L	%aXLDmanHepp(1-4)[Me(1-P-3)aDManp(1-2)/aDManp(1-2)aDManp(1-2)aDManp(1-3)aDManp(1-3)aDManp(1-2)/n=?/aDManp(1-2)aDManp(1-2)aDManp(1-3)aDManp(1-3)aDManp(1-3)aDManp(1-3)aDManp(1-3)[Ac(1-2)]bDGlcpN(1-5)]aXKdop(2-2)/xXEtg(1-2)/n=?/xXEtg(1-1)Subst // Subst = biotin = SMILES O{1}C(CCCC[C@H]1[C@]([H])([C@]([H])(CS1)N2)NC2=O)=O	Man(a1-2)Man(a1-3)[Man(a1-3)[Man(a1-6)]Man(a1-6)]Man(b1-4)GlcNAc(b1-4)GlcNAc
WURCS=2.0/5,7,6/[a2122h-1x_1-5_2*NCC/3=O][a2122h-1b_1-5_2*NCC/3=O][a1122h-1b_1-5][a1122h-1a_1-5][a1221m-1a_1-5]/1-2-3-4-1-4-5/a4-b1_a6-g1_b4-c1_c3-d1_c6-f1_d?-e1	freeEnd--?a?D-GalNAc,p(--3b1D-GlcNAc,p(--3a1L-Fuc,p)--4b1D-Gal,p--2a1L-Fuc,p)--6a2D-NeuGc,p$MONO,perMe,Na,0,freeEnd	A3F1G1	DGlcpNSa1-4LIdopAa1-4DGlcpNSa1-4DGlcpAb1-4DGlcpNAc[6S]a1-4DGlcpAb1-4DGlcpNS[6S]a1-4LIdopA[2S]a1-4DGlcpNAca1-4DGlcpAa1-OH	RES 1b:b-dglc-HEX-1:5|-1:a 2b:b-dglc-HEX-1:5 3s:n-acetyl 4b:x-lido-HEX-1:5 5s:sulfate 6b:b-dglc-HEX-1:5 7b:b-dglc-HEX-1:5|-1:a 8b:b-dglc-HEX-1:5 9b:b-dglc-HEX-1:5|-1:a 10b:b-dglc-HEX-1:5 11s:n-sulfate 12b:x-lido-HEX-1:5|-1:a 13b:b-dglc-HEX-1:5 14s:n-sulfate 15s:sulfate 16s:sulfate LIN 1:1o(4+1)2d 2:2d(2+1)3n 3:2o(4+1)4d 4:4o(2+1)5n 5:4o(4+1)6d 6:6o(4+1)7d 7:7o(4+1)8d 8:8o(4+1)9d 9:9o(4+1)10d 10:1…	01Y(61F)41Y41M(31M(21Y41L31Y41L)41Y41L)(41Y)61M(21Y41L31Y41L31L)61Y41L31Y41L	-1)[Ac(1-3)]bDFruf(2-3)bDFruf(2-	Man(a1-2)Man(a1-2)Man(a1-3)[Man(a1-2)Man(a1-3)[Man(a1-2)Man(a1-6)]Man(a1-6)]Man(b1-4)GlcNAc(b1-4)GlcNAc
WURCS=2.0/4,7,6/[a2122h-1x_1-5_2*NCC/3=O][a2122h-1b_1-5_2*NCC/3=O][a1122h-1b_1-5][a1122h-1a_1-5]/1-2-3-4-4-4-4/a4-b1_b4-c1_c3-d1_c6-e1_e3-f1_e6-g1	freeEnd--??1D-GalNAc,p(--3b1D-Gal,p)--6b1D-GlcNAc,p--3b1D-Gal,p--2a1L-Fuc,p	FA4G3Lac1S1	DGalpb1-4[LFucpa1-3]DGlcpNAcb1-2DManpa1-OH	RES 1b:b-dman-HEX-1:5 2b:b-dglc-HEX-1:5 3s:n-acetyl 4b:a-lgal-HEX-1:5|6:d 5b:b-dgal-HEX-1:5 LIN 1:1o(2+1)2d 2:2d(2+1)3n 3:2o(3+1)4d 4:2o(4+1)5d	01Y41Y41M(31M(21Y41L)41Y41L)61M(21Y41L)61Y41L	-1)bDFruf(2-3)bDFruf(2-	Man(a1-3)[Man(a1-6)]Man(a1-6)[Man(a1-3)]Man(b1-4)GlcNAc(b1-4)GlcNAc
WURCS=2.0/6,16,15/[a2122h-1x_1-5_2*NCC/3=O][a2122h-1b_1-5_2*NCC/3=O][a1122h-1b_1-5][a1122h-1a_1-5][a2112h-1x_1-5][a1221m-1a_1-5]/1-2-3-4-1-5-1-5-2-4-1-5-1-1-5-6/a4-b1_a6-p1_b4-c1_c3-d1_c4-i1_c6-j1_d?-e1_d?-g1_e?-f1_g?-h1_j?-k1_j?-n1_k?-l1_l?-m1_n?-o1	freeEnd--??1D-Glc,o--4b1D-Glc,p(--4b1D-Glc,p--6a1D-Xyl,p)--6a1D-Xyl,p--2a1L-Ara,f$MONO,perMe,Na,0,freeEnd	FA3F1G2S[3]1	DGalpb1-4DGlcpNAcb1-6[DNeup5Aca2-3DGalpb1-4DGlcpNAcb1-2]DManpa1-6[DGalpb1-4DGlcpNAcb1-2DManpa1-3]DManpb1-4DGlcpNAcb1-4DGlcpNAca1-OH	RES 1b:b-dglc-HEX-1:5 2s:n-acetyl 3b:b-dglc-HEX-1:5 4s:n-acetyl 5b:b-dman-HEX-1:5 6b:b-dman-HEX-1:5 7b:b-dglc-HEX-1:5 8s:n-acetyl 9b:b-dgal-HEX-1:5 10b:b-dman-HEX-1:5 11b:b-dglc-HEX-1:5 12s:n-acetyl 13b:b-dgal-HEX-1:5 14b:x-dgro-dgal-NON-2:6|1:a|2:keto|3:d 15s:n-acetyl 16b:b-dglc-HEX-1:5 17s:n-acetyl 18b:b-dgal-HEX-1:5 LIN 1:1d(2+1)2n 2:1o(4+1)3d 3:3d(2+1)4n 4:3o(4+1)5d 5:5o(3+1)6d 6:6o(2+1)7d 7:…	01Y41Y41M(31M41Y41L)61M(21Y41L)61Y41L	-1)x?Man-ol(6-P-3)bDGalp(1-3)[Ac(1-6),Ac(1-5)]bDGalf(1-3)bDGlcp(1-6)[Ac(1-2)]bDGalf(1-	Man(a1-3)[Man(a1-6)]Man(b1-4)GlcNAc(b1-4)GlcNAc
WURCS=2.0/7,16,15/[a2122h-1x_1-5_2*NCC/3=O][a2122h-1b_1-5_2*NCC/3=O][a1122h-1b_1-5][a1122h-1a_1-5][a2112h-1x_1-5][Aad21122h-2x_2-6_5*NCC/3=O][a1221m-1a_1-5]/1-2-3-4-1-5-6-7-2-4-1-5-7-1-5-7/a4-b1_a6-p1_b4-c1_c3-d1_c4-i1_c6-j1_e3-h1_k3-m1_d?-e1_e?-f1_f?-g2_j?-k1_j?-n1_k?-l1_n?-o1	freeEnd--?b1D-GlcNAc,p--3b1D-Gal,p--3a1D-GalNAc,p	A1BF1G1S1	LFucpa1-3[LFucpa1-2[DGalpa1-3]DGalpb1-4]DGlcpNAcb1-3[LFucpa1-3[DGalpa1-3DGalpb1-4]DGlcpNAcb1-6]DGalpb1-4DGlcpa1-OH	RES 1b:b-dglc-HEX-1:5 2b:b-dgal-HEX-1:5 3b:b-dglc-HEX-1:5 4s:n-acetyl 5b:a-lgal-HEX-1:5|6:d 6b:b-dgal-HEX-1:5 7b:a-lgal-HEX-1:5|6:d 8b:b-dgal-HEX-1:5 9b:b-dglc-HEX-1:5 10s:n-acetyl 11b:a-lgal-HEX-1:5|6:d 12b:b-dgal-HEX-1:5 13b:b-dgal-HEX-1:5 LIN 1:1o(4+1)2d 2:2o(3+1)3d 3:3d(2+1)4n 4:3o(3+1)5d 5:3o(4+1)6d 6:6o(2+1)7d 7:6o(3+1)8d 8:2o(6+1)9d 9:9d(2+1)10n 10:9o(3+1)11d 11:9o(4+1)12d 12:12o(3+1)13d	01Y41Y41M(31M41Y41L)61M61Y41L	-2)??Glcp(1-3)??Glcp(1-3)??Rhap(1-3)x?Rib-ol(5-P-	Glc1Cer
WURCS=2.0/6,13,12/[a2122h-1x_1-5_2*NCC/3=O][a2122h-1b_1-5_2*NCC/3=O][a1122h-1b_1-5][a1122h-1a_1-5][a2112h-1x_1-5][Aad21122h-2x_2-6_5*NCC/3=O]/1-2-3-4-1-5-6-1-5-6-4-1-5/a4-b1_b4-c1_c3-d1_c6-k1_d?-e1_d?-h1_e?-f1_f?-g2_h?-i1_i?-j2_k?-l1_l?-m1	redEnd--??1D-GalNAc,o--3b1D-Gal,p(--2a1L-Fuc,p)--4b1D-Gal,p(--2a1L-Fuc,p)--3a1D-Gal,p--2a1L-Fuc,p	A2G2(s)1Gal1	DGlcpAb1-4DGlcpNAca1-4LIdopAa1-4DGlcpNAca1-OH	RES 1b:b-dglc-HEX-1:5 2s:n-acetyl 3b:x-lido-HEX-1:5|-1:a 4b:b-dglc-HEX-1:5 5s:n-acetyl 6b:b-dglc-HEX-1:5|-1:a LIN 1:1d(2+1)2n 2:1o(4+1)3d 3:3o(4+1)4d 4:4d(2+1)5n 5:4o(4+1)6d	01Y(61F)41Y41M(31M(21Y31F)41Y31F)61M(31M)61M	-2)??Rhap(1-2)[??Galp(1-3)??Rhap(1-3)[Ac(1-2)]??GlcpN(1-4)]??Rhap(1-?)xDGlc-ol(1-P-	Gal(b1-4)GlcNAc(b1-2)Man(a1-3)[Gal(b1-4)GlcNAc(b1-2)Man(a1-6)]Man(b1-4)GlcNAc(b1-4)[Fuc(a1-6)]GlcNAc
WURCS=2.0/7,13,12/[a2122h-1x_1-5_2*NCC/3=O][a2122h-1b_1-5_2*NCC/3=O][a1122h-1b_1-5][a1122h-1a_1-5][a2112h-1x_1-5][Aad21122h-2x_2-6_5*NCC/3=O][a1221m-1a_1-5]/1-2-3-4-1-5-6-2-4-1-5-6-7/a4-b1_a6-m1_b4-c1_c3-d1_c4-h1_c6-i1_d?-e1_e?-f1_f?-g2_i?-j1_j?-k1_k?-l2	freeEnd--??1D-GlcNAc,p--4b1D-GlcNAc,p--4b1D-Man,p(--3a1D-Man,p(--2b1D-GlcNAc,p--4b1D-Gal,p)--4b1D-GlcNAc,p--4b1D-Gal,p--6a2D-NeuAc,p)--6a1D-Man,p(--2b1D-GlcNAc,p--4b1D-Gal,p)--6b1D-GlcNAc,p--4b1D-Gal,p--6a2D-NeuAc,p	A4BG1(s)1S(6)1	DManpb1-4DGlcpAb1-3DGlcpNAca1-2DGalpa1-OH	RES 1b:b-dgal-HEX-1:5 2b:b-dglc-HEX-1:5 3s:n-acetyl 4b:b-dglc-HEX-1:5|-1:a 5b:b-dman-HEX-1:5 LIN 1:1o(2+1)2d 2:2d(2+1)3n 3:2o(3+1)4d 4:4o(4+1)5d	01Y(61F)41Y41M(31M(21Y41L)41Y41L)61M61M	-2)[%Ac(1-4),%Ac(1-3)]aLRhap(1-2)[aDGlcp(1-3)]aLRhap(1-3)aLRhap(1-3)[Ac(1-2)]bDGlcpN(1-	Man(a1-3)[Man(a1-6)]Man(b1-4)GlcNAc(b1-4)[Fuc(a1-6)]GlcNAc
WURCS=2.0/7,12,11/[a2122h-1x_1-5_2*NCC/3=O][a2122h-1b_1-5_2*NCC/3=O][a1122h-1b_1-5][a1122h-1a_1-5][a2112h-1x_1-5][Aad21122h-2x_2-6_5*NCC/3=O][a1221m-1a_1-5]/1-2-3-4-1-5-6-2-4-1-5-7/a4-b1_a6-l1_b4-c1_c3-d1_c4-h1_c6-i1_d?-e1_e?-f1_f?-g2_i?-j1_j?-k1	freeEnd--??1D-GlcNAc,o--4b1D-GlcNAc,p--4b1D-Man,p(--3a1D-Man,p(--2b1D-GlcNAc,p)--4b1D-GlcNAc,p)--6a1D-Man,p$MONO,perMe,Na,0,freeEnd	M6D1	DGlcpb1-4DGlcpb1-3DGlcpb1-4DGlcpb1-4DGlcpb1-3DGlcpa1-OH	RES 1b:b-dglc-HEX-1:5 2b:b-dglc-HEX-1:5 3b:b-dglc-HEX-1:5 4b:b-dglc-HEX-1:5 5b:b-dglc-HEX-1:5 6b:b-dglc-HEX-1:5 LIN 1:1o(3+1)2d 2:2o(4+1)3d 3:3o(4+1)4d 4:4o(3+1)5d 5:5o(4+1)6d	01Y(61F)41Y41M(31M)61M(21Y41L)61Y31F	-2)[%Ac(1-6)]bDGalf(1-3)aDGalp(1-2)xDRib-ol(5-P-3)bDGalf(1-3)aDGlcp(1-	Neu5Ac(a2-3)Gal(b1-3)GalNAc(b1-4)[Neu5Ac(a2-3)]Gal(b1-4)Glc1Cer
WURCS=2.0/4,8,7/[a2122h-1x_1-5_2*NCC/3=O][a2122h-1b_1-5_2*NCC/3=O][a1122h-1b_1-5][a1122h-1a_1-5]/1-2-3-4-4-4-4-4/a4-b1_b4-c1_c3-d1_c6-f1_d2-e1_f3-g1_f6-h1	freeEnd--??1D-GlcNAc--4b1D-GlcNAc,p--4b1D-Man,p(--4a1D-Man,p(--2b1D-GlcNAc,p--4b1D-Gal,p--6a2D-NeuAc,p)--4b1D-GlcNAc,p--4b1D-Gal,p--3a2D-NeuAc,p)--6a1D-Man,p--2b1D-GlcNAc,p--4b1D-Gal,p--6/3a2D-NeuAc,p$MONO,perMe,Na,0,freeEnd	A3BG2S2	DNeup5Aca2-3DGalpa1-4DGalpb1-4DGlcpa1-OH	RES 1b:b-dglc-HEX-1:5 2b:b-dgal-HEX-1:5 3b:b-dgal-HEX-1:5 4b:x-dgro-dgal-NON-2:6|1:a|2:keto|3:d 5s:n-acetyl LIN 1:1o(4+1)2d 2:2o(4+1)3d 3:3o(3+2)4d 4:4d(5+1)5n	01Y(61F)41Y41M(31M41Y(31F)41L)61M61Y41L	-2)[25%Ac(1-4),35%Ac(1-3)]aLRhap(1-2)[aDGlcp(1-3)]aLRhap(1-3)aLRhap(1-3)[Ac(1-2)]bDGlcpN(1-	Neu5Ac(a2-8)Neu5Ac(a2-3)Gal(b1-4)Glc1Cer
WURCS=2.0/6,10,9/[a2122h-1x_1-5_2*NCC/3=O][a2122h-1b_1-5_2*NCC/3=O][a1122h-1b_1-5][a1122h-1a_1-5][a2112h-1x_1-5][a1221m-1a_1-5]/1-2-3-4-1-5-6-4-1-6/a4-b1_a6-j1_b4-c1_c3-d1_c6-h1_e3-g1_d?-e1_e?-f1_h?-i1	freeEnd--??1D-GlcNAc,p(--4b1D-GlcNAc,p--4b1D-Man,p(--3a1D-Man,p(--2b1D-GlcNAc,p(--3a1L-Fuc,p)--4b1D-Gal,p--3/6a2D-NeuAc,p--8a2D-NeuAc,p)--4b1D-GlcNAc,p--4b1D-Gal,p--3/6a2D-NeuGc,p)--6a1D-Man,p(--2b1D-GlcNAc,p--4b1D-Gal,p--3/6a2D-NeuAc,p)--6b1D-GlcNAc,p(--3a1L-Fuc,p)--4b1D-Gal,p--3/6a2D-NeuAc,p)--6a1L-Fuc,p$MONO,perMe,Na,0,freeEnd	M4A1G1Sg1S1	DGlcpNAcb1-2DManpa1-3[DGalpb1-4DGlcpNAcb1-2DManpa1-6]DManpb1-4DGlcpNAcb1-4DGlcpNAca1-OH	RES 1b:b-dglc-HEX-1:5 2s:n-acetyl 3b:b-dglc-HEX-1:5 4s:n-acetyl 5b:b-dman-HEX-1:5 6b:b-dman-HEX-1:5 7b:b-dglc-HEX-1:5 8s:n-acetyl 9b:b-dman-HEX-1:5 10b:b-dglc-HEX-1:5 11s:n-acetyl 12b:b-dgal-HEX-1:5 LIN 1:1d(2+1)2n 2:1o(4+1)3d 3:3d(2+1)4n 4:3o(4+1)5d 5:5o(3+1)6d 6:6o(2+1)7d 7:7d(2+1)8n 8:5o(6+1)9d 9:9o(2+1)10d 10:10d(2+1)11n 11:10o(4+1)12d	01Y41Y41M(31M)61M(21Y41L31Y41L)61Y	-2)[33%Ac(1-3)]bDRibf(1-3)bDRibf(1-5)aXKdop(2-	GlcNAc(b1-2)Man(a1-3)[GlcNAc(b1-2)Man(a1-6)]Man(b1-4)GlcNAc(b1-4)[Fuc(a1-6)]GlcNAc
WURCS=2.0/7,18,17/[a2122h-1x_1-5_2*NCC/3=O][a2122h-1b_1-5_2*NCC/3=O][a1122h-1b_1-5][a1122h-1a_1-5][a2112h-1x_1-5][Aad21122h-2x_2-6_5*NCC/3=O][a1221m-1a_1-5]/1-2-3-4-1-5-6-1-5-6-4-1-5-6-1-5-7-7/a4-b1_a6-r1_b4-c1_c3-d1_c6-k1_o3-q1_d?-e1_d?-h1_e?-f1_f?-g2_h?-i1_i?-j2_k?-l1_k?-o1_l?-m1_m?-n2_o?-p1	freeEnd--??1D-GlcNAc,p--4b1D-GlcNAc,p--4b1D-Man,p(--3a1D-Man,p(--2b1D-GlcNAc,p--4b1D-Gal,p--3/6a2D-NeuAc,p)--4b1D-GlcNAc,p)--6a1D-Man,p(--2b1D-GlcNAc,p--4b1D-Gal,p)--6b1D-GlcNAc,p--4b1D-Gal,p--3/6a2D-NeuAc,p$MONO,perMe,Na,0,freeEnd	A4F1GalNAc1G2Lac1	DNeup5Aca2-3DGalpb1-4[LFucpa1-3]DGlcpNAcb1-6[DGalpb1-4DGlcpNAcb1-2]DManpa1-6[DGalpb1-4DGlcpNAcb1-2DManpa1-3]DManpb1-4DGlcpNAcb1-4DGlcpNAca1-OH	RES 1b:b-dglc-HEX-1:5 2s:n-acetyl 3b:b-dglc-HEX-1:5 4s:n-acetyl 5b:b-dman-HEX-1:5 6b:b-dman-HEX-1:5 7b:b-dglc-HEX-1:5 8s:n-acetyl 9b:b-dgal-HEX-1:5 10b:b-dman-HEX-1:5 11b:b-dglc-HEX-1:5 12s:n-acetyl 13b:b-dgal-HEX-1:5 14b:b-dglc-HEX-1:5 15s:n-acetyl 16b:a-lgal-HEX-1:5|6:d 17b:b-dgal-HEX-1:5 18b:x-dgro-dgal-NON-2:6|1:a|2:keto|3:d 19s:n-acetyl LIN 1:1d(2+1)2n 2:1o(4+1)3d 3:3d(2+1)4n 4:3o(4+1)5d 5:5…	01Y(61F)41Y41M(31M41Y41L)61M(21Y41L)61Y41L	-2)[35%Ac(1-4),65%Ac(1-3)]aLFucp(1-2)bDGalp(1-3)[Ac(1-2)]aDGalpN(1-3)[Ac(1-2)]aDGalpN(1-	Glc(a1-3)Man(a1-2)Man(a1-2)Man(a1-3)[Man(a1-2)Man(a1-3)[Man(a1-2)Man(a1-6)]Man(a1-6)]Man(b1-4)GlcNAc(b1-4)GlcNAc
WURCS=2.0/5,11,10/[a2122h-1x_1-5_2*NCC/3=O][a2122h-1b_1-5_2*NCC/3=O][a1122h-1b_1-5][a1122h-1a_1-5][a2112h-1x_1-5]/1-2-3-4-1-5-1-5-4-1-5/a4-b1_b4-c1_c3-d1_c6-i1_d?-e1_d?-g1_e?-f1_g?-h1_i?-j1_j?-k1	freeEnd--?a1D-GlcN,p--4a1D-Man,p--3a1D-Man,p--3a1D-Gal,f--3a1D-Gal,p	A3G2B	DNeup5Aca2-6DGalpb1-4DGlcpNAcb1-6[DGalpb1-4DGlcpNAcb1-2]DManpa1-6[DGalpb1-4[LFucpa1-3]DGlcpNAcb1-2DManpa1-3]DManpb1-4DGlcpNAcb1-4DGlcpNAca1-OH	RES 1b:b-dglc-HEX-1:5 2s:n-acetyl 3b:b-dglc-HEX-1:5 4s:n-acetyl 5b:b-dman-HEX-1:5 6b:b-dman-HEX-1:5 7b:b-dglc-HEX-1:5 8s:n-acetyl 9b:a-lgal-HEX-1:5|6:d 10b:b-dgal-HEX-1:5 11b:b-dman-HEX-1:5 12b:b-dglc-HEX-1:5 13s:n-acetyl 14b:b-dgal-HEX-1:5 15b:b-dglc-HEX-1:5 16s:n-acetyl 17b:b-dgal-HEX-1:5 18b:x-dgro-dgal-NON-2:6|1:a|2:keto|3:d 19s:n-acetyl LIN 1:1d(2+1)2n 2:1o(4+1)3d 3:3d(2+1)4n 4:3o(4+1)5d 5:5…	01Y41Y41M(31M41Y41L)61M(21Y41L31Y)61Y41L	-2)[40%Ac(1-4),70%Ac(1-3)]aLFucp(1-2)bDGalp(1-3)[Ac(1-2)]aDGalpN(1-3)[Ac(1-2)]aDGalpN(1-	Gal(b1-4)GlcNAc(b1-2)Man(a1-3)[Gal(b1-4)GlcNAc(b1-2)Man(a1-6)]Man(b1-4)GlcNAc(b1-4)GlcNAc
WURCS=2.0/5,11,10/[a2122h-1x_1-5_2*NCC/3=O][a2122h-1b_1-5_2*NCC/3=O][a1122h-1b_1-5][a1122h-1a_1-5][a2112h-1x_1-5]/1-2-3-4-1-5-1-2-4-4-4/a4-b1_b4-c1_c3-d1_c4-h1_c6-i1_i3-j1_i6-k1_d?-e1_d?-g1_e?-f1	freeEnd--??1D-Gal,p--3b1D-GlcNAc,p(--3a1L-Fuc,p)--4b1D-Gal,p--3b1D-GlcNAc,p(--3a1L-Fuc,p)--4b1D-Gal,p	M4A1	LFucpa1-2DGalpb1-3DGlcpNAca1-OH	RES 1b:b-dglc-HEX-1:5 2s:n-acetyl 3b:b-dgal-HEX-1:5 4b:a-lgal-HEX-1:5|6:d LIN 1:1d(2+1)2n 2:1o(3+1)3d 3:3o(2+1)4d	01Y(61F)41Y41M(31M(21Y41L31Y)41Y41L)(41Y)61M(21Y41L31Y41L31L)61Y41L31Y41L31L	-2)[Ac(1-2)[<<Ac(1-4)|Ac(1-3)>>]aD6dTalp(1-3)]bLFucp(1-P-4)aDGlcp(1-3)aLFucp(1-3)[Ac(1-2)]bDGlcpN(1-	Gal(b1-3)GalNAc(b1-4)[Neu5Ac(a2-3)]Gal(b1-4)Glc1Cer
WURCS=2.0/6,14,13/[a2122h-1x_1-5_2*NCC/3=O][a2122h-1b_1-5_2*NCC/3=O][a1122h-1b_1-5][a1122h-1a_1-5][a2112h-1b_1-5][Aad21122h-2a_2-6_5*NCC/3=O]/1-2-3-4-2-5-6-2-5-6-4-2-5-6/a4-b1_b4-c1_c3-d1_c6-k1_d2-e1_d4-h1_e4-f1_f3-g2_h4-i1_i6-j2_k2-l1_l4-m1_m6-n2	freeEnd--??1D-Glc--4b1D-Man,p--4b1D-Glc,p$MONO,perMe,Na,0,freeEnd	M5	LFucpa1-2[DGalpa1-3]DGalpb1-6DGalpa1-4[LFucpa1-3]DGlcpa1-OH	RES 1b:b-dglc-HEX-1:5 2b:a-lgal-HEX-1:5|6:d 3b:b-dgal-HEX-1:5 4b:b-dgal-HEX-1:5 5b:a-lgal-HEX-1:5|6:d 6b:b-dgal-HEX-1:5 LIN 1:1o(3+1)2d 2:1o(4+1)3d 3:3o(6+1)4d 4:4o(2+1)5d 5:4o(3+1)6d	01Y41Y41M(31M41Y41L)61M61M	-2)[Ac(1-2)[Fo(1-3)]bLRhapN3N(1-3)]bDManp(1-3)aDGalp(1-4)aLRhap(1-3)[Ac(1-2)]aDGlcpN(1-	Neu5Ac(a2-3)Gal(b1-3)[Neu5Ac(a2-6)]GalNAc
WURCS=2.0/7,19,18/[a2122h-1x_1-5_2*NCC/3=O][a2122h-1b_1-5_2*NCC/3=O][a1122h-1b_1-5][a1122h-1a_1-5][a2112h-1x_1-5][Aad21122h-2x_2-6_5*NCC/3=O][a1221m-1a_1-5]/1-2-3-4-1-5-6-1-5-4-1-5-1-5-1-5-1-5-7/a4-b1_a6-s1_b4-c1_c3-d1_c6-j1_d?-e1_d?-h1_e?-f1_f?-g2_h?-i1_j?-k1_j?-q1_k?-l1_l?-m1_m?-n1_n?-o1_o?-p1_q?-r1	freeEnd--??1D-GlcNAc,p(--4b1D-GlcNAc,p--4b1D-Man,p((--3a1D-Man,p(--2b1D-GlcNAc,p--4b1D-Gal,p)--4b1D-GlcNAc,p--4b1D-Gal,p)--4b1D-GlcNAc,p)--6a1D-Man,p(--2b1D-GlcNAc,p--4b1D-Gal,p)--6b1D-GlcNAc,p--4b1D-Gal,p)--6a1L-Fuc,p	F2A2G2B	DManpa1-3[DManpa1-6]DManpb1-4DGlcpNAcb1-4DGlcpNAca1-OH	RES 1b:b-dglc-HEX-1:5 2s:n-acetyl 3b:b-dglc-HEX-1:5 4s:n-acetyl 5b:b-dman-HEX-1:5 6b:b-dman-HEX-1:5 7b:b-dman-HEX-1:5 LIN 1:1d(2+1)2n 2:1o(4+1)3d 3:3d(2+1)4n 4:3o(4+1)5d 5:5o(3+1)6d 6:5o(6+1)7d	01Y(61F)41Y41M(31M41Y(31F)41L)61M(31M)61M	-2)[Ac(1-2)aDManpN(1-3)]aLRhap(1-2)aLRhap(1-3)aLRhap(1-3)[Ac(1-2)]aDGlcpN(1-	Neu5Ac(a2-3)Gal(b1-3)GalNAc
WURCS=2.0/7,15,14/[a2122h-1x_1-5_2*NCC/3=O][a2122h-1b_1-5_2*NCC/3=O][a1122h-1b_1-5][a1122h-1a_1-5][a2112h-1x_1-5][Aad21122h-2x_2-6_5*NCC/3=O][a1221m-1a_1-5]/1-2-3-4-1-5-6-4-1-5-6-1-5-6-7/a4-b1_a6-o1_b4-c1_c3-d1_c6-h1_d?-e1_e?-f1_f?-g2_h?-i1_h?-l1_i?-j1_j?-k2_l?-m1_m?-n2	freeEnd--??1D-GlcNAc,p(--4b1D-GlcNAc,p--4b1D-Man,p(--3a1D-Man,p--2b1D-GlcNAc,p--4b1D-Gal,p(--2a1L-Fuc,p)--3a1D-GalNAc,p)--6a1D-Man,p--2b1D-GlcNAc,p--4b1D-Gal,p)--6a1L-Fuc,p	FA3BG2(s)1S1	DGlcpNAcb1-6DGlcpNAcb1-6DGlcpNAcb1-6DGlcpNAcb1-6DGlcpNAca1-OH	RES 1b:b-dglc-HEX-1:5 2s:n-acetyl 3b:b-dglc-HEX-1:5 4s:n-acetyl 5b:b-dglc-HEX-1:5 6s:n-acetyl 7b:b-dglc-HEX-1:5 8s:n-acetyl 9b:b-dglc-HEX-1:5 10s:n-acetyl LIN 1:1d(2+1)2n 2:1o(6+1)3d 3:3d(2+1)4n 4:3o(6+1)5d 5:5d(2+1)6n 6:5o(6+1)7d 7:7d(2+1)8n 8:7o(6+1)9d 9:9d(2+1)10n	01Y(61F)41Y41M(31M)61M(21Y41L31Y)61Y41L	-2)[Ac(1-2)aDManpN(1-3)]aLRhap(1-3)aLRhap(1-3)aLRhap(1-3)[Ac(1-2)]aDGalpN(1-	Neu5Ac(a2-8)Neu5Ac(a2-3)[Gal(b1-3)GalNAc(b1-4)]Gal(b1-4)Glc1Cer
WURCS=2.0/4,8,7/[a2122h-1x_1-5_2*NCC/3=O][a2122h-1b_1-5_2*NCC/3=O][a1122h-1b_1-5][a1122h-1a_1-5]/1-2-3-4-1-4-4-4/a4-b1_b4-c1_c3-d1_c6-f1_f3-g1_f6-h1_d?-e1	freeEnd--?D-Man--2b1D-Glc,p--4a1D-Man,p--2b1D-Glc,p$MONO,perMe,Na,0,freeEnd	man5G1S1(2,6)	LRhapa1-2LRhapa1-2DGalpa1-OH	RES 1b:b-dgal-HEX-1:5 2b:x-lman-HEX-1:5|6:d 3b:x-lman-HEX-1:5|6:d LIN 1:1o(2+1)2d 2:2o(2+1)3d	01Y(61F)41Y41M(31M41Y41L)61M61Y	-2)[Ac(1-2)xDaThr(1-3)]bDQuip3N(1-2)bDRibf(1-4)bDGalp(1-3)[Ac(1-2)]aDGlcpN(1- // aThr = (2R,3R) for D-allo-threonine	Fuc(a1-2)Gal(b1-4)Glc-ol
WURCS=2.0/6,16,15/[a2122h-1x_1-5_2*NCC/3=O][a2122h-1b_1-5_2*NCC/3=O][a1122h-1b_1-5][a1122h-1a_1-5][a2112h-1x_1-5][Aad21122h-2x_2-6_5*NCC/3=O]/1-2-3-4-1-5-6-1-5-6-4-1-5-6-1-5/a4-b1_b4-c1_c3-d1_c6-k1_d?-e1_d?-h1_e?-f1_f?-g2_h?-i1_i?-j2_k?-l1_k?-o1_l?-m1_m?-n2_o?-p1	freeEnd--?a?D-GlcNAc,p(--4b1D-GlcNAc,p--4b1D-Man,p(--3a1D-Man,p--2b1D-GlcNAc,p)--6a1D-Man,p--2b1D-GlcNAc,p--4b1D-Gal,p--3b1D-GlcA,p)--6a1D-Fuc,p$MONO,perMe,Na,0,freeEnd	FA3BG2S2	DGlcpNAcb1-3LFucpa1-OH	RES 1b:a-lgal-HEX-1:5|6:d 2b:b-dglc-HEX-1:5 3s:n-acetyl LIN 1:1o(3+1)2d 2:2d(2+1)3n	01Y(61F)41Y41M(31M41Y41L)61M61Y31F	-2)[Ac(1-3)]aLRhap(1-2)aLRhap(1-4)bDGalpA(1-3)[Ac(1-2)]bDGalpN(1-	Man(a1-2)Man(a1-3)[Man(a1-2)Man(a1-6)]Man(a1-6)[Man(a1-2)Man(a1-3)]Man(b1-4)GlcNAc(b1-4)GlcNAc
WURCS=2.0/5,8,7/[a2122h-1x_1-5_2*NCC/3=O][a2122h-1b_1-5_2*NCC/3=O][a1122h-1b_1-5][a1122h-1a_1-5][a2112h-1b_1-5]/1-2-3-4-2-5-4-2/a4-b1_b4-c1_c3-d1_c6-g1_d2-e1_e4-f1_g2-h1	freeEnd--??1D-Glc,p--4b1D-Gal,p--3b1D-GlcNAc,p--6b1D-Gal,p	A2GalNAc2[SO4-2]2	DNeup5Gca2-8DNeup5Gca2-3DGalpb1-4DGlcpa1-OH	RES 1b:b-dglc-HEX-1:5 2b:b-dgal-HEX-1:5 3b:x-dgro-dgal-NON-2:6|1:a|2:keto|3:d 4s:n-glycolyl 5b:x-dgro-dgal-NON-2:6|1:a|2:keto|3:d 6s:n-glycolyl LIN 1:1o(4+1)2d 2:2o(3+2)3d 3:3d(5+1)4n 4:3o(8+2)5d 5:5d(5+1)6n	01Y41Y41M(31M)61M(21Y41L)61Y41L	-2)[Ac(1-3)]bDFucp3N(1-3)[Ac(1-2)]aDGlcpN(1-4)aDGlcpA(1-3)aDManp(1-2)aDManp(1-3)[Ac(1-2)]bDGlcpN(1-	Neu5Ac(a2-3)Gal(b1-3)GalNAc(b1-4)[Neu5Ac(a2-8)Neu5Ac(a2-3)]Gal(b1-4)Glc1Cer
WURCS=2.0/6,14,13/[a2122h-1x_1-5_2*NCC/3=O][a2122h-1b_1-5_2*NCC/3=O][a1122h-1b_1-5][a1122h-1a_1-5][a2112h-1b_1-5][Aad21122h-2a_2-6_5*NCC/3=O]/1-2-3-4-2-5-6-2-5-6-4-2-5-6/a4-b1_b4-c1_c3-d1_c6-k1_d2-e1_d4-h1_e4-f1_f6-g2_h4-i1_i6-j2_k2-l1_l4-m1_m6-n2	freeEnd--??1D-GlcNAc,p(--4b1D-GlcNAc,p--4b1D-Man,p((--3a1D-Man,p(--2b1D-GlcNAc,p(--3a1L-Fuc,p)--4b1D-Gal,p--3/6a2D-NeuAc,p--8a2D-NeuAc,p)--4b1D-GlcNAc,p)--4b1D-GlcNAc,p)--6a1D-Man,p(--2b1D-GlcNAc,p)--6b1D-GlcNAc,p)--6a1L-Fuc,p$MONO,perMe,Na,0,freeEnd	FA3BG2S1	LFucpa1-2DGalpb1-3[LFucpa1-3[LFucpa1-2DGalpb1-4]DGlcpNAcb1-6]DGalpNAca1-OH	RES 1b:b-dgal-HEX-1:5 2s:n-acetyl 3b:b-dgal-HEX-1:5 4b:a-lgal-HEX-1:5|6:d 5b:b-dglc-HEX-1:5 6s:n-acetyl 7b:a-lgal-HEX-1:5|6:d 8b:b-dgal-HEX-1:5 9b:a-lgal-HEX-1:5|6:d LIN 1:1d(2+1)2n 2:1o(3+1)3d 3:3o(2+1)4d 4:1o(6+1)5d 5:5d(2+1)6n 6:5o(3+1)7d 7:5o(4+1)8d 8:8o(2+1)9d	01Y(61F)41Y41M(31M41Y41L)61M61M	-2)[Ac(1-3)]bDQuip3N(1-3)aLRhap(1-3)[aDGalp(1-6)]bDGalp(1-3)[Ac(1-2)]aDFucpN(1-	Neu5Ac(a2-3)[GalNAc(b1-4)]Gal(b1-4)Glc1Cer
WURCS=2.0/6,10,9/[a2122h-1x_1-5_2*NCC/3=O][a2122h-1b_1-5_2*NCC/3=O][a1122h-1b_1-5][a1122h-1a_1-5][a2112h-1x_1-5][Aad21122h-2x_2-6_5*NCC/3=O]/1-2-3-4-1-5-6-2-4-1/a4-b1_b4-c1_c3-d1_c4-h1_c6-i1_d?-e1_e?-f1_f?-g2_i?-j1	redEnd--??1Hex,o--1b1D-GlcNAc,p(--3a1L-Fuc,p)--4b1D-Gal,p	FA4F1G2	DGlcpNS[6S]a1-4LIdopA[2S]a1-4DGlcpNS[6S]a1-4DGlcpAb1-4DGlcpNAca1-4DGlcpAb1-4DGlcpNSa1-4LIdopAa1-4DGlcpNAc[6S]a1-4DGlcpAa1-OH	RES 1b:b-dglc-HEX-1:5|-1:a 2b:b-dglc-HEX-1:5 3b:x-lido-HEX-1:5|-1:a 4b:b-dglc-HEX-1:5 5s:n-sulfate 6b:b-dglc-HEX-1:5|-1:a 7b:b-dglc-HEX-1:5 8s:n-acetyl 9b:b-dglc-HEX-1:5|-1:a 10b:b-dglc-HEX-1:5 11b:x-lido-HEX-1:5 12s:sulfate 13b:b-dglc-HEX-1:5 14s:sulfate 15s:sulfate 16s:sulfate LIN 1:1o(4+1)2d 2:2o(4+1)3d 3:3o(4+1)4d 4:4d(-1+1)5n 5:4o(4+1)6d 6:6o(4+1)7d 7:7d(2+1)8n 8:7o(4+1)9d 9:9o(4+1)10d 10:10…	01Y(61F)41Y41M(31M41Y)61M(21Y41L)61Y41L	-2)[Ac(1-3)]bDQuip3N(1-3)bDRibf(1-4)bDGalp(1-3)[Ac(1-2)]aDGalpN(1-	Neu5Ac(a2-3)Gal(b1-4)Glc-ol
WURCS=2.0/7,12,11/[a2122h-1x_1-5_2*NCC/3=O][a2122h-1b_1-5_2*NCC/3=O][a1122h-1b_1-5][a1122h-1a_1-5][a2112h-1x_1-5][Aad21122h-2x_2-6_5*NCC/3=O][a1221m-1a_1-5]/1-2-3-4-1-5-6-4-1-5-6-7/a4-b1_a6-l1_b4-c1_c3-d1_c6-h1_d?-e1_e?-f1_f?-g2_h?-i1_i?-j1_j?-k2	freeEnd--?b1D-GlcNAc,p(--4b1D-GlcNAc,p--4b1D-Man,p(--3a1D-Man,p--2b1D-GlcNAc,p--4b1D-GalNAc,p--??1S)--6a1D-Man,p(--3a1D-Man,p)--6a1D-Man,p)--6a1L-Fuc,p$MONO,perMe,Na,0,freeEnd	FA4F1G3	DManpa1-3DManpa1-3DManpa1-3DManpa1-3DGlcpNAca1-OH	RES 1b:b-dglc-HEX-1:5 2s:n-acetyl 3b:b-dman-HEX-1:5 4b:b-dman-HEX-1:5 5b:b-dman-HEX-1:5 6b:b-dman-HEX-1:5 LIN 1:1d(2+1)2n 2:1o(3+1)3d 3:3o(3+1)4d 4:4o(3+1)5d 5:5o(3+1)6d	01Y(61F)41Y41M(31M41Y41L)61M(21Y41L)61Y	-2)[Ac(1-3)]bDQuip3N(1-4)[NH2(1-6)]aDGalpA(1-4)[Ac(1-2)]aDGalpN(1-4)bDGalpA(1-3)[Ac(1-2)]aDGlcpN(1-	Man(a1-2)Man(a1-6)[Man(a1-3)]Man(a1-6)[Man(a1-2)Man(a1-3)]Man(b1-4)GlcNAc(b1-4)GlcNAc
WURCS=2.0/6,10,9/[a2122h-1x_1-5_2*NCC/3=O][a2122h-1b_1-5_2*NCC/3=O][a1122h-1b_1-5][a1122h-1a_1-5][a2112h-1b_1-5][a1221m-1a_1-5]/1-2-3-4-2-5-4-2-5-6/a4-b1_a6-j1_b4-c1_c3-d1_c6-g1_d2-e1_e4-f1_g2-h1_h4-i1	freeEnd--?b1D-GlcNAc,p(--4b1D-GlcNAc,p--4b1D-Man,p(--3a1D-Man,p(--2b1D-GlcNAc,p--4b1D-Gal,p)--4b1D-GlcNAc,p--4b1D-Gal,p--3a2D-NeuAc,p)--6a1D-Man,p(--2b1D-GlcNAc,p--4b1D-Gal,p--3a2D-NeuAc,p)--6b1D-GlcNAc,p--4b1D-Gal,p)--6a1L-Fuc,p	A3G3S1b	DGalpa1-3DGalpb1-3DGalpNAca1-OH	RES 1b:b-dgal-HEX-1:5 2s:n-acetyl 3b:b-dgal-HEX-1:5 4b:b-dgal-HEX-1:5 LIN 1:1d(2+1)2n 2:1o(3+1)3d 3:3o(3+1)4d	01Y(61F)41Y41M(31M41Y41L)61M61Y41L	-2)[Ac(1-3)]bDRibf(1-3)bDRibf(1-5)aXKdop(2-	GlcNAc(b1-2)Man(a1-3)[GlcNAc(b1-2)Man(a1-6)][GlcNAc(b1-4)]Man(b1-4)GlcNAc(b1-4)[Fuc(a1-6)]GlcNAc
WURCS=2.0/6,12,11/[a2122h-1x_1-5_2*NCC/3=O][a2122h-1b_1-5_2*NCC/3=O][a1122h-1b_1-5][a1122h-1a_1-5][a2112h-1x_1-5][a1221m-1a_1-5]/1-2-3-4-1-5-1-4-1-5-1-6/a4-b1_a6-l1_b4-c1_c3-d1_c6-h1_d?-e1_e?-f1_f?-g1_h?-i1_i?-j1_j?-k1	freeEnd--??1D-Glc(--2a1D-Glc,p)--4b1D-Glc,p$MONO,perMe,Na,0,freeEnd	FA1B	LRhapa1-2LRhapa1-3LRhapa1-3DGlcpNAca1-OH	RES 1b:b-dglc-HEX-1:5 2s:n-acetyl 3b:x-lman-HEX-1:5|6:d 4b:x-lman-HEX-1:5|6:d 5b:x-lman-HEX-1:5|6:d LIN 1:1d(2+1)2n 2:1o(3+1)3d 3:3o(3+1)4d 4:4o(2+1)5d	01Y41Y41M(31M41Y41L31Y)61M61Y41L	-2)[Ac(1-4)]aDRhap4N(1-3)[Ac(1-4)]aDRhap4N(1-3)[Ac(1-4)]aDRhap4N(1-2)[Ac(1-4)]aDRhap4N(1-3)[Ac(1-4)]aDRhap4N(1-	Gal(b1-4)Glc1Cer
WURCS=2.0/7,15,14/[a2122h-1x_1-5_2*NCC/3=O][a2122h-1b_1-5_2*NCC/3=O][a1122h-1b_1-5][a1122h-1a_1-5][a2112h-1x_1-5][Aad21122h-2x_2-6_5*NCC/3=O][a1221m-1a_1-5]/1-2-3-4-1-5-6-1-5-6-4-1-5-1-7/a4-b1_a6-o1_b4-c1_c3-d1_c6-k1_d?-e1_d?-h1_e?-f1_f?-g2_h?-i1_i?-j2_k?-l1_k?-n1_l?-m1	freeEnd--?D-GlcNAc(--4b1D-GlcNAc,p--4b1D-Man,p(--3a1D-Man,p--2b1D-GlcNAc,p--4b1D-Gal,p--6a2D-NeuGc,p)--6a1D-Man,p--2b1D-GlcNAc,p--4b1D-Gal,p--3a1D-Gal,p)--6a1L-Fuc,p$MONO,perMe,Na,0,freeEnd	A3G3S2c	DNeup5Aca2-3DGalpb1-4DGlcpNAcb1-3DGalpb1-4DGlcpNAcb1-3DGalpb1-4DGlcpNAcb1-3DGalpb1-4DGlcpNAcb1-3DGalpb1-4DGlcpNAcb1-6[DNeup5Aca2-3DGalpb1-3]DGalpNAca1-OH	RES 1b:b-dgal-HEX-1:5 2s:n-acetyl 3b:b-dgal-HEX-1:5 4b:x-dgro-dgal-NON-2:6|1:a|2:keto|3:d 5s:n-acetyl 6b:b-dglc-HEX-1:5 7s:n-acetyl 8b:b-dgal-HEX-1:5 9b:b-dglc-HEX-1:5 10s:n-acetyl 11b:b-dgal-HEX-1:5 12b:b-dglc-HEX-1:5 13s:n-acetyl 14b:b-dgal-HEX-1:5 15b:b-dglc-HEX-1:5 16s:n-acetyl 17b:b-dgal-HEX-1:5 18b:b-dglc-HEX-1:5 19s:n-acetyl 20b:b-dgal-HEX-1:5 21b:x-dgro-dgal-NON-2:6|1:a|2:keto|3:d 22s:n-a…	01Y41Y41M(31M(21Y41L31Y41L)41Y41L)61M(21Y41L31Y)61Y41L	-2)[Ac(1-4)]aDRhap4N(1-3)[Ac(1-4)]aDRhap4N(1-3)[Ac(1-4)]aDRhap4N(1-3)[Ac(1-4)]aDRhap4N(1-2)[Ac(1-4)]aDRhap4N(1-	Gal(b1-4)GlcNAc(b1-2)Man(a1-3/6)[GlcNAc(b1-2)Man(a1-3/6)]Man(b1-4)GlcNAc(b1-4)[Fuc(a1-6)]GlcNAc
WURCS=2.0/6,12,11/[a2122h-1x_1-5_2*NCC/3=O][a2122h-1b_1-5_2*NCC/3=O][a1122h-1b_1-5][a1122h-1a_1-5][a2112h-1x_1-5][a1221m-1a_1-5]/1-2-3-4-1-5-6-2-4-4-4-6/a4-b1_a6-l1_b4-c1_c3-d1_c4-h1_c6-i1_e3-g1_i3-j1_i6-k1_d?-e1_e?-f1	freeEnd--?a1L-Rha,p--3a1L-Rha,p--3a1D-Glc,p$MONO,perMe,Na,0,freeEnd	A1BM5	DManpa1-3DManpa1-3DGlcpNAca1-OH	RES 1b:b-dglc-HEX-1:5 2s:n-acetyl 3b:b-dman-HEX-1:5 4b:b-dman-HEX-1:5 LIN 1:1d(2+1)2n 2:1o(3+1)3d 3:3o(3+1)4d	01Y(61F)41Y41M(31M41Y(31F)41L31Y41L32S)61M61Y41L32S	-2)[Ac(1-4)]aDRhap4N(1-3)[Ac(1-4)]aDRhap4N(1-3)[Ac(1-4)]bDRhap4N(1-2)[Ac(1-4)]aDRhap4N(1-3)[Ac(1-4)]aDRhap4N(1-	Man(a1-2)Man(a1-2)Man(a1-3)[Man(a1-2)Man(a1-6)[Man(a1-3)]Man(a1-6)]Man(b1-4)GlcNAc(b1-4)GlcNAc
WURCS=2.0/4,7,6/[a2122h-1x_1-5_2*NCC/3=O][a2122h-1b_1-5_2*NCC/3=O][a1122h-1b_1-5][a1122h-1a_1-5]/1-2-3-4-1-4-1/a4-b1_b4-c1_c3-d1_c6-f1_d?-e1_f?-g1	freeEnd--??1D-GlcNAc,p--4b1D-Man,p(--3a1D-Man,p)--6a1D-Man,p(--3a1D-Man,p--2a1D-Man,p)--6a1D-Man,p	FA1G1Gal(s)1	DNeup5Aca2-6DGalpb1-4DGlcpNAcb1-2[DGalpb1-4DGlcpNAcb1-4]DManpa1-3[DGalpb1-4DGlcpNAcb1-2[DGalpb1-4DGlcpNAcb1-6]DManpa1-6]DManpb1-4DGlcpNAcb1-4[LFucpa1-6]DGlcpNAca1-OH	RES 1b:b-dglc-HEX-1:5 2s:n-acetyl 3b:b-dglc-HEX-1:5 4s:n-acetyl 5b:b-dman-HEX-1:5 6b:b-dman-HEX-1:5 7b:b-dglc-HEX-1:5 8s:n-acetyl 9b:b-dgal-HEX-1:5 10b:x-dgro-dgal-NON-2:6|1:a|2:keto|3:d 11s:n-acetyl 12b:b-dglc-HEX-1:5 13s:n-acetyl 14b:b-dgal-HEX-1:5 15b:b-dman-HEX-1:5 16b:b-dglc-HEX-1:5 17s:n-acetyl 18b:b-dgal-HEX-1:5 19b:b-dglc-HEX-1:5 20s:n-acetyl 21b:b-dgal-HEX-1:5 22b:a-lgal-HEX-1:5|6:d LIN …	01Y41Y41M(31M41Y41L)61M(21Y41L32S)61Y41L	-2)[Ac(1-4)]aDRhap4N(1-3)aLFucp(1-3)bDGlcp(1-3)[Ac(1-2)]aDGalpN(1-	Neu5Ac(a2-6)Gal(b1-4)GlcNAc(b1-2)Man(a1-3)[Neu5Ac(a2-6)Gal(b1-4)GlcNAc(b1-2)Man(a1-6)]Man(b1-4)GlcNAc(b1-4)GlcNAc
WURCS=2.0/6,15,14/[a2122h-1x_1-5_2*NCC/3=O][a2122h-1b_1-5_2*NCC/3=O][a1122h-1b_1-5][a1122h-1a_1-5][a2112h-1x_1-5][Aad21122h-2x_2-6_5*NCC/3=O]/1-2-3-4-1-5-6-1-5-6-4-1-5-1-5/a4-b1_b4-c1_c3-d1_c6-k1_d?-e1_d?-h1_e?-f1_f?-g2_h?-i1_i?-j2_k?-l1_k?-n1_l?-m1_n?-o1	freeEnd--?D-Glc--4b1D-Gal,p--3b1D-GlcNAc,p(--3a1L-Fuc,p)--4b1D-Gal,p--??1S$MONO,perMe,Na,0,freeEnd	FA4BG1S1	DNeup5Aca2-8DNeup5Aca2-8DNeup5Aca2-3DGalpb1-4DGlcpa1-OH	RES 1b:b-dglc-HEX-1:5 2b:b-dgal-HEX-1:5 3b:x-dgro-dgal-NON-2:6|1:a|2:keto|3:d 4s:n-acetyl 5b:x-dgro-dgal-NON-2:6|1:a|2:keto|3:d 6s:n-acetyl 7b:x-dgro-dgal-NON-2:6|1:a|2:keto|3:d 8s:n-acetyl LIN 1:1o(4+1)2d 2:2o(3+2)3d 3:3d(5+1)4n 4:3o(8+2)5d 5:5d(5+1)6n 6:5o(8+2)7d 7:7d(5+1)8n	01Y(61F)41Y41M(31M(21Y41L31Y41L32S)41Y41L31Y41L)61M61Y41L32S	-2)[Ac(1-4)]aDRhap4N(1-3)aLFucp(1-4)bDGlcp(1-3)[Ac(1-2)]aDGalpN(1-	Gal(b1-3)[GlcNAc(b1-6)]GalNAc
WURCS=2.0/6,11,10/[a2122h-1x_1-5_2*NCC/3=O][a2122h-1b_1-5_2*NCC/3=O][a1122h-1b_1-5][a1122h-1a_1-5][a2112h-1x_1-5][a1221m-1a_1-5]/1-2-3-4-1-5-2-4-4-4-6/a4-b1_a6-k1_b4-c1_c3-d1_c4-g1_c6-h1_h3-i1_h6-j1_d?-e1_e?-f1	freeEnd--?b2D-Fru,f--2a1D-Glc,p--6a1D-Gal,p--6a1D-Gal,p--6a1D-Gal,p--6a1D-Gal,p$MONO,perMe,Na,0,freeEnd	FA2G2S2	LFucpa1-2[DGlcpNAcb1-3]DGalpa1-3DGalpa1-OH	RES 1b:b-dgal-HEX-1:5 2b:b-dgal-HEX-1:5 3b:a-lgal-HEX-1:5|6:d 4b:b-dglc-HEX-1:5 5s:n-acetyl LIN 1:1o(3+1)2d 2:2o(2+1)3d 3:2o(3+1)4d 4:4d(2+1)5n	01Y41Y41M(31M(21Y41L32S)41Y41L32S)(41Y)61M(31M)61M	-2)[Ac(1-4)]bDQuip4N(1-6)[Ac(1-2)]aDGlcpN(1-4)[Ac(1-2)]aDGalpN(1-4)aDGalpA(1-3)[Ac(1-2)]bDGlcpN(1-	Neu5Ac(a2-3/6)Gal(b1-4)GlcNAc(b1-2)Man(a1-3)[Neu5Ac(a2-3/6)Gal(b1-4)GlcNAc(b1-2)Man(a1-6)]Man(b1-4)GlcNAc(b1-4)GlcNAc
WURCS=2.0/7,13,12/[a2122h-1x_1-5_2*NCC/3=O][a2122h-1b_1-5_2*NCC/3=O][a1122h-1b_1-5][a1122h-1a_1-5][a2112h-1x_1-5][Aad21122h-2x_2-6_5*NCC/3=O][a1221m-1a_1-5]/1-2-3-4-1-5-6-1-5-4-1-5-7/a4-b1_a6-m1_b4-c1_c3-d1_c6-j1_d?-e1_d?-h1_e?-f1_f?-g2_h?-i1_j?-k1_k?-l1	freeEnd--??1D-GlcNAc,p(--3a1L-Fuc,p)--4b1D-Gal,p--3b1D-GlcNAc,p--4b1D-Gal,p--3a2D-NeuAc,p	FA3G3S3	DGalpb1-3[DNeup5Gca2-6]DGalpNAca1-OH	RES 1b:b-dgal-HEX-1:5 2s:n-acetyl 3b:b-dgal-HEX-1:5 4b:x-dgro-dgal-NON-2:6|1:a|2:keto|3:d 5s:n-glycolyl LIN 1:1d(2+1)2n 2:1o(3+1)3d 3:1o(6+2)4d 4:4d(5+1)5n	01Y(61F)41Y41M(31M(21Y41L)41Y41L)61M61Y41L32S	-2)[Ac(1-5)aXNeup(2-3)]bDGalp(1-4)[Ac(1-2)]bDGlcp(1-3)[bDGalp(1-6)]bDGalp(1-4)bDGlcp(1-3)bDGlcp(1-	Gal(b1-4)GlcNAc(b1-2)Man(a1-3)[Gal(b1-4)GlcNAc(b1-2)Man(a1-6)][GlcNAc(b1-4)]Man(b1-4)GlcNAc(b1-4)[Fuc(a1-6)]GlcNAc
WURCS=2.0/7,19,18/[a2122h-1x_1-5_2*NCC/3=O][a2122h-1b_1-5_2*NCC/3=O][a1122h-1b_1-5][a1122h-1a_1-5][a2112h-1x_1-5][Aad21122h-2x_2-6_5*NCC/3=O][a1221m-1a_1-5]/1-2-3-4-1-5-6-7-1-5-6-4-1-5-6-1-5-6-7/a4-b1_a6-s1_b4-c1_c3-d1_c6-l1_e3-h1_d?-e1_d?-i1_e?-f1_f?-g2_i?-j1_j?-k2_l?-m1_l?-p1_m?-n1_n?-o2_p?-q1_q?-r2	freeEnd--??1D-Glc--4b1D-GlcA,p--3b1D-Glc,p--4b1D-GlcA,p--3b1D-Glc,p--4b1D-GlcA,p$MONO,perMe,Na,0,freeEnd	FM5A2G2Gal2S1	DNeup5Gca2-3DGalpb1-3[LFucpa1-4]DGlcpNAca1-OH	RES 1b:b-dglc-HEX-1:5 2s:n-acetyl 3b:b-dgal-HEX-1:5 4b:x-dgro-dgal-NON-2:6|1:a|2:keto|3:d 5s:n-glycolyl 6b:a-lgal-HEX-1:5|6:d LIN 1:1d(2+1)2n 2:1o(3+1)3d 3:3o(3+2)4d 4:4d(5+1)5n 5:1o(4+1)6d	01Y41Y41M(31M41Y41L)61M(21Y41L32S)61Y41L32S	-2)[Ac(1-6)]bDGalf(1-3)aDGalp(1-2)xDRib-ol(5-P-3)bDGalf(1-3)aDGalp(1-	Gal(b1-4)GlcNAc(b1-3)Gal(b1-4)Glc-ol
WURCS=2.0/6,12,11/[a2122h-1x_1-5_2*NCC/3=O][a2122h-1b_1-5_2*NCC/3=O][a1122h-1b_1-5][a1122h-1a_1-5][a2112h-1x_1-5][a1221m-1a_1-5]/1-2-3-4-1-5-1-5-4-4-4-6/a4-b1_a6-l1_b4-c1_c3-d1_c6-i1_i3-j1_i6-k1_d?-e1_d?-g1_e?-f1_g?-h1	freeEnd--??1D-Man,p(--2a1D-Man,p--2a1D-Man,p--3a1D-Man,p)--6a1D-Man,p--2a1D-Man,p	FA3G3Gal1S2	DNeup5Aca2-3DGalpb1-4DGlcpNAcb1-2DManpa1-3[DNeup5Aca2-3DGalpb1-4DGlcpNAcb1-2DManpa1-6]DManpb1-4DGlcpNAcb1-4[LFucpa1-6]DGlcpNAca1-OH	RES 1b:b-dglc-HEX-1:5 2s:n-acetyl 3b:b-dglc-HEX-1:5 4s:n-acetyl 5b:b-dman-HEX-1:5 6b:b-dman-HEX-1:5 7b:b-dglc-HEX-1:5 8s:n-acetyl 9b:b-dgal-HEX-1:5 10b:x-dgro-dgal-NON-2:6|1:a|2:keto|3:d 11s:n-acetyl 12b:b-dman-HEX-1:5 13b:b-dglc-HEX-1:5 14s:n-acetyl 15b:b-dgal-HEX-1:5 16b:x-dgro-dgal-NON-2:6|1:a|2:keto|3:d 17s:n-acetyl 18b:a-lgal-HEX-1:5|6:d LIN 1:1d(2+1)2n 2:1o(4+1)3d 3:3d(2+1)4n 4:3o(4+1)5d 5:…	01Y41Y41M(31M41Y41L)61M61Y41L32S	-2)[aDGalf(1-4)]aDGalp(1-3)[Ac(1-2)]bDManpN(1-6)bDGalf(1-3)[Ac(1-2)]bDGlcpN(1-	Neu5Ac(a2-6)Gal(b1-4)Glc-ol
WURCS=2.0/7,13,12/[a2122h-1x_1-5_2*NCC/3=O][a2122h-1b_1-5_2*NCC/3=O][a1122h-1b_1-5][a1122h-1a_1-5][a2112h-1x_1-5][a1221m-1a_1-5][Aad21122h-2x_2-6_5*NCC/3=O]/1-2-3-4-1-5-6-2-4-1-5-7-6/a4-b1_a6-m1_b4-c1_c3-d1_c4-h1_c6-i1_e3-g1_d?-e1_e?-f1_i?-j1_j?-k1_k?-l2	freeEnd--?D-GlcNAc--4b1D-Man,p(--3a1D-Man,p(--2a1D-Man,p--2a1D-Man,p--3a1D-Man,p)--6a1D-Man,p--2a1D-Man,p--3a1D-Man,p)--6a1D-Man,p(--3a1D-Man,p)--6a1D-Man,p$MONO,perMe,Na,0,freeEnd	A2G2S(Ac)2	DGalpb1-4DGlcpNAcb1-2[DGalpb1-4DGlcpNAcb1-4]DManpa1-3[DManpa1-3[DManpa1-6]DManpa1-6][DGlcpNAcb1-4]DManpb1-4DGlcpNAcb1-4DGlcpNAca1-OH	RES 1b:b-dglc-HEX-1:5 2s:n-acetyl 3b:b-dglc-HEX-1:5 4s:n-acetyl 5b:b-dman-HEX-1:5 6b:b-dman-HEX-1:5 7b:b-dglc-HEX-1:5 8s:n-acetyl 9b:b-dgal-HEX-1:5 10b:b-dglc-HEX-1:5 11s:n-acetyl 12b:b-dgal-HEX-1:5 13b:b-dglc-HEX-1:5 14s:n-acetyl 15b:b-dman-HEX-1:5 16b:b-dman-HEX-1:5 17b:b-dman-HEX-1:5 LIN 1:1d(2+1)2n 2:1o(4+1)3d 3:3d(2+1)4n 4:3o(4+1)5d 5:5o(3+1)6d 6:6o(2+1)7d 7:7d(2+1)8n 8:7o(4+1)9d 9:6o(4+1)10…	01Y(61F)41Y41M(31M41Y41L31Y41L32S)61M61Y41L32S	-2)[aDGalp(1-3)]aDRhap(1-3)bDRhap(1-4)bDGlcp(1-	Gal(b1-4)GlcNAc(b1-6)[Gal(b1-3)]GalNAc
WURCS=2.0/6,10,9/[a2122h-1x_1-5_2*NCC/3=O][a2122h-1b_1-5_2*NCC/3=O][a1122h-1b_1-5][a1122h-1a_1-5][a2112h-1b_1-5][Aad21122h-2a_2-6_5*NCC/3=O]/1-2-3-4-2-5-4-2-5-6/a4-b1_b4-c1_c3-d1_c6-g1_d2-e1_e4-f1_g2-h1_h4-i1_i6-j2	freeEnd--?a1D-GlcNAc,p--4b1D-GlcNAc,p--6a1D-Man,p$MONO,perMe,Na,0,freeEnd	A2BH4	DManp[3Me]a1-3[DManp[3Me]a1-6]DManpb1-4DGlcpNAcb1-4DGlcpNAca1-OH	RES 1b:b-dglc-HEX-1:5 2s:n-acetyl 3b:b-dglc-HEX-1:5 4s:n-acetyl 5b:b-dman-HEX-1:5 6b:b-dman-HEX-1:5 7s:methyl 8b:b-dman-HEX-1:5 9s:methyl LIN 1:1d(2+1)2n 2:1o(4+1)3d 3:3d(2+1)4n 4:3o(4+1)5d 5:5o(3+1)6d 6:6o(3+1)7n 7:5o(6+1)8d 8:8o(3+1)9n	01Y(61F)41Y41M(31M41Y41L32S)61M(21Y41L32S)61Y41L	-2)[aXAbep(1-3)]aDManp(1-4)aLRhap(1-3)aDGalp(1-	Man(a1-2)Man(a1-2)Man(a1-3)[Man(a1-3)[Man(a1-6)]Man(a1-6)]Man(b1-4)GlcNAc(b1-4)GlcNAc
WURCS=2.0/7,12,11/[a2122h-1x_1-5_2*NCC/3=O][a2122h-1b_1-5_2*NCC/3=O][a1122h-1b_1-5][a1122h-1a_1-5][a2112h-1b_1-5][Aad21122h-2a_2-6_5*NCC/3=O][a1221m-1a_1-5]/1-2-3-4-2-5-6-2-4-2-5-7/a4-b1_a6-l1_b4-c1_c3-d1_c4-h1_c6-i1_d2-e1_e4-f1_f6-g2_i2-j1_j4-k1	freeEnd--??1D-GlcNAc(--4b1D-GlcNAc,p--4b1D-Man,p(--3a1D-Man,p(--2b1D-GlcNAc,p)--4b1D-GlcNAc,p)--6a1D-Man,p--2b1D-GlcNAc,p)--6a1L-Fuc,p	FA2G2Lac2S1	DGlcpAb1-4DGlcpNAca1-4DGlcpAb1-4DGlcpNAca1-4DGlcpAb1-4DGlcpNAca1-4DGlcpAb1-4DGlcpNAca1-4DGlcpAb1-4DGlcpNAca1-4DGlcpAb1-4DGlcpNAca1-4DGlcpAb1-4DGlcpNAca1-4DGlcpAb1-4DGlcpNAca1-OH	RES 1b:b-dglc-HEX-1:5 2s:n-acetyl 3b:b-dglc-HEX-1:5|-1:a 4b:b-dglc-HEX-1:5 5s:n-acetyl 6b:b-dglc-HEX-1:5|-1:a 7b:b-dglc-HEX-1:5 8s:n-acetyl 9b:b-dglc-HEX-1:5|-1:a 10b:b-dglc-HEX-1:5 11s:n-acetyl 12b:b-dglc-HEX-1:5|-1:a 13b:b-dglc-HEX-1:5 14s:n-acetyl 15b:b-dglc-HEX-1:5|-1:a 16b:b-dglc-HEX-1:5 17s:n-acetyl 18b:b-dglc-HEX-1:5|-1:a 19b:b-dglc-HEX-1:5 20s:n-acetyl 21b:b-dglc-HEX-1:5|-1:a 22b:b-dglc-H…	01Y(61F)41Y41M(31M(21Y41L32S)41Y41L32S)61M(21Y41L32S)61Y(31F)41L	-2)[bDGalf(1-4)]aDGlcpA(1-4)[Ac(1-2)]bDGlcpN(1-5)bDGalf(1-3)[Ac(1-2)]bDGlcpN(1-	Gal1Cer
WURCS=2.0/6,20,19/[a2122h-1x_1-5_2*NCC/3=O][a2122h-1b_1-5_2*NCC/3=O][a1122h-1b_1-5][a1122h-1a_1-5][a2112h-1x_1-5][a1221m-1a_1-5]/1-2-3-4-1-5-6-2-6-1-5-6-4-1-5-6-1-5-6-6/a4-b1_a6-t1_b4-c1_c3-d1_c6-m1_e3-i1_f3-g1_f4-h1_j3-l1_n3-p1_q3-s1_d?-e1_d?-j1_e?-f1_j?-k1_m?-n1_m?-q1_n?-o1_q?-r1	freeEnd--?a1D-Man,p--3a1D-Man,p--3a1D-Man,p--6?1P	FA1BH4	DGalpb1-4DGlcpNAcb1-2DManpa1-3[DGalpb1-4DGlcpNAcb1-2DManpa1-6]DManpb1-4DGlcpNAcb1-4DGlcpNAca1-OH	RES 1b:b-dglc-HEX-1:5 2s:n-acetyl 3b:b-dglc-HEX-1:5 4s:n-acetyl 5b:b-dman-HEX-1:5 6b:b-dman-HEX-1:5 7b:b-dglc-HEX-1:5 8s:n-acetyl 9b:b-dgal-HEX-1:5 10b:b-dman-HEX-1:5 11b:b-dglc-HEX-1:5 12s:n-acetyl 13b:b-dgal-HEX-1:5 LIN 1:1d(2+1)2n 2:1o(4+1)3d 3:3d(2+1)4n 4:3o(4+1)5d 5:5o(3+1)6d 6:6o(2+1)7d 7:7d(2+1)8n 8:7o(4+1)9d 9:5o(6+1)10d 10:10o(2+1)11d 11:11d(2+1)12n 12:11o(4+1)13d	01Y(61F)41Y41M(31M(21Y41L21F)41Y41L21F)61M21Y(31F)41L32S	-2)[bDGlcpA(1-3)]aLRhap(1-2)aLRhap(1-3)aLRhap(1-3)bDGlcp(1-	Gal(b1-3)[Neu5Ac(a2-6)]GalNAc
WURCS=2.0/6,18,17/[a2122h-1x_1-5_2*NCC/3=O][a2122h-1b_1-5_2*NCC/3=O][a1122h-1b_1-5][a1122h-1a_1-5][a2112h-1x_1-5][a1221m-1a_1-5]/1-2-3-4-1-1-5-6-6-4-1-5-6-6-1-5-6-6/a4-b1_a6-r1_b4-c1_c6-d1_d3-j1_e3-i1_f3-h1_k3-n1_l3-m1_o3-q1_d?-e1_e?-f1_f?-g1_j?-k1_j?-o1_k?-l1_o?-p1	freeEnd--?b1D-GlcNAc,p--4a1D-GlcNAc,p--4a1D-Man,p--6b1D-Man,p	A4BG4S1	DManpa1-3DManpa1-OH	RES 1b:b-dman-HEX-1:5 2b:b-dman-HEX-1:5 LIN 1:1o(3+1)2d	01Y41Y41M(31M)61M(21Y41L32S)61Y41L	-2)[bDGlcpA(1-3)aDGalp(1-3)]aDManp(1-3)bDGalp(1-	GlcNAc(b1-2)Man(a1-3)[Man(a1-6)]Man(b1-4)GlcNAc(b1-4)[Fuc(a1-6)]GlcNAc
WURCS=2.0/6,19,18/[a2122h-1x_1-5_2*NCC/3=O][a2122h-1b_1-5_2*NCC/3=O][a1122h-1b_1-5][a1122h-1a_1-5][a2112h-1x_1-5][a1221m-1a_1-5]/1-2-3-4-1-1-5-6-6-4-1-5-6-2-6-1-5-6-6/a4-b1_a6-s1_b4-c1_c6-d1_d3-j1_e3-i1_f3-h1_k3-o1_l3-m1_l4-n1_p3-r1_d?-e1_e?-f1_f?-g1_j?-k1_j?-p1_k?-l1_p?-q1	freeEnd--?[--4b1L-Rha,p--3a1D-Glc,p((--3a1L-Rha,p)--4b1D-Glc,p--?])--6b1D-Glc,p	FA4G2Lac2S2	DGlcpAb1-4DGlcpNAca1-4DGlcpA[2S]b1-4DGlcpNAc[6S]a1-OH	RES 1b:b-dglc-HEX-1:5 2b:b-dglc-HEX-1:5 3s:sulfate 4b:b-dglc-HEX-1:5 5s:n-acetyl 6b:b-dglc-HEX-1:5|-1:a 7s:sulfate LIN 1:1o(4+1)2d 2:2o(2+1)3n 3:2o(4+1)4d 4:4d(2+1)5n 5:4o(4+1)6d 6:1o(6+1)7n	01Y(61F)41Y41M(31M21Y(31F)41L21F)61M(21Y41L32S)61Y41L32S	-2)[bDGlcpA(1-3)aDGalp(1-3)]aDManp(1-3)bDGalp(1-P-	Gal(b1-4)GlcNAc(b1-2)Man(a1-3)[Man(a1-3)[Man(a1-6)]Man(a1-6)]Man(b1-4)GlcNAc(b1-4)GlcNAc
WURCS=2.0/7,21,20/[a2122h-1x_1-5_2*NCC/3=O][a2122h-1b_1-5_2*NCC/3=O][a1122h-1b_1-5][a1122h-1a_1-5][a2112h-1x_1-5][Aad21122h-2x_2-6_5*NCC/3=O][a1221m-1a_1-5]/1-2-3-4-1-5-6-1-5-7-2-4-1-5-1-5-1-5-1-5-7/a4-b1_a6-u1_b4-c1_c3-d1_c4-k1_c6-l1_h3-j1_d?-e1_d?-h1_e?-f1_f?-g2_h?-i1_l?-m1_l?-s1_m?-n1_n?-o1_o?-p1_p?-q1_q?-r1_s?-t1	freeEnd--?a1D-Glc,p--4b1D-Glc,p--4b1D-Glc,p$MONO,perMe,Na,0,freeEnd	FA3G3Lac2	LFucpa1-2DGalpb1-4DGlcpNAcb1-3DGalpa1-OH	RES 1b:b-dgal-HEX-1:5 2b:b-dglc-HEX-1:5 3s:n-acetyl 4b:b-dgal-HEX-1:5 5b:a-lgal-HEX-1:5|6:d LIN 1:1o(3+1)2d 2:2d(2+1)3n 3:2o(4+1)4d 4:4o(2+1)5d	01Y(61F)41Y41M(31M41Y)61M(21Y41L32S)61Y41L	-2)[bDManp(1-4)]aDGlcpA(1-3)aDManp(1-2)[Ac(1-6)]aDManp(1-3)bDGlcp(1-	GlcNAc(b1-2)Man(a1-3)[GlcNAc(b1-2)Man(a1-6)]Man(b1-4)GlcNAc(b1-4)GlcNAc
WURCS=2.0/7,21,20/[a2122h-1x_1-5_2*NCC/3=O][a2122h-1b_1-5_2*NCC/3=O][a1122h-1b_1-5][a1122h-1a_1-5][a2112h-1x_1-5][Aad21122h-2x_2-6_5*NCC/3=O][a1221m-1a_1-5]/1-2-3-4-1-5-6-1-5-4-1-5-1-5-1-5-1-5-1-5-7/a4-b1_a6-u1_b4-c1_c3-d1_c6-j1_d?-e1_d?-h1_e?-f1_f?-g2_h?-i1_j?-k1_j?-s1_k?-l1_l?-m1_m?-n1_n?-o1_o?-p1_p?-q1_q?-r1_s?-t1	freeEnd--??1D-GlcNAc--4b1D-GlcNAc,p--4b1D-Man,p(--3a1D-Man,p--2b1D-GlcNAc,p--4b1D-GalNAc,p)--6a1D-Man,p(--3a1D-Man,p)--6a1D-Man,p	FA3G1S2	DGalpNAca1-3[LFucpa1-2]DGalpb1-4DGlcpNAca1-OH	RES 1b:b-dglc-HEX-1:5 2s:n-acetyl 3b:b-dgal-HEX-1:5 4b:a-lgal-HEX-1:5|6:d 5b:b-dgal-HEX-1:5 6s:n-acetyl LIN 1:1d(2+1)2n 2:1o(4+1)3d 3:3o(2+1)4d 4:3o(3+1)5d 5:5d(2+1)6n	01Y41Y41M(31M(21Y41L32S)41Y41L32S)61M(21Y41L32S)61Y41L	-2)[bDManp(1-4)]aDGlcpA(1-3)aDManp(1-2)aDManp(1-3)bDGlcp(1-	Neu5Ac(a2-3/6)Gal(b1-4)GlcNAc(b1-2)Man(a1-3)[Neu5Ac(a2-3/6)Gal(b1-4)GlcNAc(b1-2)Man(a1-6)]Man(b1-4)GlcNAc(b1-4)[Fuc(a1-6)]GlcNAc
WURCS=2.0/6,14,13/[a2122h-1x_1-5_2*NCC/3=O][a2122h-1b_1-5_2*NCC/3=O][a1122h-1b_1-5][a1122h-1a_1-5][a2112h-1x_1-5][a1221m-1a_1-5]/1-2-3-4-1-5-6-2-6-4-1-5-6-6/a4-b1_a6-n1_b4-c1_c3-d1_c6-j1_e3-i1_f3-g1_f4-h1_k3-m1_d?-e1_e?-f1_j?-k1_k?-l1	freeEnd--??1D-GlcNAc,p--4b1D-GlcNAc,p--4b1D-Man,p((--3a1D-Man,p--2b1D-GlcNAc,p(--3a1L-Fuc,p)--4b1D-Gal,p--3/6a2D-NeuAc,p)--4b1D-GlcNAc,p)--6a1D-Man,p--2b1D-GlcNAc,p	FA3F1G2S[6]1	LFucpa1-2DGalpb1-3DGlcpNAcb1-3DGalpb1-4[LFucpa1-3]DGlcpNAcb1-6[DGalpb1-3DGlcpNAcb1-3]DGalpb1-4DGlcpa1-OH	RES 1b:b-dglc-HEX-1:5 2b:b-dgal-HEX-1:5 3b:b-dglc-HEX-1:5 4s:n-acetyl 5b:b-dgal-HEX-1:5 6b:b-dglc-HEX-1:5 7s:n-acetyl 8b:a-lgal-HEX-1:5|6:d 9b:b-dgal-HEX-1:5 10b:b-dglc-HEX-1:5 11s:n-acetyl 12b:b-dgal-HEX-1:5 13b:a-lgal-HEX-1:5|6:d LIN 1:1o(4+1)2d 2:2o(3+1)3d 3:3d(2+1)4n 4:3o(3+1)5d 5:2o(6+1)6d 6:6d(2+1)7n 7:6o(3+1)8d 8:6o(4+1)9d 9:9o(3+1)10d 10:10d(2+1)11n 11:10o(3+1)12d 12:12o(2+1)13d	01Y(61F)41Y41M(31M41Y41L)61M(21Y41L32S)61Y41L32S	-2)[bLRhap(1-4)[Ac(1-2)]bDGlcpN(1-3)]aLRhap(1-2)aLRhap(1-3)aLRhap(1-3)[Ac(1-2)]aDGlcpN(1-	Neu5Ac(a2-3)Gal1Cer
WURCS=2.0/6,17,16/[a2122h-1x_1-5_2*NCC/3=O][a2122h-1b_1-5_2*NCC/3=O][a1122h-1b_1-5][a1122h-1a_1-5][a2112h-1x_1-5][a1221m-1a_1-5]/1-2-3-4-1-1-5-6-6-4-1-5-6-1-5-6-6/a4-b1_a6-q1_b4-c1_c6-d1_d3-j1_e3-i1_f3-h1_k3-m1_n3-p1_d?-e1_e?-f1_f?-g1_j?-k1_j?-n1_k?-l1_n?-o1	freeEnd--??1D-Gal,p--4b1D-Glc,p(--2b1D-Glc,p--4a1L-Rha,p)--3b1D-Xyl,p	A3G3S4b	LFucpa1-2DGalpb1-3DGlcpNAcb1-3DGalpb1-4DGlcpNAcb1-6[LFucpa1-3[DGalpb1-4]DGlcpNAcb1-3]DGalpb1-4DGlcpa1-OH	RES 1b:b-dglc-HEX-1:5 2b:b-dgal-HEX-1:5 3b:b-dglc-HEX-1:5 4s:n-acetyl 5b:a-lgal-HEX-1:5|6:d 6b:b-dgal-HEX-1:5 7b:b-dglc-HEX-1:5 8s:n-acetyl 9b:b-dgal-HEX-1:5 10b:b-dglc-HEX-1:5 11s:n-acetyl 12b:b-dgal-HEX-1:5 13b:a-lgal-HEX-1:5|6:d LIN 1:1o(4+1)2d 2:2o(3+1)3d 3:3d(2+1)4n 4:3o(3+1)5d 5:3o(4+1)6d 6:2o(6+1)7d 7:7d(2+1)8n 8:7o(4+1)9d 9:9o(3+1)10d 10:10d(2+1)11n 11:10o(3+1)12d 12:12o(2+1)13d	01Y(61F)41Y41M(31M(21Y41L)41Y41L)61M(21Y41L32S)61Y41L32S	-2)[lR3HOBut(1-3)]aDFucp3N(1-3)[70%Ac(1-6)]aDManp(1-3)aLFucp(1-3)[Ac(1-2)]aDGalpN(1-	GlcNAc(b1-2)Man(a1-3)[Man(a1-3)[Man(a1-6)]Man(a1-6)]Man(b1-4)GlcNAc(b1-4)GlcNAc
WURCS=2.0/6,13,12/[a2122h-1x_1-5_2*NCC/3=O][a2122h-1b_1-5_2*NCC/3=O][a1122h-1b_1-5][a1122h-1a_1-5][a2112h-1x_1-5][a1221m-1a_1-5]/1-2-3-4-1-5-6-2-6-4-1-5-6/a4-b1_a6-m1_b4-c1_c3-d1_c6-j1_e3-i1_f3-g1_f4-h1_d?-e1_e?-f1_j?-k1_k?-l1	freeEnd--?D-GlcNAc(--4b1D-GlcNAc,p--4b1D-Man,p(--3a1D-Man,p--2b1D-GlcNAc,p--3b1D-Gal,p--2a1L-Fuc,p)--6a1D-Man,p--2b1D-GlcNAc,p--3b1D-Gal,p--2a1L-Fuc,p)--6a1L-Fuc,p$MONO,perMe,Na,0,freeEnd	M4A1G1(s)1	DNeup5Aca2-8DNeup5Aca2-8DNeup5Aca2-8DNeup5Aca2-8DNeup5Aca1-OH	RES 1b:x-dgro-dgal-NON-2:6|1:a|2:keto|3:d 2s:n-acetyl 3b:x-dgro-dgal-NON-2:6|1:a|2:keto|3:d 4s:n-acetyl 5b:x-dgro-dgal-NON-2:6|1:a|2:keto|3:d 6s:n-acetyl 7b:x-dgro-dgal-NON-2:6|1:a|2:keto|3:d 8s:n-acetyl 9b:x-dgro-dgal-NON-2:6|1:a|2:keto|3:d 10s:n-acetyl LIN 1:1d(5+1)2n 2:1o(8+2)3d 3:3d(5+1)4n 4:3o(8+2)5d 5:5d(5+1)6n 6:5o(8+2)7d 7:7d(5+1)8n 8:7o(8+2)9d 9:9d(5+1)10n	01Y(61F)41Y41M(31M41Y41L)61M61Y41L31Y41L32S	-2)[lR3HOBut(1-3)]aDFucp3N(1-3)aDManp(1-3)aLFucp(1-3)[Ac(1-2)]aDGalpN(1-	Man(a1-3/6)Man(b1-4)GlcNAc(b1-4)[Fuc(a1-6)]GlcNAc
WURCS=2.0/6,16,15/[a2122h-1x_1-5_2*NCC/3=O][a2122h-1b_1-5_2*NCC/3=O][a1122h-1b_1-5][a1122h-1a_1-5][a2112h-1x_1-5][a1221m-1a_1-5]/1-2-3-4-1-1-5-6-4-1-5-6-1-5-2-6/a4-b1_a6-p1_b4-c1_c6-d1_d3-i1_d4-o1_e3-h1_j3-l1_d?-e1_e?-f1_f?-g1_i?-j1_i?-m1_j?-k1_m?-n1	freeEnd--?b1D-Glc,p(--2b1D-Glc,p)--6?1Ac$MONO,perMe,Na,0,freeEnd	A2G2S2(2,6)(2,6)	DGalpa1-3DGalpb1-4DGlcpNAcb1-2DManpa1-3[DGalpb1-4DGlcpNAcb1-2DManpa1-6]DManpb1-4DGlcpNAcb1-4DGlcpNAca1-OH	RES 1b:b-dglc-HEX-1:5 2s:n-acetyl 3b:b-dglc-HEX-1:5 4s:n-acetyl 5b:b-dman-HEX-1:5 6b:b-dman-HEX-1:5 7b:b-dglc-HEX-1:5 8s:n-acetyl 9b:b-dgal-HEX-1:5 10b:b-dgal-HEX-1:5 11b:b-dman-HEX-1:5 12b:b-dglc-HEX-1:5 13s:n-acetyl 14b:b-dgal-HEX-1:5 LIN 1:1d(2+1)2n 2:1o(4+1)3d 3:3d(2+1)4n 4:3o(4+1)5d 5:5o(3+1)6d 6:6o(2+1)7d 7:7d(2+1)8n 8:7o(4+1)9d 9:9o(3+1)10d 10:5o(6+1)11d 11:11o(2+1)12d 12:12d(2+1)13n 13:12…	01Y(61F)41Y41M(31M(21Y41L31Y41L32S)41Y41L)61M(21Y41L32S)61Y41L32S	-2)[lRLac(2-4)bDGlcp(1-3)]aDGlcpA(1-3)aDManp(1-	Man(a1-3/6)Man(a1-6)[Man(a1-3)]Man(b1-4)GlcNAc(b1-4)GlcNAc
WURCS=2.0/6,13,12/[a2122h-1x_1-5_2*NCC/3=O][a2122h-1b_1-5_2*NCC/3=O][a1122h-1b_1-5][a1122h-1a_1-5][a2112h-1x_1-5][a1221m-1a_1-5]/1-2-3-4-1-5-6-2-4-1-5-6-6/a4-b1_a6-m1_b4-c1_c3-d1_c4-h1_c6-i1_e3-g1_j3-l1_d?-e1_e?-f1_i?-j1_j?-k1	freeEnd--?b1D-Glc,p--4b1D-Gal,p--3b1D-GalNAc,p--4b1D-Gal,p(--3a2D-NeuAc,p)--4b1D-GalNAc,p	A1GalNAc1S1	LFucpa1-2DGalpb1-4DGlcpNAca1-OH	RES 1b:b-dglc-HEX-1:5 2s:n-acetyl 3b:b-dgal-HEX-1:5 4b:a-lgal-HEX-1:5|6:d LIN 1:1d(2+1)2n 2:1o(4+1)3d 3:3o(2+1)4d	01Y(61F)41Y41M(31M41Y41L32S)61M61Y41L32S	-2)[lRLac(2-4)bDGlcp(1-3)]aDGlcpA(1-3)aDManp(1-3)aDManp(1-3)aDGalp(1-	Gal(a1-4)Gal(b1-4)Glc1Cer
WURCS=2.0/7,15,14/[a2122h-1x_1-5_2*NCC/3=O][a2122h-1b_1-5_2*NCC/3=O][a1122h-1b_1-5][a1122h-1a_1-5][a2112h-1x_1-5][Aad21122h-2x_2-6_5*NCC/3=O][a1221m-1a_1-5]/1-2-3-4-1-5-6-1-5-2-4-1-5-1-7/a4-b1_a6-o1_b4-c1_c3-d1_c4-j1_c6-k1_d?-e1_d?-h1_e?-f1_f?-g2_h?-i1_k?-l1_k?-n1_l?-m1	freeEnd--?a1D-Glc,p--1a1D-Glc,p--6b1D-Gal,p	FA4G3B	DGlcpNAcb1-6[DGlcpNAcb1-2]DManpa1-6[DGlcpNAcb1-4[DGlcpNAcb1-2]DManpa1-3]DManpb1-4DGlcpNAcb1-4DGlcpNAca1-OH	RES 1b:b-dglc-HEX-1:5 2s:n-acetyl 3b:b-dglc-HEX-1:5 4s:n-acetyl 5b:b-dman-HEX-1:5 6b:b-dman-HEX-1:5 7b:b-dglc-HEX-1:5 8s:n-acetyl 9b:b-dglc-HEX-1:5 10s:n-acetyl 11b:b-dman-HEX-1:5 12b:b-dglc-HEX-1:5 13s:n-acetyl 14b:b-dglc-HEX-1:5 15s:n-acetyl LIN 1:1d(2+1)2n 2:1o(4+1)3d 3:3d(2+1)4n 4:3o(4+1)5d 5:5o(3+1)6d 6:6o(2+1)7d 7:7d(2+1)8n 8:6o(4+1)9d 9:9d(2+1)10n 10:5o(6+1)11d 11:11o(2+1)12d 12:12d(2+1)13…	01Y(61F)41Y41M(31M(21Y41L31Y41L21F)41Y(31F)41L)61M61M	-2)[lS3HOBut(1-4)]aDQuip4N(1-4)[Ac(1-2)]bDGalpN(1-4)aLRhap(1-3)[30%Ac(1-6),Ac(1-2)]bDGlcpN(1-	GalNAc
WURCS=2.0/5,9,8/[a2122h-1x_1-5_2*NCC/3=O][a2122h-1b_1-5_2*NCC/3=O][a1122h-1b_1-5][a1122h-1a_1-5][a1221m-1a_1-5]/1-2-3-4-1-4-1-1-5/a4-b1_a6-i1_b4-c1_c3-d1_c6-f1_d?-e1_f?-g1_f?-h1	freeEnd--??1D-Glc,p--6a1D-GalNAc,p--3b1D-Gal,p	M6A1G1S1	LFucpa1-3[LFucpa1-3[LFucpa1-3[DGalpb1-4]DGlcpNAcb1-3DGalpb1-4]DGlcpNAcb1-4]DGlcpa1-OH	RES 1b:b-dglc-HEX-1:5 2b:a-lgal-HEX-1:5|6:d 3b:b-dglc-HEX-1:5 4s:n-acetyl 5b:a-lgal-HEX-1:5|6:d 6b:b-dgal-HEX-1:5 7b:b-dglc-HEX-1:5 8s:n-acetyl 9b:a-lgal-HEX-1:5|6:d 10b:b-dgal-HEX-1:5 LIN 1:1o(3+1)2d 2:1o(4+1)3d 3:3d(2+1)4n 4:3o(3+1)5d 5:3o(4+1)6d 6:6o(3+1)7d 7:7d(2+1)8n 8:7o(3+1)9d 9:7o(4+1)10d	01Y41Y41M(31M41Y41L32S)61M61Y41L32S	-2)[lSLac(2-3)aDGlcp(1-3)]aLRhap(1-2)aLRhap(1-4)[<<35%Ac(1-3)|35%Ac(1-2)>>]bDGalp(1-3)[Ac(1-2)]bDGalpN(1-	Fuc(a1-3)[Gal(b1-4)]Glc-ol
WURCS=2.0/5,9,8/[a2122h-1x_1-5_2*NCC/3=O][a2122h-1b_1-5_2*NCC/3=O][a1122h-1b_1-5][a1122h-1a_1-5][a1221m-1a_1-5]/1-2-3-4-1-2-4-1-5/a4-b1_a6-i1_b4-c1_c3-d1_c4-f1_c6-g1_d?-e1_g?-h1	freeEnd--?a1D-Man,p--4b1D-Gal,p--1a1D-Man,p--4b1D-Gal,p(--3b1D-Glc,p)--1a1D-Man,p--4b1D-Gal,p	FA1G1S1BH5	DGalpb1-4DGlcpNAcb1-6[DGlcpNAca1-4DGalpb1-3]DGalpNAca1-OH	RES 1b:b-dgal-HEX-1:5 2s:n-acetyl 3b:b-dgal-HEX-1:5 4b:b-dglc-HEX-1:5 5s:n-acetyl 6b:b-dglc-HEX-1:5 7s:n-acetyl 8b:b-dgal-HEX-1:5 LIN 1:1d(2+1)2n 2:1o(3+1)3d 3:3o(4+1)4d 4:4d(2+1)5n 5:1o(6+1)6d 6:6d(2+1)7n 7:6o(4+1)8d	01Y(61F)41Y41M(31M(21Y41L32S)41Y41L32S)61M(21Y41L32S)61Y41L32S	-2)[lSLac(2-3)aDGlcp(1-3)]aLRhap(1-2)aLRhap(1-4)bDGalp(1-3)[Ac(1-2)]bDGalpN(1-	Neu5Ac(a2-3)Gal(b1-4)GlcNAc(b1-3)Gal(b1-4)Glc1Cer
WURCS=2.0/6,14,13/[a2122h-1x_1-5_2*NCC/3=O][a2122h-1b_1-5_2*NCC/3=O][a1122h-1b_1-5][a1122h-1a_1-5][a2112h-1x_1-5][Aad21122h-2x_2-6_5*NCC/3=O]/1-2-3-4-1-5-6-1-5-6-4-1-5-6/a4-b1_b4-c1_c3-d1_c6-k1_d?-e1_d?-h1_e?-f1_f?-g2_h?-i1_i?-j2_k?-l1_l?-m1_m?-n2	freeEnd--?b1D-GlcA,p--3b1D-Xyl,p--2b1D-Xyl,p$MONO,perMe,Na,0,freeEnd	A3G3S3a	DFrufb2-1DFrufb2-1DFrufa1-OH	RES 1b:x-dara-HEX-2:5|2:keto 2b:x-dara-HEX-2:5|2:keto 3b:x-dara-HEX-2:5|2:keto LIN 1:1o(1+2)2d 2:2o(1+2)3d	01Y(61F)41Y41M(31M(21Y41L32S)41Y41L32S)61M(21Y41L32S)61Y41L	-2)[x?Gro(2-P-3)]bDGalp(1-4)[Ac(1-2)]bDGlcpN(1-3)bDGalp(1-3)[Ac(1-2)]bDGalpN(1-	Neu5Ac(a2-3)Gal(b1-4)GlcNAc(b1-2)Man(a1-3)[Neu5Ac(a2-3)Gal(b1-4)GlcNAc(b1-2)Man(a1-6)]Man(b1-4)GlcNAc(b1-4)[Fuc(a1-6)]GlcNAc
WURCS=2.0/6,17,16/[a2122h-1x_1-5_2*NCC/3=O][a2122h-1b_1-5_2*NCC/3=O][a1122h-1b_1-5][a1122h-1a_1-5][a2112h-1x_1-5][a1221m-1a_1-5]/1-2-3-4-1-5-1-5-4-1-5-1-5-1-1-5-6/a4-b1_a6-q1_b4-c1_c3-d1_c6-i1_d?-e1_d?-g1_e?-f1_g?-h1_i?-j1_i?-o1_j?-k1_k?-l1_l?-m1_m?-n1_o?-p1	freeEnd--??1D-GlcNAc,p--4b1D-GlcNAc,p--4b1D-Man,p((--3a1D-Man,p(--2b1D-GlcNAc,p--4b1D-Gal,p--3/6a2D-NeuGc,p)--4b1D-GlcNAc,p--4b1D-Gal,p--3/6a2D-NeuGc,p)--4b1D-GlcNAc,p)--6a1D-Man,p((--2b1D-GlcNAc,p--4b1D-Gal,p)--4b1D-GlcNAc,p--4b1D-Gal,p--3/6a2D-NeuGc,p)--6b1D-GlcNAc,p--4b1D-Gal,p--3/6a2D-NeuAc,p$MONO,perMe,Na,0,freeEnd	FA4G1S1	DGalpb1-3[LFucpa1-2DGalpb1-4DGlcpNAcb1-6]DGalpNAca1-OH	RES 1b:b-dgal-HEX-1:5 2s:n-acetyl 3b:b-dgal-HEX-1:5 4b:b-dglc-HEX-1:5 5s:n-acetyl 6b:b-dgal-HEX-1:5 7b:a-lgal-HEX-1:5|6:d LIN 1:1d(2+1)2n 2:1o(3+1)3d 3:1o(6+1)4d 4:4d(2+1)5n 5:4o(4+1)6d 6:6o(2+1)7d	01Y(61F)41Y41M(31M41Y41L)61M(21Y41L32S)61Y41L	-2)[x?Gro?N(2-6),%Ac(1-4),%Ac(1-3)]bDGalpA(1-3)[Ac(1-2)]aDGalpN(1-4)bDGlcpA(1-3)[Ac(1-2)]bDGlcpN(1-	Gal(b1-4)GlcNAc(b1-2)Man(a1-3/6)[GlcNAc(b1-2)Man(a1-3/6)]Man(b1-4)GlcNAc(b1-4)GlcNAc
WURCS=2.0/7,15,14/[a2122h-1x_1-5_2*NCC/3=O][a2122h-1b_1-5_2*NCC/3=O][a1122h-1b_1-5][a1122h-1a_1-5][a2112h-1x_1-5][Aad21122h-2x_2-6_5*NCC/3=O][a1221m-1a_1-5]/1-2-3-4-1-5-6-1-5-6-2-4-1-5-7/a4-b1_a6-o1_b4-c1_c3-d1_c4-k1_c6-l1_d?-e1_d?-h1_e?-f1_f?-g2_h?-i1_i?-j2_l?-m1_m?-n1	freeEnd--??1D-GalNAc,o(--3b1D-Gal,p--?a1L-Fuc,p)--6b1D-GlcNAc,p(--??1D-Gal,p)--?a1L-Fuc,p$MONO,perMe,Na,0,freeEnd	FA3G3Lac1S1	DNeup5Aca2-3DGlcpNAcb1-3DGalpb1-4DGlcpNAcb1-3[LFucpa1-2DGalpb1-4DGlcpNAcb1-3DGalpb1-4DGlcpNAcb1-6]DGalpNAca1-OH	RES 1b:b-dgal-HEX-1:5 2s:n-acetyl 3b:b-dglc-HEX-1:5 4s:n-acetyl 5b:b-dgal-HEX-1:5 6b:b-dglc-HEX-1:5 7s:n-acetyl 8b:x-dgro-dgal-NON-2:6|1:a|2:keto|3:d 9s:n-acetyl 10b:b-dglc-HEX-1:5 11s:n-acetyl 12b:b-dgal-HEX-1:5 13b:b-dglc-HEX-1:5 14s:n-acetyl 15b:b-dgal-HEX-1:5 16b:a-lgal-HEX-1:5|6:d LIN 1:1d(2+1)2n 2:1o(3+1)3d 3:3d(2+1)4n 4:3o(4+1)5d 5:5o(3+1)6d 6:6d(2+1)7n 7:6o(3+2)8d 8:8d(5+1)9n 9:1o(6+1)10d…	01Y(61F)41Y41M(31M(21Y41L32S)41Y41L)61M61M	-2)[x?GroN(2-6),%Ac(1-4),%Ac(1-3)]bDGalpA(1-3)[Ac(1-2)]aDGalpN(1-4)bDGlcpA(1-3)[Ac(1-2)]bDGlcpN(1-	Neu5Ac(a2-3)Gal(b1-4)GlcNAc(b1-2)Man(a1-3)[Neu5Ac(a2-3)Gal(b1-4)GlcNAc(b1-2)Man(a1-6)]Man(b1-4)GlcNAc(b1-4)GlcNAc
WURCS=2.0/6,10,9/[a2122h-1x_1-5_2*NCC/3=O][a2122h-1b_1-5_2*NCC/3=O][a1122h-1b_1-5][a1122h-1a_1-5][a2112h-1x_1-5][Aad21122h-2x_2-6_5*NCC/3=O]/1-2-3-4-1-5-6-4-4-4/a4-b1_b4-c1_c3-d1_c6-h1_h3-i1_h6-j1_d?-e1_e?-f1_f?-g2	freeEnd--?b1D-GlcNAc,p(--4b1D-GlcNAc,p--4a1D-Man,p)--6a1L-Fuc,p	FA1G1Lac1S1	DNeup5Aca2-3DGalpb1-4DGlcpNAcb1-6[DGalpb1-4DGlcpNAcb1-2]DManpa1-6[DGalpb1-4DGlcpNAcb1-2DManpa1-3]DManpb1-4DGlcpNAcb1-4DGlcpNAca1-OH	RES 1b:b-dglc-HEX-1:5 2s:n-acetyl 3b:b-dglc-HEX-1:5 4s:n-acetyl 5b:b-dman-HEX-1:5 6b:b-dman-HEX-1:5 7b:b-dglc-HEX-1:5 8s:n-acetyl 9b:b-dgal-HEX-1:5 10b:b-dman-HEX-1:5 11b:b-dglc-HEX-1:5 12s:n-acetyl 13b:b-dgal-HEX-1:5 14b:b-dglc-HEX-1:5 15s:n-acetyl 16b:b-dgal-HEX-1:5 17b:x-dgro-dgal-NON-2:6|1:a|2:keto|3:d 18s:n-acetyl LIN 1:1d(2+1)2n 2:1o(4+1)3d 3:3d(2+1)4n 4:3o(4+1)5d 5:5o(3+1)6d 6:6o(2+1)7d 7:…	01Y(61F)41Y41M(31M41Y41L)61M61Y41L32S	-2)[x?GroN(2-6),50%Ac(1-4),30%Ac(1-3)]bDGalpA(1-3)[Ac(1-2)]aDGalpN(1-4)bDGlcpA(1-3)[Ac(1-2)]bDGlcpN(1-	Gal(a1-3)Gal(b1-4)Glc-ol
WURCS=2.0/4,8,7/[a2122h-1x_1-5_2*NCC/3=O][a2122h-1b_1-5_2*NCC/3=O][a1122h-1b_1-5][a1122h-1a_1-5]/1-2-3-4-4-4-4-4/a4-b1_b4-c1_c3-d1_c6-e1_e3-f1_e6-h1_f2-g1	freeEnd--??1D-Glc--4b1D-Glc,p--4b1D-Glc,p--4b1D-Glc,p--3b1D-Glc,p$MONO,perMe,Na,0,freeEnd	M8D1,D3	LFucpa1-3[DGalpb1-4]DGlcpNAcb1-3[LFucpa1-3[LFucpa1-2DGalpb1-4]DGlcpNAcb1-6]DGalpb1-4DGlcpa1-OH	RES 1b:b-dglc-HEX-1:5 2b:b-dgal-HEX-1:5 3b:b-dglc-HEX-1:5 4s:n-acetyl 5b:a-lgal-HEX-1:5|6:d 6b:b-dgal-HEX-1:5 7b:b-dglc-HEX-1:5 8s:n-acetyl 9b:a-lgal-HEX-1:5|6:d 10b:b-dgal-HEX-1:5 11b:a-lgal-HEX-1:5|6:d LIN 1:1o(4+1)2d 2:2o(3+1)3d 3:3d(2+1)4n 4:3o(3+1)5d 5:3o(4+1)6d 6:2o(6+1)7d 7:7d(2+1)8n 8:7o(3+1)9d 9:7o(4+1)10d 10:10o(2+1)11d	01Y41Y41M(31M41Y41L31Y41L32S)61M61Y41L32S	-2)[x?GroN(2-6),Ac(1-4),Ac(1-3)]bDGalpA(1-3)[Ac(1-2)]aDGalpN(1-4)bDGlcpA(1-3)[Ac(1-2)]bDGlcpN(1-	Neu5Ac(a2-8)Neu5Ac(a2-3)Gal(b1-3)GalNAc(b1-4)[Neu5Ac(a2-8)Neu5Ac(a2-3)]Gal(b1-4)Glc1Cer
WURCS=2.0/7,15,14/[a2122h-1x_1-5_2*NCC/3=O][a2122h-1b_1-5_2*NCC/3=O][a1122h-1b_1-5][a1122h-1a_1-5][a2112h-1x_1-5][Aad21122h-2x_2-6_5*NCC/3=O][a1221m-1a_1-5]/1-2-3-4-1-5-6-1-5-6-4-1-5-6-7/a4-b1_a6-o1_b4-c1_c3-d1_c6-k1_d?-e1_d?-h1_e?-f1_f?-g2_h?-i1_i?-j2_k?-l1_l?-m1_m?-n2	freeEnd--?b1D-Man,p(--3a1D-Man,p--2b1D-GlcNAc,p)--6a1D-Man,p--2b1D-GlcNAc,p$MONO,perMe,Na,0,freeEnd	FA3G2GalNAc1S2	DManpa1-2DManpa1-2DManpa1-3[DManpa1-3[DManpa1-2DManpa1-6]DManpa1-6]DManpb1-4DGlcpNAcb1-4DGlcpNAca1-OH	RES 1b:b-dglc-HEX-1:5 2s:n-acetyl 3b:b-dglc-HEX-1:5 4s:n-acetyl 5b:b-dman-HEX-1:5 6b:b-dman-HEX-1:5 7b:b-dman-HEX-1:5 8b:b-dman-HEX-1:5 9b:b-dman-HEX-1:5 10b:b-dman-HEX-1:5 11b:b-dman-HEX-1:5 12b:b-dman-HEX-1:5 LIN 1:1d(2+1)2n 2:1o(4+1)3d 3:3d(2+1)4n 4:3o(4+1)5d 5:5o(3+1)6d 6:6o(2+1)7d 7:7o(2+1)8d 8:5o(6+1)9d 9:9o(3+1)10d 10:9o(6+1)11d 11:11o(2+1)12d	01Y(61F)41Y41M(31M41Y41L32S)61M(21Y41L32S)61Y41L32S	-2)[x?GroN(2-6)]bDGalpA(1-3)[Ac(1-2)]aDGalpN(1-4)bDGlcpA(1-3)[Ac(1-2)]bDGlcpN(1-	Gal(b1-4)GlcNAc(b1-3)[Gal(b1-4)GlcNAc(b1-6)]Gal(b1-4)Glc-ol
WURCS=2.0/7,13,12/[a2122h-1x_1-5_2*NCC/3=O][a2122h-1b_1-5_2*NCC/3=O][a1122h-1b_1-5][a1122h-1a_1-5][a2112h-1b_1-5][Aad21122h-2a_2-6_5*NCC/3=O][a1221m-1a_1-5]/1-2-3-4-2-5-6-2-4-2-5-6-7/a4-b1_a6-m1_b4-c1_c3-d1_c4-h1_c6-i1_d2-e1_e4-f1_f6-g2_i2-j1_j4-k1_k6-l2	freeEnd--?D-GalNAc(--3b1D-Gal,p--3?2D-NeuAc,p)--6?2D-NeuAc,p$MONO,perMe,Na,0,freeEnd	A2G2S1F1b	DGlcpa1-3DGlcpa1-3DManpa1-2DManpa1-2DManpa1-3[DManpa1-2DManpa1-3[DManpa1-2DManpa1-6]DManpa1-6]DManpb1-4DGlcpNAcb1-4DGlcpNAca1-OH	RES 1b:b-dglc-HEX-1:5 2s:n-acetyl 3b:b-dglc-HEX-1:5 4s:n-acetyl 5b:b-dman-HEX-1:5 6b:b-dman-HEX-1:5 7b:b-dman-HEX-1:5 8b:b-dman-HEX-1:5 9b:b-dglc-HEX-1:5 10b:b-dglc-HEX-1:5 11b:b-dman-HEX-1:5 12b:b-dman-HEX-1:5 13b:b-dman-HEX-1:5 14b:b-dman-HEX-1:5 15b:b-dman-HEX-1:5 LIN 1:1d(2+1)2n 2:1o(4+1)3d 3:3d(2+1)4n 4:3o(4+1)5d 5:5o(3+1)6d 6:6o(2+1)7d 7:7o(2+1)8d 8:8o(3+1)9d 9:9o(3+1)10d 10:5o(6+1)11d 11:1…	01Y(61F)41Y41M(31M41Y41L21F)61M61Y41L32S	-2)[x?Pyr(2-4:2-3)bLRhap(1-4)aDGlcpA(1-3)]aDManp(1-2)aDManp(1-3)bDGalp(1-	Gal(b1-3)GalNAc
WURCS=2.0/7,16,15/[a2122h-1x_1-5_2*NCC/3=O][a2122h-1b_1-5_2*NCC/3=O][a1122h-1b_1-5][a1122h-1a_1-5][a2112h-1x_1-5][Aad21122h-2x_2-6_5*NCC/3=O][a1221m-1a_1-5]/1-2-3-4-1-5-6-7-1-5-6-4-1-5-6-7/a4-b1_a6-p1_b4-c1_c3-d1_c6-l1_e3-h1_d?-e1_d?-i1_e?-f1_f?-g2_i?-j1_j?-k2_l?-m1_m?-n1_n?-o2	freeEnd--??1D-Gal--6a1L-Rha,p--4a1L-Rha,p$MONO,perMe,Na,0,freeEnd	FA2GalNAc1S1	LArafb1-2LArafa1-OH	RES 1b:x-lara-PEN-1:4 2b:x-lara-PEN-1:4 LIN 1:1o(2+1)2d	01Y(61F)41Y41M(31M(21Y41L31Y41L32S)41Y(31F)41L)(41Y)61M(31M)61M	-2)[x?Pyr(2-6:2-4)aDManp(1-4)]aDGalpA(1-2)aDManp(1-3)bDGalp(1-	Neu5Ac(a2-3/6)Gal(b1-4)GlcNAc(b1-2)Man(a1-3/6)[Gal(b1-4)GlcNAc(b1-2)Man(a1-3/6)]Man(b1-4)GlcNAc(b1-4)[Fuc(a1-6)]GlcNAc
WURCS=2.0/7,16,15/[a2122h-1x_1-5_2*NCC/3=O][a2122h-1b_1-5_2*NCC/3=O][a1122h-1b_1-5][a1122h-1a_1-5][a2112h-1x_1-5][Aad21122h-2x_2-6_5*NCC/3=O][a1221m-1a_1-5]/1-2-3-4-1-5-6-1-5-4-1-5-7-1-5-7/a4-b1_a6-p1_b4-c1_c3-d1_c6-j1_k3-m1_d?-e1_d?-h1_e?-f1_f?-g2_h?-i1_j?-k1_j?-n1_k?-l1_n?-o1	freeEnd--?b1D-GlcNAc,p(--4b1D-GlcNAc,p--4b1D-Man,p(--3a1D-Man,p--2b1D-GlcNAc,p--4b1D-Gal,p--3a2D-NeuAc,p)--6a1D-Man,p--2b1D-GlcNAc,p(--3a1D-Fuc,p)--4b1D-Gal,p--3a2D-NeuAc,p)--6a1D-Fuc,p	FM4A1G1Sg1S1	DGlcpNAcb1-6DGlcpNAcb1-6DGlcpNAcb1-6DGlcpNAcb1-6DGlcpNAcb1-6DGlcpNAcb1-6DGlcpNAca1-OH	RES 1b:b-dglc-HEX-1:5 2s:n-acetyl 3b:b-dglc-HEX-1:5 4s:n-acetyl 5b:b-dglc-HEX-1:5 6s:n-acetyl 7b:b-dglc-HEX-1:5 8s:n-acetyl 9b:b-dglc-HEX-1:5 10s:n-acetyl 11b:b-dglc-HEX-1:5 12s:n-acetyl 13b:b-dglc-HEX-1:5 14s:n-acetyl LIN 1:1d(2+1)2n 2:1o(6+1)3d 3:3d(2+1)4n 4:3o(6+1)5d 5:5d(2+1)6n 6:5o(6+1)7d 7:7d(2+1)8n 8:7o(6+1)9d 9:9d(2+1)10n 10:9o(6+1)11d 11:11d(2+1)12n 12:11o(6+1)13d 13:13d(2+1)14n	01Y(61F)41Y41M(31M41Y41L21F)61M(21Y41L32S)61Y41L32S	-2)[x?Pyr(2-6:2-4)aDManp(1-4)]aDGalpA(1-3)aDManp(1-2)aDManp(1-3)bDGalp(1-	Neu5Ac(a2-6)Gal(b1-4)GlcNAc(b1-2)Man(a1-3)[Man(a1-3)[Man(a1-6)]Man(a1-6)]Man(b1-4)GlcNAc(b1-4)GlcNAc
WURCS=2.0/6,11,10/[a2122h-1x_1-5_2*NCC/3=O][a2122h-1b_1-5_2*NCC/3=O][a1122h-1b_1-5][a1122h-1a_1-5][a2112h-1x_1-5][Aad21122h-2x_2-6_5*NCC/3=O]/1-2-3-4-1-5-6-2-4-4-4/a4-b1_b4-c1_c3-d1_c4-h1_c6-i1_i3-j1_i6-k1_d?-e1_e?-f1_f?-g2	freeEnd--??1D-Rib,f--5a1D-Rib,f	A4F4G1S2	DGalpb1-4DGlcpNAcb1-2[DGlcpNAcb1-4]DManpa1-3[DGlcpNAcb1-2[DGlcpNAcb1-6]DManpa1-6]DManpb1-4DGlcpNAcb1-4DGlcpNAca1-OH	RES 1b:b-dglc-HEX-1:5 2s:n-acetyl 3b:b-dglc-HEX-1:5 4s:n-acetyl 5b:b-dman-HEX-1:5 6b:b-dman-HEX-1:5 7b:b-dglc-HEX-1:5 8s:n-acetyl 9b:b-dgal-HEX-1:5 10b:b-dglc-HEX-1:5 11s:n-acetyl 12b:b-dman-HEX-1:5 13b:b-dglc-HEX-1:5 14s:n-acetyl 15b:b-dglc-HEX-1:5 16s:n-acetyl LIN 1:1d(2+1)2n 2:1o(4+1)3d 3:3d(2+1)4n 4:3o(4+1)5d 5:5o(3+1)6d 6:6o(2+1)7d 7:7d(2+1)8n 8:7o(4+1)9d 9:6o(4+1)10d 10:10d(2+1)11n 11:5o(6+…	01Y41Y41M(31M41Y41L32S)61M(21Y41L32S)61Y41L32S	-2)[x?Pyr(2-6:2-4)bDGalp(1-4)aDGlcpA(1-3)]aDManp(1-2)aDManp(1-3)bDGalp(1-	Neu5Ac(a2-6)Gal(b1-4)GlcNAc(b1-2)Man(a1-3)[Neu5Ac(a2-6)Gal(b1-4)GlcNAc(b1-2)Man(a1-6)]Man(b1-4)GlcNAc(b1-4)[Fuc(a1-6)]GlcNAc
WURCS=2.0/6,9,8/[a2122h-1x_1-5_2*NCC/3=O][a2122h-1b_1-5_2*NCC/3=O][a1122h-1b_1-5][a1122h-1a_1-5][a2112h-1b_1-5][Aad21122h-2a_2-6_5*NCC/3=O]/1-2-3-4-2-5-6-4-4/a4-b1_b4-c1_c3-d1_c6-h1_d2-e1_e4-f1_f6-g2_h3-i1	freeEnd--?b1D-Glc,p--3b1D-Qui,p(--2b1D-Qui,p)--4b1D-Fuc,p--2b1D-Fuc,p$MONO,perMe,Na,0,freeEnd	FA3F2G3S[3,6,6]3	DNeup5Aca2-8DNeup5Aca2-3DGalpb1-4DGlcpa1-OH	RES 1b:b-dglc-HEX-1:5 2b:b-dgal-HEX-1:5 3b:x-dgro-dgal-NON-2:6|1:a|2:keto|3:d 4s:n-acetyl 5b:x-dgro-dgal-NON-2:6|1:a|2:keto|3:d 6s:n-acetyl LIN 1:1o(4+1)2d 2:2o(3+2)3d 3:3d(5+1)4n 4:3o(8+2)5d 5:5d(5+1)6n	01Y(61F)41Y41M(31M41Y41L)61M(21Y41L31Y41L32S)61Y41L31Y41L32S	-2)[xDGro(1-P-3)]aLRhap(1-3)aLRhap(1-3)aDGalp(1-3)[Ac(1-2)]bDGlcpN(1-	Neu5Gc(a2-3)Gal(b1-4)Glc1Cer
WURCS=2.0/5,10,9/[a2122h-1x_1-5_2*NCC/3=O][a2122h-1b_1-5_2*NCC/3=O][a1122h-1b_1-5][a1122h-1a_1-5][a2112h-1x_1-5]/1-2-3-4-1-5-2-4-1-5/a4-b1_b4-c1_c3-d1_c4-g1_c6-h1_d?-e1_e?-f1_h?-i1_i?-j1	freeEnd--??1L-Rha,p--2a1D-GalA,p--4a1L-Rha,p--2a1D-GalA,p--4a1L-Rha,p--2a1D-GalA,p	F2A3G3S2	DGalpb1-4DGlcpNAcb1-2DManpa1-3[DGalpb1-4[LFucpa1-3]DGlcpNAcb1-2DManpa1-6]DManpb1-4DGlcpNAcb1-4[LFucpa1-6]DGlcpNAca1-OH	RES 1b:b-dglc-HEX-1:5 2s:n-acetyl 3b:b-dglc-HEX-1:5 4s:n-acetyl 5b:b-dman-HEX-1:5 6b:b-dman-HEX-1:5 7b:b-dglc-HEX-1:5 8s:n-acetyl 9b:b-dgal-HEX-1:5 10b:b-dman-HEX-1:5 11b:b-dglc-HEX-1:5 12s:n-acetyl 13b:a-lgal-HEX-1:5|6:d 14b:b-dgal-HEX-1:5 15b:a-lgal-HEX-1:5|6:d LIN 1:1d(2+1)2n 2:1o(4+1)3d 3:3d(2+1)4n 4:3o(4+1)5d 5:5o(3+1)6d 6:6o(2+1)7d 7:7d(2+1)8n 8:7o(4+1)9d 9:5o(6+1)10d 10:10o(2+1)11d 11:11d(…	01Y(61F)41Y41M(31M)61M(21Y41L32S)61Y41L	-2)[xLAla?(2-6),aDGalf(1-4)]bDGalpA(1-3)[Ac(1-2)]aDGlcpN(1-2)bDGalf(1-5)bDGalf(1-3)[Ac(1-2)]bDGlcpN(1-	Neu5Ac(a2-3)Gal(b1-3)[GlcNAc(b1-6)]GalNAc
WURCS=2.0/7,19,18/[a2122h-1x_1-5_2*NCC/3=O][a2122h-1b_1-5_2*NCC/3=O][a1122h-1b_1-5][a1122h-1a_1-5][a2112h-1x_1-5][Aad21122h-2x_2-6_5*NCC/3=O][a1221m-1a_1-5]/1-2-3-4-1-5-6-1-5-6-4-1-5-6-7-1-5-6-7/a4-b1_a6-s1_b4-c1_c3-d1_c6-k1_l3-o1_d?-e1_d?-h1_e?-f1_f?-g2_h?-i1_i?-j2_k?-l1_k?-p1_l?-m1_m?-n2_p?-q1_q?-r2	freeEnd--??1D-GlcNAc,p--4b1D-GlcNAc,p--4b1D-Man,p((--3a1D-Man,p--2b1D-GlcNAc,p--4b1D-Gal,p--3/6a2D-NeuAc,p--8a2D-NeuAc,p)--4b1D-GlcNAc,p)--6a1D-Man,p--2b1D-GlcNAc,p}--4/6b1D-GlcNAc,p--4b1D-Gal,p--3/6a2D-NeuAc,p	A3G3Lac2GlcNAc1	LRhapa1-2DGalpa1-3DGlcpNAca1-3LRhapa1-3LRhapa1-2DGalpa1-3DGlcpNAca1-3LRhapa1-OH	RES 1b:x-lman-HEX-1:5|6:d 2b:b-dglc-HEX-1:5 3s:n-acetyl 4b:b-dgal-HEX-1:5 5b:x-lman-HEX-1:5|6:d 6b:x-lman-HEX-1:5|6:d 7b:b-dglc-HEX-1:5 8s:n-acetyl 9b:b-dgal-HEX-1:5 10b:x-lman-HEX-1:5|6:d LIN 1:1o(3+1)2d 2:2d(2+1)3n 3:2o(3+1)4d 4:4o(2+1)5d 5:5o(3+1)6d 6:6o(3+1)7d 7:7d(2+1)8n 8:7o(3+1)9d 9:9o(2+1)10d	01Y41Y41M(31M41Y41L)61M(31M)61M	-2)[xRPyr(2-4:2-3)]bDGalp(1-4)bDManp(1-4)aDGalp(1-3)[Ac(1-2)]bDGlcpN(1-	Gal(b1-4)GlcNAc(b1-2)Man(a1-3/6)[GlcNAc(b1-2)Man(a1-3/6)][GlcNAc(b1-4)]Man(b1-4)GlcNAc(b1-4)[Fuc(a1-6)]GlcNAc
WURCS=2.0/7,17,16/[a2122h-1x_1-5_2*NCC/3=O][a2122h-1b_1-5_2*NCC/3=O][a1122h-1b_1-5][a1122h-1a_1-5][a2112h-1x_1-5][Aad21122h-2x_2-6_5*NCC/3=O][a1221m-1a_1-5]/1-2-3-4-1-5-6-1-5-6-4-1-5-6-1-5-7/a4-b1_a6-q1_b4-c1_c3-d1_c6-k1_d?-e1_d?-h1_e?-f1_f?-g2_h?-i1_i?-j2_k?-l1_k?-o1_l?-m1_m?-n2_o?-p1	freeEnd--??1D-GlcNAc,p--4b1D-Man,p(--3a1D-Man,p--2b1D-GlcNAc,p--4b1D-Gal,p)--6a1D-Man,p$MONO,perMe,Na,0,freeEnd	F2A3G2B	DNeup5Aca2-3DGalpb1-4DGlcpNAcb1-2DManpa1-3[DNeup5Aca2-3DGalpb1-4DGlcpNAcb1-2DManpa1-6]DManpb1-4DGlcpNAcb1-4DGlcpNAca1-OH	RES 1b:b-dglc-HEX-1:5 2s:n-acetyl 3b:b-dglc-HEX-1:5 4s:n-acetyl 5b:b-dman-HEX-1:5 6b:b-dman-HEX-1:5 7b:b-dglc-HEX-1:5 8s:n-acetyl 9b:b-dgal-HEX-1:5 10b:x-dgro-dgal-NON-2:6|1:a|2:keto|3:d 11s:n-acetyl 12b:b-dman-HEX-1:5 13b:b-dglc-HEX-1:5 14s:n-acetyl 15b:b-dgal-HEX-1:5 16b:x-dgro-dgal-NON-2:6|1:a|2:keto|3:d 17s:n-acetyl LIN 1:1d(2+1)2n 2:1o(4+1)3d 3:3d(2+1)4n 4:3o(4+1)5d 5:5o(3+1)6d 6:6o(2+1)7d 7…	01Y(61F)41Y41M(31M)61M(21Y41L21F)61Y41L	-2)[xRPyr(2-6:2-4),%Ac(1-3)]bDGalp(1-3)[Ac(1-2)]bDGlcpN(1-4)bDGlcpA(1-3)[Ac(1-2)]bDGalpN(1-	Neu5Ac(a2-3/6)Gal(b1-4)GlcNAc(b1-2)Man(a1-3/6)[Gal(b1-4)GlcNAc(b1-2)Man(a1-3/6)]Man(b1-4)GlcNAc(b1-4)GlcNAc
WURCS=2.0/7,9,8/[a2122h-1x_1-5_2*NCC/3=O][a2122h-1b_1-5_2*NCC/3=O][a1122h-1b_1-5][a1122h-1a_1-5][a2112h-1x_1-5][Aad21122h-2x_2-6_5*NCC/3=O][a1221m-1a_1-5]/1-2-3-4-1-5-6-4-7/a4-b1_a6-i1_b4-c1_c3-d1_c6-h1_d?-e1_e?-f1_f?-g2	freeEnd--??1D-Glc,p(--4a1D-Glc,p--4a1D-Glc,p--4a1D-Glc,p--4a1D-Glc,p)--6a1D-Glc,p	A3G3Lac2	DGalpa1-3DGalpa1-3DGalpa1-OH	RES 1b:b-dgal-HEX-1:5 2b:b-dgal-HEX-1:5 3b:b-dgal-HEX-1:5 LIN 1:1o(3+1)2d 2:2o(3+1)3d	01Y(61F)41Y41M(31M(21Y41L31Y41L)41Y31F)61M(31M)61M	-2)[xRPyr(2-6:2-4),Ac(1-3)]bDGalp(1-3)[Ac(1-2)]bDGlcpN(1-4)bDGlcpA(1-3)[Ac(1-2)]bDGalpN(1-	GalNAc(b1-3)Gal(a1-4)Gal(b1-4)Glc1Cer
WURCS=2.0/5,8,7/[a2122h-1x_1-5_2*NCC/3=O][a2122h-1b_1-5_2*NCC/3=O][a1122h-1b_1-5][a1122h-1a_1-5][a2112h-1x_1-5]/1-2-3-4-1-5-4-1/a4-b1_b4-c1_c3-d1_c6-g1_d?-e1_e?-f1_g?-h1	freeEnd--?b1D-GlcNAc,p(--4b1D-GlcNAc,p--4b1D-Man,p(--3a1D-Man,p--2b1D-GlcNAc,p)--6a1D-Man,p--2b1D-GlcNAc,p--4b1D-Gal,p--6a2D-NeuAc,p)--6a1D-Fuc,p	FA2G2Gal1S1	DGlcpAb1-4DGlcpNAca1-4DGlcpA[2S]b1-4DGlcpNAca1-OH	RES 1b:b-dglc-HEX-1:5 2s:n-acetyl 3b:b-dglc-HEX-1:5 4s:sulfate 5b:b-dglc-HEX-1:5 6s:n-acetyl 7b:b-dglc-HEX-1:5|-1:a LIN 1:1d(2+1)2n 2:1o(4+1)3d 3:3o(2+1)4n 4:3o(4+1)5d 5:5d(2+1)6n 6:5o(4+1)7d	01Y41Y41M(31M41Y(31F)41L)61M(31M)61M	-2)[xRPyr(2-6:2-4)]bDGalp(1-3)[Ac(1-2)]aDGlcpN(1-3)bDGalp(1-3)[Ac(1-2)]bDGalpN(1-	GlcNAc(b1-2)Man(a1-3/6)[Man(a1-3/6)]Man(b1-4)GlcNAc(b1-4)[Fuc(a1-6)]GlcNAc
WURCS=2.0/7,16,15/[a2122h-1x_1-5_2*NCC/3=O][a2122h-1b_1-5_2*NCC/3=O][a1122h-1b_1-5][a1122h-1a_1-5][a2112h-1x_1-5][Aad21122h-2x_2-6_5*NCC/3=O][a1221m-1a_1-5]/1-2-3-4-1-5-6-1-5-4-1-5-1-1-5-7/a4-b1_a6-p1_b4-c1_c3-d1_c6-j1_d?-e1_d?-h1_e?-f1_f?-g2_h?-i1_j?-k1_j?-n1_k?-l1_l?-m1_n?-o1	freeEnd--?b1D-GlcNAc,p(--4b1D-GlcNAc,p--4b1D-Man,p(--3a1D-Man,p--2b1D-GlcNAc,p(--3a1L-Fuc,p)--4b1D-Gal,p)--6a1D-Man,p--2b1D-GlcNAc,p(--3a1L-Fuc,p)--4b1D-Gal,p)--6a1D-Fuc,p}--2a1L-Fuc,p	FA4G1S2	DManpb1-4DGalpa1-4LRhapa1-OH	RES 1b:x-lman-HEX-1:5|6:d 2b:b-dgal-HEX-1:5 3b:b-dman-HEX-1:5 LIN 1:1o(4+1)2d 2:2o(4+1)3d	01Y(61F)41Y41M(31M41Y)61M61Y	-2)[xRPyr(2-6:2-4)]bDGalp(1-3)[Ac(1-2)]aDGlcpN(1-4)bDGlcpA(1-3)[Ac(1-4),Ac(1-2)]bDQuipN4N(1-	GlcNAc(b1-2)Man(a1-3)[GlcNAc(b1-2)Man(a1-6)][GlcNAc(b1-4)]Man(b1-4)GlcNAc(b1-4)GlcNAc
WURCS=2.0/7,17,16/[a2122h-1x_1-5_2*NCC/3=O][a2122h-1b_1-5_2*NCC/3=O][a1122h-1b_1-5][a1122h-1a_1-5][a2112h-1x_1-5][Aad21122h-2x_2-6_5*NCC/3=O][a1221m-1a_1-5]/1-2-3-4-1-5-6-1-5-6-4-1-5-7-1-5-7/a4-b1_a6-q1_b4-c1_c3-d1_c6-k1_l3-n1_d?-e1_d?-h1_e?-f1_f?-g2_h?-i1_i?-j2_k?-l1_k?-o1_l?-m1_o?-p1	freeEnd--?D-GalNAc--3b1D-GlcNAc,p(--3a1L-Fuc,p)--4b1D-Gal,p--2a1L-Fuc,p$MONO,perMe,Na,0,freeEnd	FA2GalNAc1(s)1G1S1	DGalpb1-4DGlcpNAcb1-6[DGalpb1-4DGlcpNAcb1-2]DManpa1-6[DNeup5Aca2-3DGalpb1-4[LFucpa1-3]DGlcpNAcb1-2DManpa1-3]DManpb1-4DGlcpNAcb1-4DGlcpNAca1-OH	RES 1b:b-dglc-HEX-1:5 2s:n-acetyl 3b:b-dglc-HEX-1:5 4s:n-acetyl 5b:b-dman-HEX-1:5 6b:b-dman-HEX-1:5 7b:b-dglc-HEX-1:5 8s:n-acetyl 9b:a-lgal-HEX-1:5|6:d 10b:b-dgal-HEX-1:5 11b:x-dgro-dgal-NON-2:6|1:a|2:keto|3:d 12s:n-acetyl 13b:b-dman-HEX-1:5 14b:b-dglc-HEX-1:5 15s:n-acetyl 16b:b-dgal-HEX-1:5 17b:b-dglc-HEX-1:5 18s:n-acetyl 19b:b-dgal-HEX-1:5 LIN 1:1d(2+1)2n 2:1o(4+1)3d 3:3d(2+1)4n 4:3o(4+1)5d 5:5…	01Y(61F)41Y41M(31M)61M(21Y41L31Y41L)61Y41L	-2)[xRPyr(2-6:2-4)]bDGalp(1-3)[Ac(1-2)]aDGlcpN(1-4)bDGlcpA(1-3)[lS3HOBut(1-4),Ac(1-2)]bDQuipN4N(1-	Gal(b1-4)GlcNAc(b1-2)Man(a1-6)[GlcNAc(b1-2)Man(a1-3)]Man(b1-4)GlcNAc(b1-4)[Fuc(a1-6)]GlcNAc
WURCS=2.0/5,9,8/[a2122h-1x_1-5_2*NCC/3=O][a2122h-1b_1-5_2*NCC/3=O][a1122h-1b_1-5][a1122h-1a_1-5][a2112h-1x_1-5]/1-2-3-4-1-5-4-1-5/a4-b1_b4-c1_c3-d1_c6-g1_d?-e1_e?-f1_g?-h1_h?-i1	freeEnd--??1D-Glc,p--3b1D-Glc,p--4b1D-GlcNAc,p	A2BGalNAc2Sg1	DGalpb1-4DGlcpNAcb1-2DManpa1-OH	RES 1b:b-dman-HEX-1:5 2b:b-dglc-HEX-1:5 3s:n-acetyl 4b:b-dgal-HEX-1:5 LIN 1:1o(2+1)2d 2:2d(2+1)3n 3:2o(4+1)4d	01Y(61F)41Y41M(31M(21Y41L)41Y31F)61M61M	-2)[xRPyr(2-6:2-4)]bDGalp(1-3)[Ac(1-2)]bDGlcpN(1-4)bDGlcpA(1-3)[Ac(1-4),Ac(1-2)]bDQuipN4N(1-	{Man(a1-2)}Man(a1-2)Man(a1-3)[Man(a1-3)[Man(a1-6)]Man(a1-6)]Man(b1-4)GlcNAc(b1-4)GlcNAc
WURCS=2.0/5,8,7/[a2122h-1x_1-5_2*NCC/3=O][a2122h-1b_1-5_2*NCC/3=O][a1122h-1b_1-5][a1122h-1a_1-5][a1221m-1a_1-5]/1-2-3-4-1-4-1-5/a4-b1_a6-h1_b4-c1_c3-d1_c6-f1_d?-e1_f?-g1	freeEnd--??1L-Ara--4b2D-Fru,f--1b2D-Fru,f--1b2D-Fru,f$MONO,perMe,Na,0,freeEnd	FA3F1G3S[3,3]2	DGlcpNAcb1-6[DGlcpNAcb1-2]DManpa1-6[DGlcpNAcb1-2DManpa1-3]DManpb1-4DGlcpNAcb1-4[LFucpa1-6]DGlcpNAca1-OH	RES 1b:b-dglc-HEX-1:5 2s:n-acetyl 3b:b-dglc-HEX-1:5 4s:n-acetyl 5b:b-dman-HEX-1:5 6b:b-dman-HEX-1:5 7b:b-dglc-HEX-1:5 8s:n-acetyl 9b:b-dman-HEX-1:5 10b:b-dglc-HEX-1:5 11s:n-acetyl 12b:b-dglc-HEX-1:5 13s:n-acetyl 14b:a-lgal-HEX-1:5|6:d LIN 1:1d(2+1)2n 2:1o(4+1)3d 3:3d(2+1)4n 4:3o(4+1)5d 5:5o(3+1)6d 6:6o(2+1)7d 7:7d(2+1)8n 8:5o(6+1)9d 9:9o(2+1)10d 10:10d(2+1)11n 11:9o(6+1)12d 12:12d(2+1)13n 13:1o(6…	01Y41Y41M(31M41Y41L)61M61Y	-2)[xRPyr(2-6:2-4)]bDGalp(1-3)[Ac(1-2)]bDGlcpN(1-4)bDGlcpA(1-3)[lS3HOBut(1-4),Ac(1-2)]bDQuipN4N(1-	GlcNAc
WURCS=2.0/6,14,13/[a2122h-1x_1-5_2*NCC/3=O][a2122h-1b_1-5_2*NCC/3=O][a1122h-1b_1-5][a1122h-1a_1-5][a2112h-1x_1-5][a1221m-1a_1-5]/1-2-3-4-1-5-6-1-5-4-1-5-6-6/a4-b1_a6-n1_b4-c1_c3-d1_c6-j1_e3-g1_k3-m1_d?-e1_d?-h1_e?-f1_h?-i1_j?-k1_k?-l1	freeEnd--??1D-Gal,p--3b1D-GlcNAc,p--4b1D-GalNAc,p	A3BG3	LFucpa1-2DGalpb1-4[LFucpa1-3]DGlcpNAcb1-2DManpa1-3[LFucpa1-3[DGalpb1-4]DGlcpNAcb1-2DManpa1-6]DManpb1-4DGlcpNAcb1-4DGlcpNAca1-OH	RES 1b:b-dglc-HEX-1:5 2s:n-acetyl 3b:b-dglc-HEX-1:5 4s:n-acetyl 5b:b-dman-HEX-1:5 6b:b-dman-HEX-1:5 7b:b-dglc-HEX-1:5 8s:n-acetyl 9b:a-lgal-HEX-1:5|6:d 10b:b-dgal-HEX-1:5 11b:a-lgal-HEX-1:5|6:d 12b:b-dman-HEX-1:5 13b:b-dglc-HEX-1:5 14s:n-acetyl 15b:a-lgal-HEX-1:5|6:d 16b:b-dgal-HEX-1:5 LIN 1:1d(2+1)2n 2:1o(4+1)3d 3:3d(2+1)4n 4:3o(4+1)5d 5:5o(3+1)6d 6:6o(2+1)7d 7:7d(2+1)8n 8:7o(3+1)9d 9:7o(4+1)10d…	01Y(61F)41Y41M(31M41Y31F)61M(31M)61M	-2)[xRPyr(2-6:2-4)aDManp(1-4)]aDGalpA(1-2)aDManp(1-3)bDGalp(1-	Gal1Cer3S
WURCS=2.0/4,7,6/[a2122h-1x_1-5_2*NCC/3=O][a2122h-1b_1-5_2*NCC/3=O][a1122h-1b_1-5][a1122h-1a_1-5]/1-2-3-4-1-4-4/a4-b1_b4-c1_c3-d1_c6-f1_f3-g1_d?-e1	freeEnd--??1D-Glc--4b1D-Glc,p(--4b1D-Glc,p(--4b1D-Glc,p--6a1D-Xyl,p)--6a1D-Xyl,p--2b1D-Gal,p--2a1L-Fuc,p)--6a1D-Xyl,p--2b1D-Gal,p--2a1L-Fuc,p	FM4A1G1Lac1S1	DGlcpNAca1-4DGlcpAb1-4DGlcpNAca1-4DGlcpAb1-4DGlcpNAca1-4DGlcpAb1-4DGlcpNAca1-4DGlcpAb1-3DGalpb1-3DGalpb1-4DXylpa1-OH	RES 1b:x-dxyl-PEN-1:5 2b:b-dgal-HEX-1:5 3b:b-dgal-HEX-1:5 4b:b-dglc-HEX-1:5|-1:a 5b:b-dglc-HEX-1:5 6s:n-acetyl 7b:b-dglc-HEX-1:5|-1:a 8b:b-dglc-HEX-1:5 9s:n-acetyl 10b:b-dglc-HEX-1:5|-1:a 11b:b-dglc-HEX-1:5 12s:n-acetyl 13b:b-dglc-HEX-1:5|-1:a 14b:b-dglc-HEX-1:5 15s:n-acetyl LIN 1:1o(4+1)2d 2:2o(3+1)3d 3:3o(3+1)4d 4:4o(4+1)5d 5:5d(2+1)6n 6:5o(4+1)7d 7:7o(4+1)8d 8:8d(2+1)9n 9:8o(4+1)10d 10:10o(4+1…	01Y(61F)41Y41M(31M)61M(21Y41L21F)61Y41L21F	-2)[xRPyr(2-6:2-4)bDGalp(1-4)aDGlcpA(1-3)]aDManp(1-2)aDManp(1-3)bDGalp(1-	Xyl(b1-2)[Man(a1-3)][Man(a1-6)]Man(b1-4)GlcNAc(b1-4)[Fuc(a1-3)]GlcNAc
WURCS=2.0/7,13,12/[a2122h-1x_1-5_2*NCC/3=O][a2122h-1b_1-5_2*NCC/3=O][a1122h-1b_1-5][a1122h-1a_1-5][a2112h-1x_1-5][Aad21122h-2x_2-6_5*NCC/3=O][a1221m-1a_1-5]/1-2-3-4-1-5-6-7-4-1-5-6-7/a4-b1_a6-m1_b4-c1_c3-d1_c6-i1_e3-h1_d?-e1_e?-f1_f?-g2_i?-j1_j?-k1_k?-l2	freeEnd--?b1D-GlcA,p--4b1D-Xyl,p$MONO,perMe,Na,0,freeEnd	FM4	LArafa1-2LArafa1-3DGalfb1-2LArafb1-2LArafa1-OH	RES 1b:x-lara-PEN-1:4 2b:x-lara-PEN-1:4 3b:b-dgal-HEX-1:4 4b:x-lara-PEN-1:4 5b:x-lara-PEN-1:4 LIN 1:1o(2+1)2d 2:2o(2+1)3d 3:3o(3+1)4d 4:4o(2+1)5d	01Y(61F)41Y41M(31M)61M61Y41L	-2)[xSPyr(2-6:2-4)]bDManp(1-3)[Ac(1-2)]aDManpN(1-3)bLRhap(1-4)[Ac(1-2)]aDGlcpN(1-	Gal(b1-4)GlcNAc(b1-2)Man(a1-3)[Gal(b1-4)GlcNAc(b1-2)Man(a1-6)][GlcNAc(b1-4)]Man(b1-4)GlcNAc(b1-4)GlcNAc
WURCS=2.0/6,15,14/[a2122h-1x_1-5_2*NCC/3=O][a2122h-1b_1-5_2*NCC/3=O][a1122h-1b_1-5][a1122h-1a_1-5][a2112h-1x_1-5][a1221m-1a_1-5]/1-2-3-4-1-5-1-5-2-4-1-5-1-5-6/a4-b1_a6-o1_b4-c1_c3-d1_c4-i1_c6-j1_d?-e1_d?-g1_e?-f1_g?-h1_j?-k1_j?-m1_k?-l1_m?-n1	freeEnd--?D-GlcNAc--4b1D-GlcNAc,p--4b1D-Man,p(--3a1D-Man,p--2b1D-GlcNAc,p--4b1D-Gal,p--6a2D-NeuAc,p)--6a1D-Man,p--2b1D-GlcNAc,p(--4b1D-Gal,p--6a2D-NeuAc,p)--??1S$MONO,perMe,Na,0,freeEnd	A4BG4Gal1S3	DNeup5Aca2-3DGalpb1-4DGlcpNAcb1-3DGalpb1-4DGlcpa1-OH	RES 1b:b-dglc-HEX-1:5 2b:b-dgal-HEX-1:5 3b:b-dglc-HEX-1:5 4s:n-acetyl 5b:b-dgal-HEX-1:5 6b:x-dgro-dgal-NON-2:6|1:a|2:keto|3:d 7s:n-acetyl LIN 1:1o(4+1)2d 2:2o(3+1)3d 3:3d(2+1)4n 4:3o(4+1)5d 5:5o(3+2)6d 6:6d(5+1)7n	01Y41Y41M(31M21M)61M(31M21M)61M21M	-2)[xSPyr(2-6:2-4)aDManp(1-4)]aDGalpA(1-3)aDManp(1-2)aDManp(1-3)bDGalp(1-	Gal(b1-4)GlcNAc(b1-2)[Gal(b1-4)GlcNAc(b1-4)]Man(a1-3)[Gal(b1-4)GlcNAc(b1-2)Man(a1-6)]Man(b1-4)GlcNAc(b1-4)[Fuc(a1-6)]GlcNAc
WURCS=2.0/7,18,17/[a2122h-1x_1-5_2*NCC/3=O][a2122h-1b_1-5_2*NCC/3=O][a1122h-1b_1-5][a1122h-1a_1-5][a2112h-1x_1-5][Aad21122h-2x_2-6_5*NCC/3=O][a1221m-1a_1-5]/1-2-3-4-1-5-6-1-5-4-1-5-1-5-1-1-5-7/a4-b1_a6-r1_b4-c1_c3-d1_c6-j1_d?-e1_d?-h1_e?-f1_f?-g2_h?-i1_j?-k1_j?-p1_k?-l1_l?-m1_m?-n1_n?-o1_p?-q1	freeEnd--?b1D-GlcNAc,p--4b1D-GlcNAc,p--4b1D-GlcN,p--6?1Ac$MONO,perMe,Na,0,freeEnd	Fman4G1S1(2,3)	LFucpa1-3[LFucpa1-2DGalpb1-4]DGlcpNAcb1-3[LFucpa1-3[LFucpa1-2DGalpb1-4]DGlcpNAcb1-6]DGalpb1-4DGlcpa1-OH	RES 1b:b-dglc-HEX-1:5 2b:b-dgal-HEX-1:5 3b:b-dglc-HEX-1:5 4s:n-acetyl 5b:a-lgal-HEX-1:5|6:d 6b:b-dgal-HEX-1:5 7b:a-lgal-HEX-1:5|6:d 8b:b-dglc-HEX-1:5 9s:n-acetyl 10b:a-lgal-HEX-1:5|6:d 11b:b-dgal-HEX-1:5 12b:a-lgal-HEX-1:5|6:d LIN 1:1o(4+1)2d 2:2o(3+1)3d 3:3d(2+1)4n 4:3o(3+1)5d 5:3o(4+1)6d 6:6o(2+1)7d 7:2o(6+1)8d 8:8d(2+1)9n 9:8o(3+1)10d 10:8o(4+1)11d 11:11o(2+1)12d	01Y(61F)41Y41M(31M41Y41L21F)61M61Y41L21F	-2)aDGalf(1-3)[Ac(1-2)]aLRhap(1-4)aDGlcp(1-2)aLRhap(1-3)[Ac(1-2)]bDGlcpN(1-	Neu5Ac(a2-3)Gal(b1-4)GlcNAc(b1-2)Man(a1-3)[Man(a1-3)[Man(a1-6)]Man(a1-6)]Man(b1-4)GlcNAc(b1-4)GlcNAc
WURCS=2.0/7,11,10/[a2122h-1x_1-5_2*NCC/3=O][a2122h-1b_1-5_2*NCC/3=O][a1122h-1b_1-5][a1122h-1a_1-5][a2112h-1x_1-5][Aad21122h-2x_2-6_5*NCC/3=O][a1221m-1a_1-5]/1-2-3-4-1-5-6-4-1-5-7/a4-b1_a6-k1_b4-c1_c3-d1_c6-h1_d?-e1_e?-f1_f?-g2_h?-i1_i?-j1	freeEnd--?D-GlcNAc(--4b1D-GlcNAc,p--4b1D-Man,p(--3a1D-Man,p--2b1D-GlcNAc,p--4b1D-Gal,p--?a2D-NeuAc,p)--6a1D-Man,p--2b1D-GlcNAc,p--4b1D-Gal,p--?a2D-NeuAc,p)--6a1L-Fuc,p$MONO,perMe,Na,0,freeEnd	A4G4S4	DGalpb1-3DGlcpNAcb1-3DGalpb1-4[LFucpa1-3]DGlcpNAcb1-6[DNeup5Aca2-3DGalpb1-3[LFucpa1-4]DGlcpNAcb1-3]DGalpb1-4DGlcpa1-OH	RES 1b:b-dglc-HEX-1:5 2b:b-dgal-HEX-1:5 3b:b-dglc-HEX-1:5 4s:n-acetyl 5b:b-dgal-HEX-1:5 6b:x-dgro-dgal-NON-2:6|1:a|2:keto|3:d 7s:n-acetyl 8b:a-lgal-HEX-1:5|6:d 9b:b-dglc-HEX-1:5 10s:n-acetyl 11b:a-lgal-HEX-1:5|6:d 12b:b-dgal-HEX-1:5 13b:b-dglc-HEX-1:5 14s:n-acetyl 15b:b-dgal-HEX-1:5 LIN 1:1o(4+1)2d 2:2o(3+1)3d 3:3d(2+1)4n 4:3o(3+1)5d 5:5o(3+2)6d 6:6d(5+1)7n 7:3o(4+1)8d 8:2o(6+1)9d 9:9d(2+1)10n 10…	01Y41Y41M(31M41Y41L21F)61M61Y41L21F	-2)aDGalf(1-3)aLRhap(1-4)aDGlcp(1-2)aLRhap(1-3)[Ac(1-2)]bDGlcpN(1-	Man(a1-2/3/6)Man(a1-3/6)[Man(a1-3/6)]Man(b1-4)GlcNAc(b1-4)GlcNAc
WURCS=2.0/7,11,10/[a2122h-1x_1-5_2*NCC/3=O][a2122h-1b_1-5_2*NCC/3=O][a1122h-1b_1-5][a1122h-1a_1-5][a2112h-1x_1-5][Aad21122h-2x_2-6_5*NCC/3=O][a1221m-1a_1-5]/1-2-3-4-1-5-6-2-4-1-7/a4-b1_a6-k1_b4-c1_c3-d1_c4-h1_c6-i1_d?-e1_e?-f1_f?-g2_i?-j1	freeEnd--?D-Glc(--2a1D-Man,p)--6a1L-Rha,p$MONO,perMe,Na,0,freeEnd	FA4BG3S2	LIdopA[2S]a1-4DGlcpNS[6S]a1-4LIdopA[2S]a1-4DGlcpNS[6S]a1-4LIdopA[2S]a1-4DGlcpNS[6S]a1-OH	RES 1b:b-dglc-HEX-1:5 2b:x-lido-HEX-1:5 3s:sulfate 4b:b-dglc-HEX-1:5 5b:x-lido-HEX-1:5 6s:sulfate 7b:b-dglc-HEX-1:5 8b:x-lido-HEX-1:5 9s:sulfate 10s:sulfate 11s:sulfate 12s:sulfate LIN 1:1o(4+1)2d 2:2o(2+1)3n 3:2o(4+1)4d 4:4o(4+1)5d 5:5o(2+1)6n 6:5o(4+1)7d 7:7o(4+1)8d 8:8o(2+1)9n 9:7o(6+1)10n 10:4o(6+1)11n 11:1o(6+1)12n	01Y41Y41M(31M(21Y41L31Y41L)41Y41L)61M(21Y41L32S)61Y41L	-2)aDGalp(1-3)[aLFucp(1-2)]bDGalp(1-3)[Ac(1-2)]aDGalpN(1-	Gal(b1-4)GlcNAc(b1-2)Man(a1-3)[GlcNAc(b1-2)Man(a1-6)]Man(b1-4)GlcNAc(b1-4)[Fuc(a1-6)]GlcNAc
WURCS=2.0/4,8,7/[a2122h-1x_1-5_2*NCC/3=O][a2122h-1b_1-5_2*NCC/3=O][a1122h-1b_1-5][a1122h-1a_1-5]/1-2-3-4-1-4-1-1/a4-b1_b4-c1_c3-d1_c6-f1_d?-e1_f?-g1_f?-h1	freeEnd--??1D-GlcNAc,p--4b1D-GlcNAc,p--4b1D-Man,p(--3a1D-Man,p(--2b1D-GlcNAc,p(--3a1L-Fuc,p)--4b1D-Gal,p--3/6a2D-NeuAc,p)--4b1D-GlcNAc,p)--6a1D-Man,p(--2b1D-GlcNAc,p--4b1D-Gal,p)--6b1D-GlcNAc,p(--3a1L-Fuc,p)--4b1D-Gal,p$MONO,perMe,Na,0,freeEnd	FA2F1G2	LFucpa1-2DGalpb1-3[DNeup5Aca2-3DGalpb1-4DGlcpNAcb1-6]DGalpNAca1-OH	RES 1b:b-dgal-HEX-1:5 2s:n-acetyl 3b:b-dgal-HEX-1:5 4b:a-lgal-HEX-1:5|6:d 5b:b-dglc-HEX-1:5 6s:n-acetyl 7b:b-dgal-HEX-1:5 8b:x-dgro-dgal-NON-2:6|1:a|2:keto|3:d 9s:n-acetyl LIN 1:1d(2+1)2n 2:1o(3+1)3d 3:3o(2+1)4d 4:1o(6+1)5d 5:5d(2+1)6n 6:5o(4+1)7d 7:7o(3+2)8d 8:8d(5+1)9n	01Y41Y41M(31M(21Y41L)41Y41L)61M(21Y41L32S)61Y41L32S	-2)aDGalp(1-3)[aLFucp(1-2)]bDGalp(1-3)[Ac(1-2)]aDGalpN(1-3)[Ac(1-2)]aDGalpN(1-	Gal(b1-3)Gal(b1-4)Glc-ol
WURCS=2.0/6,12,11/[a2122h-1x_1-5_2*NCC/3=O][a2122h-1b_1-5_2*NCC/3=O][a1122h-1b_1-5][a1122h-1a_1-5][a2112h-1x_1-5][a1221m-1a_1-5]/1-2-3-4-1-5-6-4-1-5-6-6/a4-b1_a6-l1_b4-c1_c3-d1_c6-h1_e3-g1_i3-k1_d?-e1_e?-f1_h?-i1_i?-j1	freeEnd--??1D-GlcNAc,p--4b1D-GlcNAc,p--4b1D-Man,p((--3a1D-Man,p(--2b1D-GlcNAc,p--4b1D-Gal,p--3b1D-GlcNAc,p--4b1D-Gal,p--3/6a2D-NeuGc,p)--4b1D-GlcNAc,p--4b1D-Gal,p--3a1D-Gal,p)--4b1D-GlcNAc,p)--6a1D-Man,p(--2b1D-GlcNAc,p--4b1D-Gal,p--3a1D-Gal,p)--6b1D-GlcNAc,p--4b1D-Gal,p--3a1D-Gal,p$MONO,perMe,Na,0,freeEnd	FA1F1G1M4	LIdopA[2S]a1-4DGlcpNS[6S]a1-OH	RES 1b:b-dglc-HEX-1:5 2b:x-lido-HEX-1:5 3s:sulfate 4s:sulfate LIN 1:1o(4+1)2d 2:2o(2+1)3n 3:1o(6+1)4n	01Y41Y41M(31M(21Y41L32S)41Y41L)61M(21Y41L32S)61Y41L	-2)aDGalp(1-3)[bDGlcp(1-3)bDGlcpA(1-2)]aDManp(1-2)aDManp(1-3)bDGlcp(1-	Neu5Ac(a2-6)Gal(b1-4)GlcNAc(b1-3)Gal(b1-4)Glc-ol
WURCS=2.0/7,16,15/[a2122h-1x_1-5_2*NCC/3=O][a2122h-1b_1-5_2*NCC/3=O][a1122h-1b_1-5][a1122h-1a_1-5][a2112h-1x_1-5][Aad21122h-2x_2-6_5*NCC/3=O][a1221m-1a_1-5]/1-2-3-4-1-5-6-1-5-2-4-1-5-1-5-7/a4-b1_a6-p1_b4-c1_c3-d1_c4-j1_c6-k1_d?-e1_d?-h1_e?-f1_f?-g2_h?-i1_k?-l1_k?-n1_l?-m1_n?-o1	freeEnd--?D-GlcNAc(--4b1D-GlcNAc,p--4b1D-Man,p(--3a1D-Man,p--2b1D-GlcNAc,p--4b1D-Gal,p--3a2D-NeuAc,p)--6a1D-Man,p--2b1D-GlcNAc,p--4b1D-Gal,p--3b1D-GlcNAc,p--4b1D-Gal,p--3a2D-NeuAc,p)--6a1L-Fuc,p$MONO,perMe,Na,0,freeEnd	FA4G4Lac1Gal1S2	DGalpb1-3DGalpb1-3DGalpb1-3DGalpb1-3DGalpb1-4DGlcpa1-OH	RES 1b:b-dglc-HEX-1:5 2b:b-dgal-HEX-1:5 3b:b-dgal-HEX-1:5 4b:b-dgal-HEX-1:5 5b:b-dgal-HEX-1:5 6b:b-dgal-HEX-1:5 LIN 1:1o(4+1)2d 2:2o(3+1)3d 3:3o(3+1)4d 4:4o(3+1)5d 5:5o(3+1)6d	01Y(61F)41Y41M(31M(21Y(31F)41L31Y41L32S)41Y41L31Y41L)61M61M	-2)aDGalp(1-3)aDGalp(1-3)aDGalp(1-3)[bDGalp(1-6)bDGalp(1-4)]aLRhap(1-2)[?LFucp(1-3)]aLRhap(1-	Neu5Ac(a2-8)Neu5Ac(a2-3)[GalNAc(b1-4)]Gal(b1-4)Glc1Cer
WURCS=2.0/5,9,8/[a2122h-1x_1-5_2*NCC/3=O][a2122h-1b_1-5_2*NCC/3=O][a1122h-1b_1-5][a1122h-1a_1-5][a2112h-1x_1-5]/1-2-3-4-1-5-4-4-4/a4-b1_b4-c1_c3-d1_c6-g1_g3-h1_g6-i1_d?-e1_e?-f1	freeEnd--??1D-GlcA,p(--2b1D-Glc,p)--3b1D-Gal,p--2a1L-Rha,p	FA3G3Gal1S3	LArafa1-3LArafb1-2LArafb1-2[LArafa1-3]LArafa1-OH	RES 1b:x-lara-PEN-1:4 2b:x-lara-PEN-1:4 3b:x-lara-PEN-1:4 4b:x-lara-PEN-1:4 5b:x-lara-PEN-1:4 LIN 1:1o(2+1)2d 2:2o(2+1)3d 3:3o(3+1)4d 4:1o(3+1)5d	01Y41Y41M(31M(21Y41L31Y41L)41Y41L)61M(21Y41L)61Y41L	-2)aDGalp(1-3)aDGlcp(1-3)aLRhap(1-3)xDRib-ol(5-P-	Xyl(b1-2)[Man(a1-3)][Man(a1-6)]Man(b1-4)GlcNAc(b1-4)GlcNAc
WURCS=2.0/6,11,10/[a2122h-1x_1-5_2*NCC/3=O][a2122h-1b_1-5_2*NCC/3=O][a1122h-1b_1-5][a1122h-1a_1-5][a2112h-1x_1-5][Aad21122h-2x_2-6_5*NCC/3=O]/1-2-3-4-1-5-6-4-1-5-6/a4-b1_b4-c1_c3-d1_c6-h1_d?-e1_e?-f1_f?-g2_h?-i1_i?-j1_j?-k2	freeEnd--??1D-GlcNAc,p(--4b1D-GlcNAc,p--4b1D-Man,p((--3a1D-Man,p(--2b1D-GlcNAc,p--4b1D-Gal,p--3b1D-GlcNAc,p--4b1D-Gal,p--3/6a2D-NeuGc,p)--4b1D-GlcNAc,p--4b1D-Gal,p--3a1D-Gal,p)--4b1D-GlcNAc,p)--6a1D-Man,p(--2b1D-GlcNAc,p--4b1D-Gal,p--3a1D-Gal,p)--6b1D-GlcNAc,p--4b1D-Gal,p--3/6a2D-NeuGc,p)--6a1L-Fuc,p	FA2BG1	DGalpb1-3DGlcpNAcb1-3[DGalpb1-4DGlcpNAcb1-6]DGalpb1-4DGlcpa1-OH	RES 1b:b-dglc-HEX-1:5 2b:b-dgal-HEX-1:5 3b:b-dglc-HEX-1:5 4s:n-acetyl 5b:b-dgal-HEX-1:5 6b:b-dglc-HEX-1:5 7s:n-acetyl 8b:b-dgal-HEX-1:5 LIN 1:1o(4+1)2d 2:2o(3+1)3d 3:3d(2+1)4n 4:3o(3+1)5d 5:2o(6+1)6d 6:6d(2+1)7n 7:6o(4+1)8d	01Y(61F)41Y41M(31M(21Y41L21F)41Y31F)61M(31M)61M	-2)aDGalp(1-3)aDGlcp(1-3)aLRhap(1-4)xDRib-ol(5-P-	GlcNAc(b1-2)Man(a1-3)[Man(a1-3)[Man(a1-6)]Man(a1-6)]Man(b1-4)GlcNAc(b1-4)[Fuc(a1-6)]GlcNAc
WURCS=2.0/7,20,19/[a2122h-1x_1-5_2*NCC/3=O][a2122h-1b_1-5_2*NCC/3=O][a1122h-1b_1-5][a1122h-1a_1-5][a2112h-1x_1-5][Aad21122h-2x_2-6_5*NCC/3=O][a1221m-1a_1-5]/1-2-3-4-1-5-6-7-1-5-6-7-4-1-5-6-1-5-6-7/a4-b1_a6-t1_b4-c1_c3-d1_c6-m1_e3-h1_i3-l1_d?-e1_d?-i1_e?-f1_f?-g2_i?-j1_j?-k2_m?-n1_m?-q1_n?-o1_o?-p2_q?-r1_r?-s2	freeEnd--?a1D-Man,p--4/2b1D-GlcNAc,p--4b1D-Gal,p--3b1D-GlcNAc,p--4b1D-Gal,p$MONO,perMe,Na,0,freeEnd	BiA2G1	DNeup5Aca2-3DGalpb1-4DGlcpNAcb1-2DManpa1-OH	RES 1b:b-dman-HEX-1:5 2b:b-dglc-HEX-1:5 3s:n-acetyl 4b:b-dgal-HEX-1:5 5b:x-dgro-dgal-NON-2:6|1:a|2:keto|3:d 6s:n-acetyl LIN 1:1o(2+1)2d 2:2d(2+1)3n 3:2o(4+1)4d 4:4o(3+2)5d 5:5d(5+1)6n	01Y(61F)41Y41M(31M)61M(21Y41L32S)61Y41L32S	-2)aDGalp(1-6)aDGlcp(1-4)[bDGlcp(1-3),Ac(1-2)]aDGalpN(1-3)[Ac(1-2)]bDGalpN(1-	Fuc(a1-2)Gal(b1-3)GalNAc
WURCS=2.0/6,12,11/[a2122h-1x_1-5_2*NCC/3=O][a2122h-1b_1-5_2*NCC/3=O][a1122h-1b_1-5][a1122h-1a_1-5][a2112h-1x_1-5][a1221m-1a_1-5]/1-2-3-4-1-5-1-5-2-4-1-6/a4-b1_a6-l1_b4-c1_c3-d1_c4-i1_c6-j1_d?-e1_d?-g1_e?-f1_g?-h1_j?-k1	freeEnd--??1D-GlcNAc,p--4b1D-GlcNAc,p--4b1D-Man,p((--3a1D-Man,p(--2b1D-GlcNAc,p(--3a1L-Fuc,p)--4b1D-Gal,p--3/6a2D-NeuGc,p)--4b1D-GlcNAc,p)--4b1D-GlcNAc,p)--6a1D-Man,p(--2b1D-GlcNAc,p--4b1D-Gal,p--3/6a2D-NeuAc,p)--6b1D-GlcNAc,p--4b1D-Gal,p--3/6a2D-NeuAc,p	man6p	LFucpa1-3[LFucpa1-2DGalpb1-4]DGlcpNAcb1-3DGalpb1-4DGlcpNAcb1-3DGlcpa1-OH	RES 1b:b-dglc-HEX-1:5 2b:b-dglc-HEX-1:5 3s:n-acetyl 4b:b-dgal-HEX-1:5 5b:b-dglc-HEX-1:5 6s:n-acetyl 7b:a-lgal-HEX-1:5|6:d 8b:b-dgal-HEX-1:5 9b:a-lgal-HEX-1:5|6:d LIN 1:1o(3+1)2d 2:2d(2+1)3n 3:2o(4+1)4d 4:4o(3+1)5d 5:5d(2+1)6n 6:5o(3+1)7d 7:5o(4+1)8d 8:8o(2+1)9d	01Y41Y41M(31M)61M(21Y41L)61Y31F	-2)aDGlcp(1-3)aDGlcp(1-3)aLRhap(1-3)xDRib-ol(5-P-	GlcNAc(b1-2)Man(a1-3)[Man(a1-6)]Man(b1-4)GlcNAc(b1-4)GlcNAc
WURCS=2.0/6,9,8/[a2122h-1x_1-5_2*NCC/3=O][a2122h-1b_1-5_2*NCC/3=O][a1122h-1b_1-5][a1122h-1a_1-5][a2112h-1x_1-5][Aad21122h-2x_2-6_5*NCC/3=O]/1-2-3-4-1-5-6-4-4/a4-b1_b4-c1_c3-d1_c6-h1_h3-i1_d?-e1_e?-f1_f?-g2	freeEnd--?b1D-Gal,p--6b1D-GlcNAc,p	FA3F2BG3S[3]1	DGalpa1-2[DGalpa1-3]DManpa1-2DManpa1-OH	RES 1b:b-dman-HEX-1:5 2b:b-dman-HEX-1:5 3b:b-dgal-HEX-1:5 4b:b-dgal-HEX-1:5 LIN 1:1o(2+1)2d 2:2o(2+1)3d 3:2o(3+1)4d	01Y(61F)41Y41M(31M(21Y41L32S)41Y31F)61M61M	-2)aDGlcp(1-3)aDGlcp(1-3)aLRhap(1-4)xDRib-ol(5-P-	Gal(b1-4)GlcNAc(b1-6)[Gal(b1-3)]Gal(b1-4)Glc-ol
WURCS=2.0/6,11,10/[a2122h-1x_1-5_2*NCC/3=O][a2122h-1b_1-5_2*NCC/3=O][a1122h-1b_1-5][a1122h-1a_1-5][a2112h-1b_1-5][Aad21122h-2a_2-6_5*NCC/3=O]/1-2-3-4-2-5-6-4-2-5-6/a4-b1_b4-c1_c3-d1_c6-h1_d2-e1_e4-f1_f6-g2_h2-i1_i4-j1_j3-k2	freeEnd--?a?D-Man,p((--2b1D-GlcNAc,p)--4b1D-GlcNAc,p)--6b1D-GlcNAc,p$MONO,perMe,Na,0,freeEnd	FA2F1BG2	DGalpb1-4DGlcpNAcb1-2DManpa1-3[DGalpb1-4DGlcpNAcb1-2[DGalpb1-4DGlcpNAcb1-6]DManpa1-6][DGlcpNAcb1-4]DManpb1-4DGlcpNAcb1-4DGlcpNAca1-OH	RES 1b:b-dglc-HEX-1:5 2s:n-acetyl 3b:b-dglc-HEX-1:5 4s:n-acetyl 5b:b-dman-HEX-1:5 6b:b-dman-HEX-1:5 7b:b-dglc-HEX-1:5 8s:n-acetyl 9b:b-dgal-HEX-1:5 10b:b-dglc-HEX-1:5 11s:n-acetyl 12b:b-dman-HEX-1:5 13b:b-dglc-HEX-1:5 14s:n-acetyl 15b:b-dgal-HEX-1:5 16b:b-dglc-HEX-1:5 17s:n-acetyl 18b:b-dgal-HEX-1:5 LIN 1:1d(2+1)2n 2:1o(4+1)3d 3:3d(2+1)4n 4:3o(4+1)5d 5:5o(3+1)6d 6:6o(2+1)7d 7:7d(2+1)8n 8:7o(4+1)9…	01Y(61F)41Y41M(31M)61M(21Y(31F)41L)61Y(31F)41L	-2)aDGlcp(1-4)aDGlcpA(1-3)aDManp(1-2)aDManp(1-3)[Ac(1-2)]bDGalpN(1-	Xyl(b1-2)[Man(a1-6)]Man(b1-4)GlcNAc(b1-4)[Fuc(a1-3)]GlcNAc
WURCS=2.0/4,11,10/[a2122h-1x_1-5_2*NCC/3=O][a2122h-1b_1-5_2*NCC/3=O][a1122h-1b_1-5][a1122h-1a_1-5]/1-2-3-4-4-4-4-4-4-4-4/a4-b1_b4-c1_c3-d1_c6-g1_d2-e1_e2-f1_g3-h1_g6-j1_h2-i1_j2-k1	freeEnd--??1D-Rib,f--4a1L-Rha,p--3a1D-Glc,p--3a1D-Gal,p	A4F1G4S[6]1	DGalpb1-4DGlcpNAcb1-2DManpa1-3[DGalpb1-4DGlcpNAcb1-2DManpa1-6][DXylpb1-2]DManpb1-4DGlcpNAcb1-4[LFucpa1-6][LFucpa1-3]DGlcpNAca1-OH	RES 1b:b-dglc-HEX-1:5 2s:n-acetyl 3b:a-lgal-HEX-1:5|6:d 4b:b-dglc-HEX-1:5 5s:n-acetyl 6b:b-dman-HEX-1:5 7b:x-dxyl-PEN-1:5 8b:b-dman-HEX-1:5 9b:b-dglc-HEX-1:5 10s:n-acetyl 11b:b-dgal-HEX-1:5 12b:b-dman-HEX-1:5 13b:b-dglc-HEX-1:5 14s:n-acetyl 15b:b-dgal-HEX-1:5 16b:a-lgal-HEX-1:5|6:d LIN 1:1d(2+1)2n 2:1o(3+1)3d 3:1o(4+1)4d 4:4d(2+1)5n 5:4o(4+1)6d 6:6o(2+1)7d 7:6o(3+1)8d 8:8o(2+1)9d 9:9d(2+1)10n 10:…	01Y41Y41M(31M41Y(31F)41L31Y41L32S)61M(21Y41L32S)61Y41L32S	-2)aDManp(1-2)aDManp(1-2)aDManp(1-3)aDManp(1-3)a?Manp(1-	Man(a1-6)Man(b1-4)GlcNAc(b1-4)[Fuc(a1-6)]GlcNAc
WURCS=2.0/7,15,14/[a2122h-1x_1-5_2*NCC/3=O][a2122h-1b_1-5_2*NCC/3=O][a1122h-1b_1-5][a1122h-1a_1-5][a2112h-1x_1-5][Aad21122h-2x_2-6_5*NCC/3=O][a1221m-1a_1-5]/1-2-3-4-1-5-6-1-5-4-1-5-1-5-7/a4-b1_a6-o1_b4-c1_c3-d1_c6-j1_d?-e1_d?-h1_e?-f1_f?-g2_h?-i1_j?-k1_j?-m1_k?-l1_m?-n1	freeEnd--?[--4b1D-GalNAc,p((--3b1D-GlcA,p(--3a1L-Fuc,p(--3?1S)--4?1S)--?])--4?1S)--6?1S$MONO,perMe,Na,0,freeEnd	A4BG2(s)1Gal1S1	DNeup5Aca2-3DGalpb1-3[DNeup5Aca2-3DGalpb1-4DGlcpNAcb1-3DGalpb1-4DGlcpNAcb1-3DGalpb1-4DGlcpNAcb1-3DGalpb1-4DGlcpNAcb1-6]DGalpNAca1-OH	RES 1b:b-dgal-HEX-1:5 2s:n-acetyl 3b:b-dgal-HEX-1:5 4b:x-dgro-dgal-NON-2:6|1:a|2:keto|3:d 5s:n-acetyl 6b:b-dglc-HEX-1:5 7s:n-acetyl 8b:b-dgal-HEX-1:5 9b:b-dglc-HEX-1:5 10s:n-acetyl 11b:b-dgal-HEX-1:5 12b:b-dglc-HEX-1:5 13s:n-acetyl 14b:b-dgal-HEX-1:5 15b:b-dglc-HEX-1:5 16s:n-acetyl 17b:b-dgal-HEX-1:5 18b:x-dgro-dgal-NON-2:6|1:a|2:keto|3:d 19s:n-acetyl LIN 1:1d(2+1)2n 2:1o(3+1)3d 3:3o(3+2)4d 4:4d(…	01Y(61F)41Y41M(31M41Y41L31Y41L)61M61Y41L	-2)aDManp(1-2)aDManp(1-2)aDManp(1-3)aDManp(1-3)aDManp(1-	Neu5Ac(a2-3)Gal(b1-3)[Gal(b1-4)GlcNAc(b1-6)]GalNAc
WURCS=2.0/7,14,13/[a2122h-1x_1-5_2*NCC/3=O][a2122h-1b_1-5_2*NCC/3=O][a1122h-1b_1-5][a1122h-1a_1-5][a2112h-1x_1-5][Aad21122h-2x_2-6_5*NCC/3=O][a1221m-1a_1-5]/1-2-3-4-1-5-6-1-5-2-4-1-5-7/a4-b1_a6-n1_b4-c1_c3-d1_c4-j1_c6-k1_d?-e1_d?-h1_e?-f1_f?-g2_h?-i1_k?-l1_l?-m1	freeEnd--??1D-GlcNAc,p--4b1D-GlcNAc,p--4b1D-Man,p(--3a1D-Man,p(--2b1D-GlcNAc,p--4b1D-Gal,p--3a2D-NeuAc,p)--6b1D-GlcNAc,p--4b1D-Gal,p--6a2D-NeuAc,p)--6a1D-Man,p(--2b1D-GlcNAc,p--4b1D-Gal,p--6a2D-NeuAc,p)--4b1D-GlcNAc,p--4b1D-Gal,p--3a2D-NeuAc,p	FBiA1G1S1	DGalpb1-3DGlcpNAcb1-3DGalpb1-4DGlcpNAcb1-3DGalpb1-4DGlcpa1-OH	RES 1b:b-dglc-HEX-1:5 2b:b-dgal-HEX-1:5 3b:b-dglc-HEX-1:5 4s:n-acetyl 5b:b-dgal-HEX-1:5 6b:b-dglc-HEX-1:5 7s:n-acetyl 8b:b-dgal-HEX-1:5 LIN 1:1o(4+1)2d 2:2o(3+1)3d 3:3d(2+1)4n 4:3o(4+1)5d 5:5o(3+1)6d 6:6d(2+1)7n 7:6o(3+1)8d	01Y(61F)41Y41M(31M(21Y41L21F)41Y41L21F)61M61M	-2)aDManp(1-2)aDManp(1-3)aDManp(1-3)aDManp(1-	Neu5Ac(a2-6)GalNAc
WURCS=2.0/6,12,11/[a2122h-1x_1-5_2*NCC/3=O][a2122h-1b_1-5_2*NCC/3=O][a1122h-1b_1-5][a1122h-1a_1-5][a2112h-1x_1-5][a1221m-1a_1-5]/1-2-3-4-1-5-5-4-1-5-5-6/a4-b1_a6-l1_b4-c1_c3-d1_c6-h1_d?-e1_e?-f1_f?-g1_h?-i1_i?-j1_j?-k1	freeEnd--?b?D-GlcNAc,p(--4b1D-GlcNAc,p--4b1D-Man,p(--3a1D-Man,p--2b1D-GlcNAc,p--4b1D-GalNAc,p)--6a1D-Man,p--2b1D-GlcNAc,p--4b1D-Gal,p)--6a1L-Fuc,p$MONO,perMe,Na,0,freeEnd	A4G4Lac3	LManpa1-2LGulpa1-OH	RES 1b:b-dglc-HEX-1:5 2s:n-acetyl 3b:b-dglc-HEX-1:5 4s:n-acetyl LIN 1:1d(2+1)2n 2:1o(4+1)3d 3:3d(2+1)4n	01Y(61F)41Y41M(31M(21Y(31F)41L31Y41L)41Y41L)61M61M	-2)aDManp(1-3)bDGlcp(1-3)[x?Pyr(2-6:2-4)bDGlcp(1-2)aDManp(1-4)]bDGlcpA(1-3)aDGalp(1-	Gal(b1-4)GlcNAc(b1-2)[Gal(b1-4)GlcNAc(b1-4)]Man(a1-3)[Gal(b1-4)GlcNAc(b1-2)[Gal(b1-4)GlcNAc(b1-6)]Man(a1-6)]Man(b1-4)GlcNAc(b1-4)[Fuc(a1-6)]GlcNAc
WURCS=2.0/6,15,14/[a2122h-1x_1-5_2*NCC/3=O][a2122h-1b_1-5_2*NCC/3=O][a1122h-1b_1-5][a1122h-1a_1-5][a2112h-1x_1-5][a1221m-1a_1-5]/1-2-3-4-1-5-5-1-5-5-4-1-5-5-6/a4-b1_a6-o1_b4-c1_c3-d1_c6-k1_d?-e1_d?-h1_e?-f1_f?-g1_h?-i1_i?-j1_k?-l1_l?-m1_m?-n1	freeEnd--?a1L-Rha,p--2a1L-Rha,p--4b1D-Glc,p	FA3G3Lac3S1	DGlcpNAcb1-4DGlcpNAca1-OH	RES 1b:b-dglc-HEX-1:5 2s:n-acetyl 3b:b-dglc-HEX-1:5 4s:n-acetyl 5b:b-dman-HEX-1:5 6b:b-dman-HEX-1:5 7b:b-dglc-HEX-1:5 8s:n-acetyl 9b:a-lgal-HEX-1:5|6:d 10b:b-dgal-HEX-1:5 11b:b-dman-HEX-1:5 12b:b-dglc-HEX-1:5 13s:n-acetyl 14b:a-lgal-HEX-1:5|6:d 15b:b-dgal-HEX-1:5 16b:b-dglc-HEX-1:5 17s:n-acetyl 18b:a-lgal-HEX-1:5|6:d 19b:b-dgal-HEX-1:5 20b:a-lgal-HEX-1:5|6:d LIN 1:1d(2+1)2n 2:1o(4+1)3d 3:3d(2+1)4…	01Y(61F)41Y41M(31M)61M(21Y(31F)41L)61Y41L	-2)aLFucp(1-2)[aDGalp(1-3)]bDGalp(1-3)[Ac(1-2)]aDGalpN(1-3)[Ac(1-2)]aDGalpN(1-	Neu5Ac(a2-3)Gal(b1-3/4)GlcNAc(b1-6)[Neu5Ac(a2-3)Gal(b1-3)]GalNAc
WURCS=2.0/7,16,15/[a2122h-1x_1-5_2*NCC/3=O][a2122h-1b_1-5_2*NCC/3=O][a1122h-1b_1-5][a1122h-1a_1-5][a2112h-1x_1-5][Aad21122h-2x_2-6_5*NCC/3=O][Aad21122h-2x_2-6_5*NCCO/3=O]/1-2-3-4-1-5-6-1-5-7-2-4-1-5-7-1/a4-b1_b4-c1_c3-d1_c4-k1_c6-l1_d?-e1_d?-h1_e?-f1_f?-g2_h?-i1_i?-j2_l?-m1_l?-p1_m?-n1_n?-o2	freeEnd--??1D-GlcNAc,p(--4b1D-GlcNAc,p--4b1D-Man,p(--3a1D-Man,p(--2b1D-GlcNAc,p--4b1D-Gal,p--3a1D-Gal,p)--4b1D-GlcNAc,p--4b1D-Gal,p--3/6a2D-NeuGc,p)--6a1D-Man,p(--2b1D-GlcNAc,p--4b1D-Gal,p--3b1D-GlcNAc,p--4b1D-Gal,p--3/6a2D-NeuGc,p--8a2D-NeuGc,p)--6b1D-GlcNAc,p--4b1D-Gal,p--3/6a2D-NeuGc,p)--6a1L-Fuc,p	FBiA2G2S1a	DGalpb1-4[LFucpa1-3]DGlcpNAcb1-2DManpa1-3[LFucpa1-3[DGalpb1-4]DGlcpNAcb1-2[LFucpa1-3[DGalpb1-4]DGlcpNAcb1-6]DManpa1-6]DManpb1-4DGlcpNAcb1-4[LFucpa1-6]DGlcpNAca1-OH	RES 1b:b-dglc-HEX-1:5 2b:b-dgal-HEX-1:5 LIN 1:1o(4+1)2d	01Y(61F)41Y41M(31M(21Y41L32S)41Y41L)61M(21Y41L32S)61Y41L	-2)aLFucp(1-2)bDGalp(1-3)[Ac(1-2)]aDGalpN(1-3)[Ac(1-2)]aDGalpN(1-	Man(a1-6)Man(b1-4)GlcNAc(b1-4)GlcNAc
WURCS=2.0/7,12,11/[a2122h-1x_1-5_2*NCC/3=O][a2122h-1b_1-5_2*NCC/3=O][a1122h-1b_1-5][a1122h-1a_1-5][a2112h-1x_1-5][Aad21122h-2x_2-6_5*NCCO/3=O][a1221m-1a_1-5]/1-2-3-4-1-5-6-7-4-1-5-7/a4-b1_a6-l1_b4-c1_c3-d1_c6-i1_e3-h1_d?-e1_e?-f1_f?-g2_i?-j1_j?-k1	freeEnd--?a1D-Man,p(--3a1D-Man,p--2b1D-GlcNAc,p)--6a1D-Man,p--2b1D-GlcNAc,p	FA3BG3S2	DGalpb1-4DGlcpa1-OH	RES 1b:b-dgal-HEX-1:5 2s:n-acetyl 3b:b-dgal-HEX-1:5 4b:a-lgal-HEX-1:5|6:d 5b:b-dgal-HEX-1:5 6s:n-acetyl 7b:b-dglc-HEX-1:5 8s:n-acetyl 9b:b-dgal-HEX-1:5 10b:x-dgro-dgal-NON-2:6|1:a|2:keto|3:d 11s:n-acetyl 12b:b-dgal-HEX-1:5 13s:n-acetyl LIN 1:1d(2+1)2n 2:1o(3+1)3d 3:3o(2+1)4d 4:3o(3+1)5d 5:5d(2+1)6n 6:1o(6+1)7d 7:7d(2+1)8n 8:7o(4+1)9d 9:9o(3+2)10d 10:10d(5+1)11n 11:9o(4+1)12d 12:12d(2+1)13n	01Y(61F)41Y41M(31M(21Y(31F)41L31Y41L)41Y(31F)41L31Y41L)61M(31M)61M	-2)aLRhap(1-2)[aDGalp(1-3)]aLRhap(1-4)bDGalp(1-	Gal(b1-3)GlcNAc(b1-3)Gal(b1-4)Glc-ol
WURCS=2.0/5,11,10/[a2122h-1x_1-5_2*NCC/3=O][a2122h-1b_1-5_2*NCC/3=O][a1122h-1b_1-5][a1122h-1a_1-5][a2112h-1x_1-5]/1-2-3-4-1-5-1-5-4-4-4/a4-b1_b4-c1_c3-d1_c6-i1_i3-j1_i6-k1_d?-e1_d?-g1_e?-f1_g?-h1	freeEnd--??1L-Ara--5[--5a1L-Ara,f--?]--5a1L-Ara,f$MONO,perMe,Na,0,freeEnd	F4A5G5S1	LFucpa1-2[DGalpNAca1-3]DGalpb1-3[DNeup5Aca2-3[DGalpNAcb1-4]DGalpb1-4DGlcpNAcb1-6]DGalpNAca1-OH	RES 1b:b-dglc-HEX-1:5 2s:n-acetyl 3b:a-lgal-HEX-1:5|6:d 4b:b-dglc-HEX-1:5 5s:n-acetyl 6b:b-dman-HEX-1:5 7b:x-dxyl-PEN-1:5 8b:b-dman-HEX-1:5 9b:b-dglc-HEX-1:5 10s:n-acetyl 11b:b-dgal-HEX-1:5 12b:a-lgal-HEX-1:5|6:d 13b:b-dman-HEX-1:5 14b:b-dglc-HEX-1:5 15s:n-acetyl 16b:b-dgal-HEX-1:5 17b:a-lgal-HEX-1:5|6:d LIN 1:1d(2+1)2n 2:1o(3+1)3d 3:1o(4+1)4d 4:4d(2+1)5n 5:4o(4+1)6d 6:6o(2+1)7d 7:6o(3+1)8d 8:8o(…	01Y(61F)41Y41M(31M(21Y(31F)41L21F)41Y41L21F)61M(21Y(31F)41L32S)61Y(31F)41L	-2)aLRhap(1-2)aDGlcp(1-3)bDGalp(1-3)[aLRhap(1-4)]aDGlcpA(1-2)aLRhap(1-	Glc(b1-3)Glc(b1-3)Glc
WURCS=2.0/7,19,18/[a2122h-1x_1-5_2*NCC/3=O][a2122h-1b_1-5_2*NCC/3=O][a1122h-1b_1-5][a1122h-1a_1-5][a2112h-1x_1-5][Aad21122h-2x_2-6_5*NCCO/3=O][a1221m-1a_1-5]/1-2-3-4-1-5-1-5-5-1-5-6-4-1-5-5-1-5-7/a4-b1_a6-s1_b4-c1_c3-d1_c6-m1_d?-e1_d?-j1_e?-f1_f?-g1_g?-h1_h?-i1_j?-k1_k?-l2_m?-n1_m?-q1_n?-o1_o?-p1_q?-r1	freeEnd--?b?D-GlcNAc,p--4b1D-GlcNAc,p--4b1D-Man,p(--3a1D-Man,p(--2a1D-Man,p--2a1D-Man,p)--6a1D-Man,p--6a1D-Man,p--6a1D-Man,p)--6a1D-Man,p(--3a1D-Man,p)--6a1D-Man,p--2a1D-Man,p$MONO,perMe,Na,0,freeEnd	FLacDiNacF1M6	DGalpb1-3[LFucpa1-4]DGlcpNAcb1-2DManpa1-3[DGalpb1-3[LFucpa1-4]DGlcpNAcb1-2DManpa1-6][DXylb1-2]DManpb1-4DGlcpNAcb1-4[LFucpa1-3]DGlcpNAca1-OH	RES 1b:b-dglc-HEX-1:5 2s:n-acetyl 3b:b-dglc-HEX-1:5 4s:n-acetyl 5b:b-dglc-HEX-1:5 6s:n-acetyl LIN 1:1d(2+1)2n 2:1o(6+1)3d 3:3d(2+1)4n 4:3o(6+1)5d 5:5d(2+1)6n	01Y41Y41M(31M(21Y41L31Y41L)41Y41L31Y41L)61M(21Y41L)61Y41L	-2)aLRhap(1-2)aLFucp(1-2)bDGalp(1-3)[Ac(1-2)]aDGalpN(1-3)[Ac(1-2)]bDGlcpN(1-	Neu5Ac(a2-3)Gal(b1-4)GlcNAc(b1-6)[Neu5Ac(a2-3)Gal(b1-3)]GalNAc
WURCS=2.0/7,15,14/[a2122h-1x_1-5_2*NCC/3=O][a2122h-1b_1-5_2*NCC/3=O][a1122h-1b_1-5][a1122h-1a_1-5][a2112h-1x_1-5][Aad21122h-2x_2-6_5*NCCO/3=O][a1221m-1a_1-5]/1-2-3-4-1-5-5-1-5-6-4-1-5-5-7/a4-b1_a6-o1_b4-c1_c3-d1_c6-k1_d?-e1_d?-h1_e?-f1_f?-g1_h?-i1_i?-j2_k?-l1_l?-m1_m?-n1	freeEnd--?a1D-Man,p--2a1D-Man,p--2a1D-Man,p--6?1P	FM5A1G1S1	DGlcpNAcb1-6DGlcpNAcb1-6DGlcpNAca1-OH	RES 1b:b-dgal-HEX-1:5 2s:n-acetyl 3b:b-dgal-HEX-1:5 4b:b-dgal-HEX-1:5 5s:n-acetyl 6b:b-dgal-HEX-1:5 7b:b-dman-HEX-1:5 8s:n-acetyl LIN 1:1d(2+1)2n 2:1o(3+1)3d 3:3o(3+1)4d 4:4d(2+1)5n 5:3o(4+1)6d 6:6o(4+1)7d 7:7d(2+1)8n	01Y41Y41M(31M(21Y41L31Y41L32S)41Y41L)(41Y)61M(31M)61M	-2)aLRhap(1-2)aLRhap(1-2)aDGalp(1-3)[Ac(1-2)]bDGlcpN(1-	Neu5Ac(a2-3/6)Gal(b1-4)GlcNAc(b1-2)Man(a1-3)[Man(a1-3)[Man(a1-6)]Man(a1-6)]Man(b1-4)GlcNAc(b1-4)GlcNAc
WURCS=2.0/6,15,14/[a2122h-1x_1-5_2*NCC/3=O][a2122h-1b_1-5_2*NCC/3=O][a1122h-1b_1-5][a1122h-1a_1-5][a2112h-1x_1-5][Aad21122h-2x_2-6_5*NCC/3=O]/1-2-3-4-1-5-6-1-5-6-2-4-1-5-5/a4-b1_b4-c1_c3-d1_c4-k1_c6-l1_d?-e1_d?-h1_e?-f1_f?-g2_h?-i1_i?-j2_l?-m1_m?-n1_n?-o1	freeEnd--?b?D-GlcNAc,p--4b1D-Man,p(--3a1D-Man,p)--6a1D-Man,p--3a1D-Man,p$MONO,perMe,Na,0,freeEnd	FA4G2GalNAc2S2	DGalpNAcb1-3[DManpNAcb1-4DGalpa1-4]DGalpb1-3DGalpNAca1-OH	RES 1b:b-dglc-HEX-1:5 2s:n-acetyl 3b:b-dglc-HEX-1:5 4s:n-acetyl 5b:b-dman-HEX-1:5 6b:x-dxyl-PEN-1:5 7b:b-dman-HEX-1:5 8b:b-dglc-HEX-1:5 9s:n-acetyl 10b:b-dman-HEX-1:5 11b:b-dglc-HEX-1:5 12s:n-acetyl LIN 1:1d(2+1)2n 2:1o(4+1)3d 3:3d(2+1)4n 4:3o(4+1)5d 5:5o(2+1)6d 6:5o(3+1)7d 7:7o(2+1)8d 8:8d(2+1)9n 9:5o(6+1)10d 10:10o(2+1)11d 11:11d(2+1)12n	01Y(61F)41Y41M(31M(21Y)41Y)61M(21Y)61Y	-2)aLRhap(1-2)aLRhap(1-2)aLRhap(1-2)aDGlcp(1-3)[%Ac(1-6),Ac(1-2)]aDGlcpN(1-	GlcNAc(b1-4)GlcNAc(b1-4)GlcNAc
WURCS=2.0/6,12,11/[a2122h-1x_1-5_2*NCC/3=O][a2122h-1b_1-5_2*NCC/3=O][a1122h-1b_1-5][a1122h-1a_1-5][a2112h-1x_1-5][a1221m-1a_1-5]/1-2-3-4-1-5-6-4-1-5-5-6/a4-b1_a6-l1_b4-c1_c3-d1_c6-h1_e3-g1_d?-e1_e?-f1_h?-i1_i?-j1_j?-k1	freeEnd--?D-GlcNAc--4b1D-GlcNAc,p--4b1D-Man,p(--3a1D-Man,p(--2b1D-GlcNAc,p--4b1D-Gal,p--6a2D-NeuAc,p)--6b1D-GlcNAc,p--4b1D-Gal,p--6a2D-NeuAc,p)--6a1D-Man,p--2b1D-GlcNAc,p--4b1D-Gal,p--6a2D-NeuAc,p$MONO,perMe,Na,0,freeEnd	M3	DGlcpNAcb1-2DManpa1-3[DGlcpNAcb1-2DManpa1-6][DXylpb1-2]DManpb1-4DGlcpNAcb1-4DGlcpNAca1-OH	RES 1b:b-dglc-HEX-1:5 2b:b-dglc-HEX-1:5|-1:a 3b:b-dgal-HEX-1:5|-1:a 4b:b-dglc-HEX-1:5 5b:b-dman-HEX-1:5 6s:methyl LIN 1:1o(4+1)2d 2:2o(4+1)3d 3:3o(4+1)4d 4:4o(2+1)5d 5:4o(4+1)6n	01Y41Y41M(31M(21Y41L)41Y41L)61M(21Y41L32S)61Y41L	-2)aLRhap(1-2)aLRhap(1-2)aLRhap(1-2)aDGlcp(1-3)[33%Ac(1-6),Ac(1-2)]aDGlcpN(1-	Fuc(a1-2)Gal(b1-4)[Fuc(a1-3)]Glc-ol
WURCS=2.0/6,13,12/[a2122h-1x_1-5_2*NCC/3=O][a2122h-1b_1-5_2*NCC/3=O][a1122h-1b_1-5][a1122h-1a_1-5][a2112h-1x_1-5][Aad21122h-2x_2-6_5*NCC/3=O]/1-2-3-4-1-5-6-1-5-2-4-4-4/a4-b1_b4-c1_c3-d1_c4-j1_c6-k1_k3-l1_k6-m1_d?-e1_d?-h1_e?-f1_f?-g2_h?-i1	freeEnd--??1D-GlcNAc,p(--3a1L-Fuc,p)--4b1D-GlcNAc,p--4b1D-Man,p((--2b1D-Xyl,f)--3a1D-Man,p)--6a1D-Man,p$MONO,perMe,Na,0,freeEnd	FA3GalNAc3S3	DManpa1-2DGlcpA[4Me]b1-4DGalpAa1-4DGlcpAb1-4DGlcpa1-OH	RES 1b:b-dglc-HEX-1:5 2b:b-dgal-HEX-1:5 3b:b-dglc-HEX-1:5 4s:n-acetyl 5b:b-dgal-HEX-1:5 6b:a-lgal-HEX-1:5|6:d 7b:b-dglc-HEX-1:5 8s:n-acetyl 9b:b-dgal-HEX-1:5 10b:a-lgal-HEX-1:5|6:d 11b:x-dgro-dgal-NON-2:6|1:a|2:keto|3:d 12s:n-acetyl LIN 1:1o(4+1)2d 2:2o(3+1)3d 3:3d(2+1)4n 4:3o(4+1)5d 5:5o(2+1)6d 6:2o(6+1)7d 7:7d(2+1)8n 8:7o(4+1)9d 9:9o(2+1)10d 10:7o(6+2)11d 11:11d(5+1)12n	01Y41Y41M(31M)61M(21Y41L21F)61Y41L21F	-2)aLRhap(1-2)aLRhap(1-2)aLRhap(1-2)aDGlcp(1-3)[Ac(1-2)]aDGlcpN(1-	Rha(a1-2)[Rha(a1-4)]Glc
WURCS=2.0/6,17,16/[a2122h-1x_1-5_2*NCC/3=O][a2122h-1b_1-5_2*NCC/3=O][a1122h-1b_1-5][a1122h-1a_1-5][a2112h-1x_1-5][a1221m-1a_1-5]/1-2-3-4-1-5-6-1-5-6-2-4-1-5-6-1-6/a4-b1_a6-q1_b4-c1_c3-d1_c4-k1_c6-l1_e3-g1_h3-j1_m3-o1_d?-e1_d?-h1_e?-f1_h?-i1_l?-m1_l?-p1_m?-n1	freeEnd--?a1D-Man--2b1D-GlcNAc,p--4b1D-GalNAc,p--3/6a2D-NeuAc,p	FA2G1GalNAc1S1	LFucpa1-2DGalpb1-4DGlcpNAcb1-3[LFucpa1-2DGalpb1-4[DNeup5Aca2-6]DGlcpNAcb1-6]DGalpb1-4DGlcpa1-OH	RES 1b:b-dglc-HEX-1:5 2s:n-acetyl 3b:b-dglc-HEX-1:5 4s:n-acetyl 5b:b-dman-HEX-1:5 6b:b-dman-HEX-1:5 7b:b-dglc-HEX-1:5 8s:n-acetyl 9b:a-lgal-HEX-1:5|6:d LIN 1:1d(2+1)2n 2:1o(4+1)3d 3:3d(2+1)4n 4:3o(4+1)5d 5:5o(3+1)6d 6:6o(2+1)7d 7:7d(2+1)8n 8:1o(6+1)9d	01Y(61F)41Y41M(31M41Y)61M61Y41L32S	-2)aLRhap(1-2)aLRhap(1-2)aLRhap(1-3)bDGalp(1-2)[aLRhap(1-4)]aLRhap(1-	GlcNAc(b1-2)Man(a1-3)[GlcNAc(b1-2)Man(a1-6)][Xyl(b1-2)]Man(b1-4)GlcNAc(b1-4)[Fuc(a1-3)]GlcNAc
WURCS=2.0/7,12,11/[a2122h-1x_1-5_2*NCC/3=O][a2122h-1b_1-5_2*NCC/3=O][a1122h-1b_1-5][a1122h-1a_1-5][a2112h-1x_1-5][Aad21122h-2x_2-6_5*NCC/3=O][a1221m-1a_1-5]/1-2-3-4-1-5-6-1-2-4-1-7/a4-b1_a6-l1_b4-c1_c3-d1_c4-i1_c6-j1_d?-e1_d?-h1_e?-f1_f?-g2_j?-k1	freeEnd--??1D-GlcNAc,o(--4b1D-GlcNAc,p--4b1D-Man,p(--3a1D-Man,p(--2b1D-GlcNAc,p--4b1D-Gal,p)--4b1D-GlcNAc,p(--3a1L-Fuc,p)--4b1D-Gal,p)--6a1D-Man,p--2b1D-GlcNAc,p(--3a1L-Fuc,p)--4b1D-Gal,p)--6a1L-Fuc,p$MONO,perMe,Na,0,freeEnd	FA2GalNAc2S1	DGlcpNAcb1-2DManpa1-3DManpb1-4DGlcpNAcb1-4[LFucpa1-6]DGlcpNAca1-OH	RES 1b:x-dxyl-PEN-1:5 2b:b-dglc-HEX-1:5|-1:a 3b:x-dxyl-PEN-1:5 4b:b-dglc-HEX-1:5|-1:a 5b:x-dxyl-PEN-1:5 6b:b-dglc-HEX-1:5|-1:a LIN 1:1o(4+1)2d 2:2o(3+1)3d 3:3o(3+1)4d 4:4o(3+1)5d 5:5o(3+1)6d	01Y(61F)41Y41M(31M41Y41L)61M(21Y41L31Y41L31L)61Y41L31Y41L	-2)aLRhap(1-2)aLRhap(1-2)aLRhap(1-3)bDGalp(1-3)[aLRhap(1-4)]aDGalpA(1-	Neu5Ac(a2-6)Gal(b1-4)GlcNAc(b1-2)Man(a1-3)[Gal(b1-4)GlcNAc(b1-2)Man(a1-6)]Man(b1-4)GlcNAc(b1-4)GlcNAc
WURCS=2.0/6,11,10/[a2122h-1x_1-5_2*NCC/3=O][a2122h-1b_1-5_2*NCC/3=O][a1122h-1b_1-5][a1122h-1a_1-5][a2112h-1x_1-5][Aad21122h-2x_2-6_5*NCCO/3=O]/1-2-3-4-1-5-6-4-1-5-5/a4-b1_b4-c1_c3-d1_c6-h1_d?-e1_e?-f1_f?-g2_h?-i1_i?-j1_j?-k1	freeEnd--??1D-GalNAc,p(--3b1D-Gal,p--2a1L-Fuc,p)--6b1D-GlcNAc,p--4b1D-Gal,p(--3a2D-NeuAc,p)--4b1D-GalNAc,p$MONO,perMe,Na,0,freeEnd	A3G2Lac1	DGlcpAb1-3DXylpa1-3DGlcpAb1-3DXylpa1-3DGlcpAb1-4DXylpa1-OH	RES 1b:b-dglc-HEX-1:5 2s:n-acetyl 3b:b-dglc-HEX-1:5 4s:n-acetyl 5b:b-dman-HEX-1:5 6b:b-dman-HEX-1:5 7b:b-dglc-HEX-1:5 8s:n-acetyl 9b:b-dgal-HEX-1:5 10b:x-dgro-dgal-NON-2:6|1:a|2:keto|3:d 11s:n-glycolyl 12b:b-dman-HEX-1:5 13b:b-dglc-HEX-1:5 14s:n-acetyl 15b:b-dgal-HEX-1:5 16b:x-dgro-dgal-NON-2:6|1:a|2:keto|3:d 17s:n-glycolyl 18b:a-lgal-HEX-1:5|6:d LIN 1:1d(2+1)2n 2:1o(4+1)3d 3:3d(2+1)4n 4:3o(4+1)5…	01Y41Y41M(31M)61M(21Y41L21F)61Y31F	-2)aLRhap(1-2)aLRhap(1-3)[Ac(1-2)]aLRhap(1-3)[aDGlcp(1-6),Ac(1-2)]bDGlcpN(1-	Neu5Ac(a2-6)Gal(b1-4)GlcNAc(b1-2)Man(a1-3)[Man(a1-6)]Man(b1-4)GlcNAc(b1-4)[Fuc(a1-6)]GlcNAc
WURCS=2.0/6,15,14/[a2122h-1x_1-5_2*NCC/3=O][a2122h-1b_1-5_2*NCC/3=O][a1122h-1b_1-5][a1122h-1a_1-5][a2112h-1x_1-5][a1221m-1a_1-5]/1-2-3-4-1-5-6-1-5-6-4-1-5-6-6/a4-b1_a6-o1_b4-c1_c3-d1_c6-k1_e3-g1_h3-j1_l3-n1_d?-e1_d?-h1_e?-f1_h?-i1_k?-l1_l?-m1	freeEnd--?b1D-GlcNAc,p--4b1D-Glc,p$MONO,perMe,Na,0,freeEnd	F3A2G2	DNeup5Gca2-3DGalpb1-4DGlcpNAcb1-2DManpa1-3[DNeup5Gca2-3DGalpb1-4DGlcpNAcb1-2DManpa1-6]DManpb1-4DGlcpNAcb1-4[LFucpa1-6]DGlcpNAca1-OH	RES 1b:b-dglc-HEX-1:5 2s:n-acetyl 3b:b-dglc-HEX-1:5 4s:n-acetyl 5b:b-dman-HEX-1:5 6b:b-dman-HEX-1:5 7b:b-dglc-HEX-1:5 8s:n-acetyl 9b:b-dgal-HEX-1:5 10s:n-acetyl 11b:b-dglc-HEX-1:5 12s:n-acetyl 13b:b-dman-HEX-1:5 14b:b-dman-HEX-1:5 15b:b-dman-HEX-1:5 LIN 1:1d(2+1)2n 2:1o(4+1)3d 3:3d(2+1)4n 4:3o(4+1)5d 5:5o(3+1)6d 6:6o(2+1)7d 7:7d(2+1)8n 8:7o(4+1)9d 9:9d(2+1)10n 10:6o(4+1)11d 11:11d(2+1)12n 12:5o(6…	01Y(61F)41Y41M(31M(21Y(31F)41L31Y41L32S)41Y(31F)41L31Y(31F)41L)61M61M	-2)aLRhap(1-2)aLRhap(1-3)[aDGlcp(1-2)]aLRhap(1-3)[%Ac(1-6),Ac(1-2)]bDGlcpN(1-	GlcNAc(b1-2)Man(a1-6)[Man(a1-3)]Man(b1-4)GlcNAc(b1-4)[Fuc(a1-6)]GlcNAc
WURCS=2.0/7,13,12/[a2122h-1x_1-5_2*NCC/3=O][a2122h-1b_1-5_2*NCC/3=O][a1122h-1b_1-5][a1122h-1a_1-5][a2112h-1x_1-5][a1221m-1a_1-5][Aad21122h-2x_2-6_5*NCCO/3=O]/1-2-3-4-1-5-6-2-4-1-5-7-6/a4-b1_a6-m1_b4-c1_c3-d1_c4-h1_c6-i1_e3-g1_d?-e1_e?-f1_i?-j1_j?-k1_k?-l2	freeEnd--??1D-Glc--3a1D-GlcNAc,p$MONO,perMe,Na,0,freeEnd	A3G3S2	DGalpNAcb1-4DGlcpNAcb1-2[DGlcpNAcb1-4]DManpa1-3[DManpa1-3[DManpa1-6]DManpa1-6]DManpb1-4DGlcpNAcb1-4DGlcpNAca1-OH	RES 1b:b-dglc-HEX-1:5 2s:n-acetyl 3b:b-dglc-HEX-1:5 4s:n-acetyl 5b:b-dman-HEX-1:5 6b:b-dman-HEX-1:5 7b:b-dglc-HEX-1:5 8s:n-acetyl 9b:a-lgal-HEX-1:5|6:d 10b:b-dgal-HEX-1:5 11b:b-dglc-HEX-1:5 12s:n-acetyl 13b:b-dman-HEX-1:5 14b:b-dglc-HEX-1:5 15s:n-acetyl 16b:b-dgal-HEX-1:5 17b:b-dglc-HEX-1:5 18s:n-acetyl 19b:b-dgal-HEX-1:5 LIN 1:1d(2+1)2n 2:1o(4+1)3d 3:3d(2+1)4n 4:3o(4+1)5d 5:5o(3+1)6d 6:6o(2+1)7d…	01Y(61F)41Y41M(31M(21Y(31F)41L31Y(31F)41L32S)41Y(31F)41L31Y41L)61M61M	-2)aLRhap(1-2)aLRhap(1-3)[aDGlcp(1-2)]aLRhap(1-3)[60%Ac(1-6),Ac(1-2)]bDGlcpN(1-	Gal(b1-4)GlcNAc(b1-2)Man(a1-3)[Man(a1-3)[Man(a1-6)]Man(a1-6)]Man(b1-4)GlcNAc(b1-4)[Fuc(a1-6)]GlcNAc
WURCS=2.0/8,15,14/[a2122h-1x_1-5_2*NCC/3=O][a2122h-1b_1-5_2*NCC/3=O][a1122h-1b_1-5][a1122h-1a_1-5][a2112h-1x_1-5][Aad21122h-2x_2-6_5*NCC/3=O][Aad21122h-2x_2-6_5*NCCO/3=O][a1221m-1a_1-5]/1-2-3-4-1-5-6-1-5-7-4-1-5-5-8/a4-b1_a6-o1_b4-c1_c3-d1_c6-k1_d?-e1_d?-h1_e?-f1_f?-g2_h?-i1_i?-j2_k?-l1_l?-m1_m?-n1	freeEnd--?b?D-GlcNAc,p(--4b1D-GlcNAc,p--4b1D-Man,p(--3a1D-Man,p--2b1D-GlcNAc,p(--3a1L-Fuc,p)--4b1D-Gal,p)--6a1D-Man,p)--6a1L-Fuc,p$MONO,perMe,Na,0,freeEnd	FA2G2S1BH4	LFucpa1-3[DGalpb1-4]DGlcpNAcb1-2[DGlcpNAcb1-4]DManpa1-3[DGalpb1-4DGlcpNAcb1-2[DGalpb1-4DGlcpNAcb1-6]DManpa1-6]DManpb1-4DGlcpNAcb1-4DGlcpNAca1-OH	RES 1b:b-dglc-HEX-1:5 2s:n-acetyl 3b:b-dgal-HEX-1:5 4b:a-lgal-HEX-1:5|6:d 5b:a-lgal-HEX-1:5|6:d LIN 1:1d(2+1)2n 2:1o(3+1)3d 3:3o(2+1)4d 4:1o(4+1)5d	01Y41Y41M(31M)61M(21Y41L31Y41L)61Y41L	-2)aLRhap(1-2)aLRhap(1-3)[aDGlcp(1-2)]aLRhap(1-3)[Ac(1-2)]bDGlcpN(1-	GalNAc(b1-3)Gal
WURCS=2.0/6,14,13/[a2122h-1x_1-5_2*NCC/3=O][a2122h-1b_1-5_2*NCC/3=O][a1122h-1b_1-5][a1122h-1a_1-5][a2112h-1x_1-5][Aad21122h-2x_2-6_5*NCC/3=O]/1-2-3-4-1-5-6-1-5-2-4-1-5-1/a4-b1_b4-c1_c3-d1_c4-j1_c6-k1_d?-e1_d?-h1_e?-f1_f?-g2_h?-i1_k?-l1_k?-n1_l?-m1	freeEnd--?a?D-GlcN,p(--4b1D-GlcA,p--4a1D-GlcN,p((--??1S)--??1S)--??1S)--??1S$MONO,perMe,Na,0,freeEnd	FA2G2Gal1	LFucpa1-2DGalpb1-3[LFucpa1-4]DGlcpNAca1-OH	RES 1b:b-dglc-HEX-1:5 2b:b-dgal-HEX-1:5 3b:b-dgal-HEX-1:5 4s:n-acetyl 5b:b-dgal-HEX-1:5 6b:x-dgro-dgal-NON-2:6|1:a|2:keto|3:d 7s:n-acetyl LIN 1:1o(4+1)2d 2:2o(3+1)3d 3:3d(2+1)4n 4:3o(4+1)5d 5:5o(6+2)6d 6:6d(5+1)7n	01Y41Y41M(31M)61M(21Y41L32S)61Y31F	-2)aLRhap(1-2)aLRhap(1-4)bDGalpA(1-3)[Ac(1-2)]bDGalpN(1-	Man(a1-3)[Man(a1-6)]Man(b1-4)GlcNAc(b1-4)[Fuc(a1-3)]GlcNAc
WURCS=2.0/7,15,14/[a2122h-1x_1-5_2*NCC/3=O][a2122h-1b_1-5_2*NCC/3=O][a1122h-1b_1-5][a1122h-1a_1-5][a2112h-1x_1-5][Aad21122h-2x_2-6_5*NCC/3=O][a1221m-1a_1-5]/1-2-3-4-1-5-6-1-5-6-4-1-5-5-7/a4-b1_a6-o1_b4-c1_c3-d1_c6-k1_d?-e1_d?-h1_e?-f1_f?-g2_h?-i1_i?-j2_k?-l1_l?-m1_m?-n1	freeEnd--?a1L-Rha,p(--3a1L-Rha,p--2a1L-Rha,p--2b1D-GlcNAc,p--3a1L-Rha,p(--3a1L-Rha,p)--4a1D-Glc,p)--4a1D-Glc,p	A4G2Lac1	DNeup5Aca2-6DGalpb1-4DGalpNAcb1-3DGalpb1-4DGlcpa1-OH	RES 1b:b-dglc-HEX-1:5 2b:b-dgal-HEX-1:5 3b:b-dgal-HEX-1:5 4b:b-dgal-HEX-1:5 5s:n-acetyl LIN 1:1o(4+1)2d 2:2o(3+1)3d 3:3o(3+1)4d 4:4d(2+1)5n	01Y41Y41M(31M(21Y31F)41Y)61M(21Y)61Y	-2)aLRhap(1-2)bDRibf(1-3)aLRhap(1-3)aLRhap(1-	Neu5Ac(a2-3)Gal(b1-4)GlcNAc(b1-3)Gal(b1-4)GlcNAc(b1-3)Gal(b1-4)Glc1Cer
WURCS=2.0/5,9,8/[a2122h-1x_1-5_2*NCC/3=O][a2122h-1b_1-5_2*NCC/3=O][a1122h-1b_1-5][a1122h-1a_1-5][a1221m-1a_1-5]/1-2-3-4-2-2-4-2-5/a4-b1_a6-i1_b4-c1_c3-d1_c4-f1_c6-g1_d2-e1_g2-h1	freeEnd--?b1D-Glc,p--4b1D-Gal,p--3b1D-GlcNAc,p--4b1D-Gal,p--3a1D-GalNAc,p	F4A4G4S1	DGalpNAcb1-3DGalpa1-3DGalpb1-4DGlcpa1-OH	RES 1b:x-dxyl-PEN-1:5 2b:b-dgal-HEX-1:5 3b:b-dgal-HEX-1:5 4b:b-dglc-HEX-1:5|-1:a 5b:b-dgal-HEX-1:5 6s:n-acetyl LIN 1:1o(4+1)2d 2:2o(3+1)3d 3:3o(3+1)4d 4:4o(4+1)5d 5:5d(2+1)6n	01Y(61F)41Y41M(31M41Y41L)61M(31M)61M	-2)aLRhap(1-3)[Ac(1-2)]aLFucpN(1-3)[Ac(1-2)]aLFucpN(1-3)[Ac(1-2)]bDGlcpN(1-	Neu5Ac(a2-3)Gal(b1-4)GlcNAc(b1-6)[Gal(b1-3)]GalNAc
WURCS=2.0/6,12,11/[a2122h-1x_1-5_2*NCC/3=O][a2122h-1b_1-5_2*NCC/3=O][a1122h-1b_1-5][a1122h-1a_1-5][a2112h-1x_1-5][Aad21122h-2x_2-6_5*NCC/3=O]/1-2-3-4-1-5-6-1-5-4-1-5/a4-b1_b4-c1_c3-d1_c6-j1_d?-e1_d?-h1_e?-f1_f?-g2_h?-i1_j?-k1_k?-l1	freeEnd--??1D-Xyl--4b1D-Gal,p--2a1L-Fuc,p	FM4A2G1S1	DGalpNAcb1-4DGlcpAb1-3DGalpb1-3DGalpb1-4DXylpa1-OH	RES 1b:b-dglc-HEX-1:5 2s:n-acetyl 3b:b-dglc-HEX-1:5 4s:n-acetyl 5b:b-dman-HEX-1:5 6b:b-dman-HEX-1:5 7b:b-dglc-HEX-1:5 8s:n-acetyl 9b:b-dgal-HEX-1:5 10b:x-dgro-dgal-NON-2:6|1:a|2:keto|3:d 11s:n-glycolyl 12b:b-dman-HEX-1:5 13b:b-dglc-HEX-1:5 14s:n-acetyl 15b:b-dgal-HEX-1:5 16b:x-dgro-dgal-NON-2:6|1:a|2:keto|3:d 17s:n-acetyl 18b:a-lgal-HEX-1:5|6:d LIN 1:1d(2+1)2n 2:1o(4+1)3d 3:3d(2+1)4n 4:3o(4+1)5d …	01Y41Y41M(31M)61M(21Y41L31Y41L)61Y31F	-2)aLRhap(1-3)[bDGlcp(1-2)]aLRhap(1-	Gal(b1-4)GlcNAc(b1-3)Gal(b1-4)Glc1Cer
WURCS=2.0/7,12,11/[a2122h-1x_1-5_2*NCC/3=O][a2122h-1b_1-5_2*NCC/3=O][a1122h-1b_1-5][a1122h-1a_1-5][a2112h-1b_1-5][Aad21122h-2a_2-6_5*NCC/3=O][a1221m-1a_1-5]/1-2-3-4-2-5-6-4-2-5-6-7/a4-b1_a6-l1_b4-c1_c3-d1_c6-h1_d2-e1_e4-f1_f6-g2_h2-i1_i4-j1_j3-k2	freeEnd--?a1D-GalNAc,p(--3b1D-Gal,p)--6b1D-GlcNAc,p--4b1D-Gal,p--3a2D-NeuAc,p	F2A1G1BH4	DNeup5Gca2-6DGalpb1-4DGlcpNAcb1-2DManpa1-3[DNeup5Aca2-6DGalpb1-4DGlcpNAcb1-2DManpa1-6]DManpb1-4DGlcpNAcb1-4[LFucpa1-6]DGlcpNAca1-OH	RES 1b:b-dglc-HEX-1:5 2s:n-acetyl 3b:b-dglc-HEX-1:5 4s:n-acetyl 5b:b-dman-HEX-1:5 6b:b-dman-HEX-1:5 7b:b-dglc-HEX-1:5 8s:n-acetyl 9b:b-dman-HEX-1:5 10b:b-dman-HEX-1:5 11b:b-dman-HEX-1:5 LIN 1:1d(2+1)2n 2:1o(4+1)3d 3:3d(2+1)4n 4:3o(4+1)5d 5:5o(3+1)6d 6:5o(4+1)7d 7:7d(2+1)8n 8:5o(6+1)9d 9:9o(3+1)10d 10:9o(6+1)11d	01Y(61F)41Y41M(31M(21Y(31F)41L31Y41L32S)41Y41L)61M61M	-2)aLRhap(1-3)aLRhap(1-	Gal(b1-4)GlcNAc(b1-2)Man(a1-3/6)[Man(a1-3/6)]Man(b1-4)GlcNAc(b1-4)GlcNAc
WURCS=2.0/7,15,14/[a2122h-1x_1-5_2*NCC/3=O][a2122h-1b_1-5_2*NCC/3=O][a1122h-1b_1-5][a1122h-1a_1-5][a2112h-1x_1-5][Aad21122h-2x_2-6_5*NCC/3=O][a1221m-1a_1-5]/1-2-3-4-1-5-6-4-1-5-6-1-5-7-7/a4-b1_a6-o1_b4-c1_c3-d1_c6-h1_l3-n1_d?-e1_e?-f1_f?-g2_h?-i1_h?-l1_i?-j1_j?-k2_l?-m1	freeEnd--??1D-GlcNAc,p(--4b1D-GlcNAc,p--4b1D-Man,p((--3a1D-Man,p(--2b1D-GlcNAc,p(--3a1L-Fuc,p)--4b1D-Gal,p)--4b1D-GlcNAc,p--4b1D-Gal,p)--4b1D-GlcNAc,p)--6a1D-Man,p--2b1D-GlcNAc,p(--3a1L-Fuc,p)--4b1D-Gal,p)--6a1L-Fuc,p	man9glu	DManpa1-3[DManpa1-6]DManpa1-6[DManpa1-3][DGlcpNAcb1-4]DManpb1-4DGlcpNAcb1-4DGlcpNAca1-OH	RES 1b:b-dglc-HEX-1:5 2s:n-acetyl 3b:b-dglc-HEX-1:5 4s:n-acetyl 5b:b-dman-HEX-1:5 6b:b-dman-HEX-1:5 7b:b-dglc-HEX-1:5 8s:n-acetyl 9b:b-dgal-HEX-1:5 10b:b-dman-HEX-1:5 11b:b-dglc-HEX-1:5 12s:n-acetyl 13b:b-dglc-HEX-1:5 14s:n-acetyl 15b:a-lgal-HEX-1:5|6:d LIN 1:1d(2+1)2n 2:1o(4+1)3d 3:3d(2+1)4n 4:3o(4+1)5d 5:5o(3+1)6d 6:6o(2+1)7d 7:7d(2+1)8n 8:7o(4+1)9d 9:5o(6+1)10d 10:10o(2+1)11d 11:11d(2+1)12n 12…	01Y(61F)41Y41M(31M41Y41L)61M61Y41L21F	-2)aLRhap(1-3)aLRhap(1-2)aLRhap(1-3)aLRhap(1-3)bDGalp(1-	GlcNAc(b1-2)[GlcNAc(b1-4)]Man(a1-3)[GlcNAc(b1-2)Man(a1-6)]Man(b1-4)GlcNAc(b1-4)[Fuc(a1-6)]GlcNAc
WURCS=2.0/6,11,10/[a2122h-1x_1-5_2*NCC/3=O][a2122h-1b_1-5_2*NCC/3=O][a1122h-1b_1-5][a1122h-1a_1-5][a2112h-1b_1-5][Aad21122h-2a_2-6_5*NCC/3=O]/1-2-3-4-2-5-6-4-2-5-6/a4-b1_b4-c1_c3-d1_c6-h1_d2-e1_e4-f1_f6-g2_h2-i1_i4-j1_j6-k2	freeEnd--?D-GlcNAc(--4b1D-GlcNAc,p--4b1D-Man,p(--3a1D-Man,p(--2b1D-GlcNAc,p--4b1D-Gal,p--6a2D-NeuAc,p)--4b1D-GlcNAc,p--4b1D-Gal,p(--3a2D-NeuAc,p)--4b1D-GalNAc,p)--6a1D-Man,p--2b1D-GlcNAc,p--4b1D-Gal,p--3a2D-NeuAc,p)--6a1L-Fuc,p$MONO,perMe,Na,0,freeEnd	A4BG4Gal4	DGalpb1-4DGlcpNAcb1-2DManpa1-3[DGlcpNAcb1-2[DGlcpNAcb1-6]DManpa1-6]DManpb1-4DGlcpNAcb1-4[LFucpa1-6]DGlcpNAca1-OH	RES 1b:b-dglc-HEX-1:5 2s:n-acetyl 3b:b-dglc-HEX-1:5 4s:n-acetyl 5b:b-dman-HEX-1:5 6b:b-dman-HEX-1:5 7b:b-dglc-HEX-1:5 8s:n-acetyl 9b:b-dgal-HEX-1:5 10b:x-dgro-dgal-NON-2:6|1:a|2:keto|3:d 11s:n-acetyl 12b:b-dman-HEX-1:5 13b:b-dglc-HEX-1:5 14s:n-acetyl 15b:b-dgal-HEX-1:5 16b:b-dglc-HEX-1:5 17s:n-acetyl 18b:b-dgal-HEX-1:5 LIN 1:1d(2+1)2n 2:1o(4+1)3d 3:3d(2+1)4n 4:3o(4+1)5d 5:5o(3+1)6d 6:6o(2+1)7d 7:…	01Y(61F)41Y41M(31M(21Y41L31Y41L)41Y(31F)41L)61M61M	-2)aLRhap(1-3)aLRhap(1-2)aLRhap(1-3)bDGlcp(1-3)[aLRhap(1-4)]aDGalpA(1-	Gal(b1-4)GlcNAc(b1-2)Man(a1-3/6)[GlcNAc(b1-2)Man(a1-3/6)][GlcNAc(b1-4)]Man(b1-4)GlcNAc(b1-4)GlcNAc
WURCS=2.0/6,13,12/[a2122h-1x_1-5_2*NCC/3=O][a2122h-1b_1-5_2*NCC/3=O][a1122h-1b_1-5][a1122h-1a_1-5][a2112h-1x_1-5][a1221m-1a_1-5]/1-2-3-4-1-5-6-1-5-2-4-1-6/a4-b1_a6-m1_b4-c1_c3-d1_c4-j1_c6-k1_e3-g1_d?-e1_d?-h1_e?-f1_h?-i1_k?-l1	freeEnd--??1D-GlcNAc--4b1D-Man,p(--3a1D-Man,p--2a1D-Man,p)--6a1D-Man,p((--3a1D-Man,p--2a1D-Man,p)--4b1D-GlcNAc,p)--6a1D-Man,p--2a1D-Man,p	FA3G3Lac2S3	DGalpb1-4DGlcpNAcb1-6[DGalpb1-4DGlcpNAcb1-2]DManpa1-6[DNeup5Aca2-3DGalpb1-4DGlcpNAcb1-2DManpa1-3]DManpb1-4DGlcpNAcb1-4DGlcpNAca1-OH	RES 1b:b-dglc-HEX-1:5 2s:n-acetyl 3b:b-dglc-HEX-1:5 4s:n-acetyl 5b:b-dman-HEX-1:5 6b:b-dman-HEX-1:5 7b:b-dglc-HEX-1:5 8s:n-acetyl 9b:b-dgal-HEX-1:5 10b:b-dman-HEX-1:5 11b:b-dglc-HEX-1:5 12s:n-acetyl 13b:b-dglc-HEX-1:5 14s:n-acetyl LIN 1:1d(2+1)2n 2:1o(4+1)3d 3:3d(2+1)4n 4:3o(4+1)5d 5:5o(3+1)6d 6:6o(2+1)7d 7:7d(2+1)8n 8:7o(4+1)9d 9:5o(6+1)10d 10:10o(2+1)11d 11:11d(2+1)12n 12:10o(6+1)13d 13:13d(2+1…	01Y(61F)41Y41M(31M(21Y(31F)41L31Y41L21F)41Y(31F)41L31Y41L21F)61M61M	-2)aLRhap(1-3)aLRhap(1-3)aLRhap(1-	Man(a1-3)Man(a1-6)[Man(a1-3)]Man(b1-4)GlcNAc(b1-4)GlcNAc
WURCS=2.0/6,11,10/[a2122h-1x_1-5_2*NCC/3=O][a2122h-1b_1-5_2*NCC/3=O][a1122h-1b_1-5][a1122h-1a_1-5][a2112h-1x_1-5][a1221m-1a_1-5]/1-2-3-4-1-5-2-4-1-5-6/a4-b1_a6-k1_b4-c1_c3-d1_c4-g1_c6-h1_d?-e1_e?-f1_h?-i1_i?-j1	freeEnd--?b2D-Fru,f--2a1D-Glc,p--4?1D-Glc,p--4a1D-Glc,p--4a1D-Glc,p$MONO,perMe,Na,0,freeEnd	FA1G1S[3]1M5	DGalpb1-4DGlcpNAcb1-2DManpa1-3[DGlcpNAcb1-2[DGlcpNAcb1-6]DManpa1-6]DManpb1-4DGlcpNAcb1-4DGlcpNAca1-OH	RES 1b:b-dglc-HEX-1:5 2s:n-acetyl 3b:b-dglc-HEX-1:5 4s:n-acetyl 5b:b-dman-HEX-1:5 6b:b-dman-HEX-1:5 7b:b-dglc-HEX-1:5 8s:n-acetyl 9b:b-dgal-HEX-1:5 10b:x-dgro-dgal-NON-2:6|1:a|2:keto|3:d 11s:n-glycolyl 12b:b-dman-HEX-1:5 13b:b-dglc-HEX-1:5 14s:n-acetyl 15b:b-dgal-HEX-1:5 16b:x-dgro-dgal-NON-2:6|1:a|2:keto|3:d 17s:n-glycolyl LIN 1:1d(2+1)2n 2:1o(4+1)3d 3:3d(2+1)4n 4:3o(4+1)5d 5:5o(3+1)6d 6:6o(2+1)…	01Y41Y41M(31M(21Y41L31Y41L)41Y41L31Y41L)61M61M	-2)aLRhap(1-3)aLRhap(1-4)[Ac(1-2)]aDGalpNA(1-3)[Ac(1-2)]bDGlcpN(1-	Neu5Ac(a2-6)Gal(b1-4)GlcNAc-ol
WURCS=2.0/6,13,12/[a2122h-1x_1-5_2*NCC/3=O][a2122h-1b_1-5_2*NCC/3=O][a1122h-1b_1-5][a1122h-1a_1-5][a2112h-1x_1-5][a1221m-1a_1-5]/1-2-3-4-1-5-6-1-5-4-1-1-6/a4-b1_a6-m1_b4-c1_c3-d1_c6-j1_e3-g1_d?-e1_d?-h1_e?-f1_h?-i1_j?-k1_j?-l1	freeEnd--??1D-Man,p--4b1D-Gal,p(--6?1P)--3b1D-Gal,p	F5A4G4S1	DNeup5Gca2-6DGalpb1-4DGlcpNAcb1-2DManpa1-3[DNeup5Gca2-6DGalpb1-4DGlcpNAcb1-2DManpa1-6]DManpb1-4DGlcpNAcb1-4DGlcpNAca1-OH	RES 1b:b-dglc-HEX-1:5 2b:b-dgal-HEX-1:5 3b:b-dglc-HEX-1:5 4s:n-acetyl 5b:b-dgal-HEX-1:5 6b:b-dglc-HEX-1:5 7s:n-acetyl 8b:b-dgal-HEX-1:5 9b:b-dglc-HEX-1:5 10s:n-acetyl 11b:b-dgal-HEX-1:5 12b:a-lgal-HEX-1:5|6:d 13b:a-lgal-HEX-1:5|6:d LIN 1:1o(4+1)2d 2:2o(3+1)3d 3:3d(2+1)4n 4:3o(3+1)5d 5:2o(6+1)6d 6:6d(2+1)7n 7:6o(4+1)8d 8:8o(3+1)9d 9:9d(2+1)10n 10:9o(3+1)11d 11:11o(2+1)12d 12:9o(4+1)13d	01Y41Y41M(31M41Y31F)61M(21Y)61Y	-2)aLRhap(1-3)aLRhap(1-4)bDGlcpA(1-2)aLRhap(1-3)aLRhap(1-3)bDGalp(1-	Neu5Gc(a2-3)Gal(b1-4)Glc-ol
WURCS=2.0/7,12,11/[a2122h-1x_1-5_2*NCC/3=O][a2122h-1b_1-5_2*NCC/3=O][a1122h-1b_1-5][a1122h-1a_1-5][a2112h-1x_1-5][Aad21122h-2x_2-6_5*NCC/3=O][a1221m-1a_1-5]/1-2-3-4-1-5-6-4-1-5-6-7/a4-b1_b4-c1_c3-d1_c6-h1_i3-l1_d?-e1_e?-f1_f?-g2_h?-i1_i?-j1_j?-k2	freeEnd--?D-GlcNAc--4b1D-Man,p--3a1D-Man,p--4b1D-GlcNAc,p$MONO,perMe,Na,0,freeEnd	FA3BG1	LFucpa1-2DGalpb1-3[LFucpa1-4]DGlcpNAcb1-3DGalpb1-4DGlcpNAcb1-6[DGalpb1-3DGlcpNAcb1-3]DGalpb1-4DGlcpa1-OH	RES 1b:b-dglc-HEX-1:5 2s:n-acetyl 3b:b-dglc-HEX-1:5 4s:n-acetyl 5b:b-dman-HEX-1:5 6b:b-dman-HEX-1:5 7b:b-dglc-HEX-1:5 8s:n-acetyl 9b:b-dgal-HEX-1:5 10b:b-dman-HEX-1:5 11b:b-dglc-HEX-1:5 12s:n-acetyl 13b:b-dgal-HEX-1:5 14b:b-dglc-HEX-1:5 15s:n-acetyl 16b:b-dgal-HEX-1:5 LIN 1:1d(2+1)2n 2:1o(4+1)3d 3:3d(2+1)4n 4:3o(4+1)5d 5:5o(3+1)6d 6:6o(2+1)7d 7:7d(2+1)8n 8:7o(4+1)9d 9:5o(6+1)10d 10:10o(2+1)11d 11…	01Y41Y41M(31M(21Y(31F)41L31Y41L)41Y41L31Y41L)61M61M	-2)aLRhap(1-3)bDGalp(1-2)aLRhap(1-4)bDGlcpA(1-3)[bDGlcpA(1-4)]aLRhap(1-3)aLRhap(1-	{Man(a1-2)}Man(a1-2)Man(a1-3/6)[Man(a1-3/6)]Man(a1-6)[Man(a1-2)Man(a1-3)]Man(b1-4)GlcNAc(b1-4)GlcNAc
WURCS=2.0/6,11,10/[a2122h-1x_1-5_2*NCC/3=O][a2122h-1b_1-5_2*NCC/3=O][a1122h-1b_1-5][a1122h-1a_1-5][a2112h-1x_1-5][a1221m-1a_1-5]/1-2-3-4-1-5-4-1-5-1-6/a4-b1_a6-k1_b4-c1_c3-d1_c6-g1_d?-e1_e?-f1_g?-h1_g?-j1_h?-i1	freeEnd--??1D-Glc,p--2a1D-Man,p(--2?1S)--6?1S	A1	DGalpb1-4DGlcpNAcb1-2DManpa1-3[DGalpb1-4DGlcpNAcb1-2[DGalpb1-4DGlcpNAcb1-6]DManpa1-6]DManpb1-4DGlcpNAcb1-4DGlcpNAca1-OH	RES 1b:b-dglc-HEX-1:5 2s:n-acetyl 3b:b-dglc-HEX-1:5 4s:n-acetyl 5b:b-dman-HEX-1:5 6b:b-dman-HEX-1:5 7b:b-dglc-HEX-1:5 8s:n-acetyl 9b:b-dgal-HEX-1:5 10b:b-dman-HEX-1:5 11b:b-dglc-HEX-1:5 12s:n-acetyl 13b:b-dgal-HEX-1:5 14b:x-dgro-dgal-NON-2:6|1:a|2:keto|3:d 15s:n-glycolyl 16b:a-lgal-HEX-1:5|6:d LIN 1:1d(2+1)2n 2:1o(4+1)3d 3:3d(2+1)4n 4:3o(4+1)5d 5:5o(3+1)6d 6:6o(2+1)7d 7:7d(2+1)8n 8:7o(4+1)9d 9:5o…	01Y(61F)41Y41M(31M(21Y41L31Y41L)41Y41L31Y41L)61M61M	-2)aLRhap(1-4)[Ac(1-2)bDGlcpN(1-3)]aDGalp(1-6)aDGlcp(1-3)[Ac(1-2)]aDGlcpN(1-	Gal(b1-4)GlcNAc(b1-2)Man(a1-3/6)[Man(a1-3/6)]Man(b1-4)GlcNAc(b1-4)[Fuc(a1-6)]GlcNAc
WURCS=2.0/6,12,11/[a2122h-1x_1-5_2*NCC/3=O][a2122h-1b_1-5_2*NCC/3=O][a1122h-1b_1-5][a1122h-1a_1-5][a2112h-1x_1-5][Aad21122h-2x_2-6_5*NCC/3=O]/1-2-3-4-1-5-6-2-4-1-5-6/a4-b1_b4-c1_c3-d1_c4-h1_c6-i1_d?-e1_e?-f1_f?-g2_i?-j1_j?-k1_k?-l2	freeEnd--??1D-GlcA,p--4a1D-GlcN,p	A2[3]BG1	DGalpb1-4DGlcpNAcb1-2DManpa1-3[DNeup5Gca2-6DGalpb1-4DGlcpNAcb1-2DManpa1-6]DManpb1-4DGlcpNAcb1-4[LFucpa1-6]DGlcpNAca1-OH	RES 1b:b-dglc-HEX-1:5 2s:n-acetyl 3b:b-dglc-HEX-1:5 4s:n-acetyl 5b:b-dman-HEX-1:5 6b:b-dman-HEX-1:5 7b:b-dglc-HEX-1:5 8s:n-acetyl 9b:a-lgal-HEX-1:5|6:d 10b:b-dgal-HEX-1:5 11s:n-acetyl 12b:b-dman-HEX-1:5 13b:a-lgal-HEX-1:5|6:d LIN 1:1d(2+1)2n 2:1o(4+1)3d 3:3d(2+1)4n 4:3o(4+1)5d 5:5o(3+1)6d 6:6o(2+1)7d 7:7d(2+1)8n 8:7o(3+1)9d 9:7o(4+1)10d 10:10d(2+1)11n 11:5o(6+1)12d 12:1o(6+1)13d	01Y(61F)41Y41M(31M(21Y(31F)41L)41Y(31F)41L)61M61M	-2)aLRhap(1-4)bDGlcpA(1-2)[aLRhap(1-3)]aDManp(1-2)aDManp(1-3)bDGalp(1-	Man(a1-3)[Man(a1-6)]Man(a1-6)[Man(a1-3)]Man(b1-4)GlcNAc(b1-4)[Fuc(a1-6)]GlcNAc
WURCS=2.0/6,12,11/[a2122h-1x_1-5_2*NCC/3=O][a2122h-1b_1-5_2*NCC/3=O][a1122h-1b_1-5][a1122h-1a_1-5][a2112h-1x_1-5][a1221m-1a_1-5]/1-2-3-4-1-5-1-5-4-1-5-6/a4-b1_a6-l1_b4-c1_c3-d1_c6-i1_d?-e1_d?-g1_e?-f1_g?-h1_i?-j1_j?-k1	freeEnd--?D-GlcNAc(--4b1D-GlcNAc,p--4b1D-Man,p(--3a1D-Man,p(--2b1D-GlcNAc,p--4b1D-Gal,p--6a2D-NeuAc,p)--6b1D-GlcNAc,p--4b1D-Gal,p--6a2D-NeuAc,p)--6a1D-Man,p(--2b1D-GlcNAc,p--4b1D-Gal,p--3a2D-NeuAc,p)--4b1D-GlcNAc,p--4b1D-Gal,p--6a2D-NeuAc,p)--6a1L-Fuc,p$MONO,perMe,Na,0,freeEnd	M4A2G2	DGalpNAcb1-4[LFucpa1-3]DGlcpNAcb1-2DManpa1-3[DManpa1-6]DManpb1-4DGlcpNAcb1-4[LFucpa1-6]DGlcpNAca1-OH	RES 1b:b-dglc-HEX-1:5 2s:n-acetyl 3b:b-dgal-HEX-1:5 4s:n-acetyl 5b:x-dgro-dgal-NON-2:6|1:a|2:keto|3:d 6s:n-acetyl LIN 1:1d(2+1)2n 2:1o(3+1)3d 3:3d(2+1)4n 4:3o(6+2)5d 5:5d(5+1)6n	01Y(61F)41Y41M(31M)61M(21Y41L)61Y41L	-2)aLRhap(1-6)[Ac(1-2)]aDGalpN(1-4)[Ac(1-2)bDGlcpN(1-3),Ac(1-2)]aDGalpN(1-3)[Ac(1-2)]aDGalpN(1-	Gal(b1-4)GlcNAc(b1-2)Man(a1-3)[Gal(b1-4)GlcNAc(b1-2)[Gal(b1-4)GlcNAc(b1-6)]Man(a1-6)]Man(b1-4)GlcNAc(b1-4)[Fuc(a1-6)]GlcNAc
WURCS=2.0/7,16,15/[a2122h-1x_1-5_2*NCC/3=O][a2122h-1b_1-5_2*NCC/3=O][a1122h-1b_1-5][a1122h-1a_1-5][a2112h-1x_1-5][Aad21122h-2x_2-6_5*NCC/3=O][a1221m-1a_1-5]/1-2-3-4-1-5-6-2-4-1-5-6-1-5-6-7/a4-b1_a6-p1_b4-c1_c3-d1_c4-h1_c6-i1_d?-e1_e?-f1_f?-g2_i?-j1_i?-m1_j?-k1_k?-l2_m?-n1_n?-o2	freeEnd--??1D-GlcNAc,p(--4b1D-GlcNAc,p--4b1D-Man,p(--3a1D-Man,p)--6a1D-Man,p(--2b1D-GlcNAc,p)--6b1D-GlcNAc,p--4b1D-Gal,p--3a1D-Gal,p)--6a1L-Fuc,p$MONO,perMe,Na,0,freeEnd	FA4G3S1B	DNeup5Aca2-6DGalpNAca1-3DGlcpNAca1-OH	RES 1b:b-dglc-HEX-1:5 2b:b-dgal-HEX-1:5 3b:b-dglc-HEX-1:5 4b:a-lgal-HEX-1:5|6:d 5b:b-dgal-HEX-1:5 6b:b-dglc-HEX-1:5 7s:n-acetyl 8b:b-dgal-HEX-1:5 9b:a-lgal-HEX-1:5|6:d 10b:a-lgal-HEX-1:5|6:d 11s:sulfate LIN 1:1o(4+1)2d 2:2o(3+1)3d 3:3o(3+1)4d 4:3o(4+1)5d 5:5o(3+1)6d 6:6d(2+1)7n 7:6o(3+1)8d 8:8o(2+1)9d 9:6o(4+1)10d 10:3o(6+1)11n	01Y(61F)41Y41M(31M(21Y(31F)41L21F)41Y(31F)41L21F)61M61Y41L32S	-2)aLRhap(1-6)aDGalp(1-4)[Ac(1-2)bDGlcpN(1-3),Ac(1-2)]aDGalpN(1-3)[Ac(1-2)]aDQuipN(1-	GlcNAc(b1-2)Man(a1-3)[Man(a1-3)[Man(a1-6)]Man(a1-6)][GlcNAc(b1-4)]Man(b1-4)GlcNAc(b1-4)GlcNAc
WURCS=2.0/6,12,11/[a2122h-1x_1-5_2*NCC/3=O][a2122h-1b_1-5_2*NCC/3=O][a1122h-1b_1-5][a1122h-1a_1-5][a2112h-1x_1-5][a1221m-1a_1-5]/1-2-3-4-1-5-6-2-4-1-5-6/a4-b1_a6-l1_b4-c1_c3-d1_c4-h1_c6-i1_e3-g1_d?-e1_e?-f1_i?-j1_j?-k1	freeEnd--??1D-GlcNAc,p(--4b1D-GlcNAc,p--4b1D-Man,p(--3a1D-Man,p(--2b1D-GlcNAc,p--4b1D-Gal,p--3b1D-GlcNAc,p(--3a1L-Fuc,p)--4b1D-Gal,p)--4b1D-GlcNAc,p--4b1D-Gal,p--3a1D-Gal,p)--6a1D-Man,p(--2b1D-GlcNAc,p--4b1D-Gal,p--3a1D-Gal,p)--6b1D-GlcNAc,p--4b1D-Gal,p)--6a1L-Fuc,p	F2A4G4S1B	LFucpa1-2DGalpb1-3[LFucpa1-4]DGlcpNAcb1-3DGalpb1-4[LFucpa1-3]DGlcpNAc[6S]b1-3DGalpb1-4DGlcpa1-OH	RES 1b:b-dglc-HEX-1:5 2b:b-dglc-HEX-1:5|-1:a 3b:b-dglc-HEX-1:5 4b:b-dglc-HEX-1:5|-1:a 5b:b-dglc-HEX-1:5 6b:b-dglc-HEX-1:5|-1:a LIN 1:1o(4+1)2d 2:2o(3+1)3d 3:3o(4+1)4d 4:4o(3+1)5d 5:5o(4+1)6d	01Y(61F)41Y41M(31M(21Y(31F)41L21F)41Y41L21F)61M21Y(31F)41L32S	-2)aLRhap(1-6)aDGlcp(1-4)[Ac(1-2)aDGlcpN(1-3)]aDGalp(1-3)[aDGlcp(1-6),Ac(1-2)]aDGlcpN(1-	GlcNAc(b1-2)Man(a1-3/6)[Man(a1-3/6)]Man(b1-4)GlcNAc(b1-4)GlcNAc
WURCS=2.0/5,9,8/[a2122h-1x_1-5_2*NCC/3=O][a2122h-1b_1-5_2*NCC/3=O][a1122h-1b_1-5][a1122h-1a_1-5][a2112h-1b_1-5]/1-2-3-4-2-5-4-2-5/a4-b1_b4-c1_c3-d1_c6-g1_d2-e1_e4-f1_g2-h1_h4-i1	freeEnd--?a1D-Glc,p--1a1D-Glc,p--4a1D-Glc,p	FM3	DGlcpAb1-4DGlcpb1-3DGlcpAb1-4DGlcpb1-3DGlcpAb1-4DGlcpa1-OH	RES 1b:b-dglc-HEX-1:5 2s:n-acetyl 3b:b-dglc-HEX-1:5 4s:n-acetyl 5b:b-dman-HEX-1:5 6b:b-dman-HEX-1:5 7b:b-dman-HEX-1:5 8b:b-dman-HEX-1:5 9b:b-dglc-HEX-1:5 10b:b-dglc-HEX-1:5 11b:b-dglc-HEX-1:5 12b:b-dman-HEX-1:5 13b:b-dman-HEX-1:5 14b:b-dman-HEX-1:5 15b:b-dman-HEX-1:5 LIN 1:1d(2+1)2n 2:1o(4+1)3d 3:3d(2+1)4n 4:3o(4+1)5d 5:5o(3+1)6d 6:6o(2+1)7d 7:7o(2+1)8d 8:8o(3+1)9d 9:9o(3+1)10d 10:10o(3+1)11d 11:…	01Y41Y41M(31M41Y31F)61M(21Y41L)61Y41L	-2)aLRhap(1-6)aDGlcp(1-4)[Ac(1-2)bDGlcpN(1-3)]aDGalp(1-3)[Ac(1-2)]aDGlcpN(1-	Fuc(a1-2)Gal(b1-3)GlcNAc(b1-3)Gal(b1-4)Glc-ol
WURCS=2.0/5,8,7/[a2122h-1x_1-5_2*NCC/3=O][a2122h-1b_1-5_2*NCC/3=O][a1122h-1b_1-5][a1122h-1a_1-5][a1221m-1a_1-5]/1-2-3-4-1-4-4-5/a4-b1_a6-h1_b4-c1_c3-d1_c6-f1_f3-g1_d?-e1	freeEnd--?b?D-GlcN,p--4b1D-Gal,p--3b1D-GlcNAc,p--3b1D-Gal,p$MONO,perMe,Na,0,freeEnd	FA4G4Gal4	DGlcpa1-3DGlcpa1-3DGlcpa1-3DManpa1-2DManpa1-2DManpa1-3[DManpa1-2DManpa1-3DManpa1-6DManpa1-6]DManpb1-4DGlcpNAcb1-4DGlcpNAca1-OH	RES 1b:x-lman-HEX-1:5|6:d 2b:x-lman-HEX-1:5|6:d 3b:x-lman-HEX-1:5|6:d LIN 1:1o(2+1)2d 2:2o(2+1)3d	01Y(61F)41Y41M(31M)61M(21Y41L32S)61Y	-2)aLRhap(1-6)aDGlcp(1-4)[Ac(1-2)bDGlcpN(1-3)]aDGalp(1-3)[aDGlcp(1-6),Ac(1-2)]aDGlcpN(1-	Man(a1-2)Man(a1-6)[Man(a1-3)]Man(a1-6)[Man(a1-3)]Man(b1-4)GlcNAc(b1-4)GlcNAc
WURCS=2.0/5,10,9/[a2122h-1x_1-5_2*NCC/3=O][a2122h-1b_1-5_2*NCC/3=O][a1122h-1b_1-5][a1122h-1a_1-5][a2112h-1x_1-5]/1-2-3-4-1-5-2-4-4-4/a4-b1_b4-c1_c3-d1_c4-g1_c6-h1_h3-i1_h6-j1_d?-e1_e?-f1	freeEnd--?b1D-Glc,p--4a1D-Glc,p--4a1D-Glc,p--4?1Me$MONO,perMe,Na,0,freeEnd	FA1G1S1H4	LRhapa1-2LRhapa1-2LRhapa1-OH	RES 1b:a-lgal-HEX-1:5|6:d 2b:b-dglc-HEX-1:5|-1:a 3b:b-dglc-HEX-1:5 LIN 1:1o(3+1)2d 2:2o(4+1)3d	01Y(61F)41Y41M(31M(21Y41L31Y41L32S)41Y41L)61M(21Y41L32S)61Y41L	-2)aLRhap(1-6)aDGlcp(1-4)[bDGlcp(1-3)]aDGalp(1-3)[aDGlcp(1-6),Ac(1-2)]aDGlcpN(1-	Gal(b1-4)GlcNAc(b1-2)[Gal(b1-4)GlcNAc(b1-4)]Man(a1-3)[Gal(b1-4)GlcNAc(b1-2)Man(a1-6)]Man(b1-4)GlcNAc(b1-4)GlcNAc
WURCS=2.0/6,11,10/[a2122h-1x_1-5_2*NCC/3=O][a2122h-1b_1-5_2*NCC/3=O][a1122h-1b_1-5][a1122h-1a_1-5][a2112h-1b_1-5][a1221m-1a_1-5]/1-2-3-4-2-5-2-4-2-5-6/a4-b1_a6-k1_b4-c1_c3-d1_c4-g1_c6-h1_d2-e1_e4-f1_h2-i1_i4-j1	freeEnd--??1D-Glc--4b1D-Gal,p(--3b1D-GlcNAc,p--4b1D-Gal,p--3b1D-GlcNAc,p--4b1D-Gal,p--3a1D-Gal,p)--6b1D-GlcNAc,p--4b1D-Gal,p--3b1D-GlcNAc,p--4b1D-Gal,p--3a1D-Gal,p	A2B	DGlcpb1-4DGlcpAa1-3LFucpa1-OH	RES 1b:x-dara-HEX-2:5|2:keto 2b:x-dara-HEX-2:5|2:keto LIN 1:1o(4+2)2d	01Y(61F)41Y41M(31M41Y41L31Y41L32S)61M(21Y41L32S)61Y41L32S	-2)aLRhap(1-P-4)[Ac(1-2)]bDManpN(1-4)aDGlcp(1-	Gal(b1-4)GlcNAc(b1-2)Man(a1-3)[Man(a1-3/6)Man(a1-6)]Man(b1-4)GlcNAc(b1-4)GlcNAc
WURCS=2.0/6,14,13/[a2122h-1x_1-5_2*NCC/3=O][a2122h-1b_1-5_2*NCC/3=O][a1122h-1b_1-5][a1122h-1a_1-5][a2112h-1x_1-5][a1221m-1a_1-5]/1-2-3-4-1-5-1-5-2-4-1-5-1-6/a4-b1_a6-n1_b4-c1_c3-d1_c4-i1_c6-j1_d?-e1_d?-g1_e?-f1_g?-h1_j?-k1_j?-m1_k?-l1	freeEnd--?D-Glc--4a1D-Glc,p--3b1D-Glc,p$MONO,perMe,Na,0,freeEnd	A1G1S1H5	DFrufb2-4DFrufa1-OH	RES 1b:b-dgal-HEX-1:5 2s:n-acetyl 3b:b-dgal-HEX-1:5 4b:b-dglc-HEX-1:5 5s:n-acetyl 6b:b-dgal-HEX-1:5 7b:b-dglc-HEX-1:5 8s:n-acetyl 9b:b-dgal-HEX-1:5 10b:a-lgal-HEX-1:5|6:d LIN 1:1d(2+1)2n 2:1o(3+1)3d 3:3o(3+1)4d 4:4d(2+1)5n 5:4o(4+1)6d 6:1o(6+1)7d 7:7d(2+1)8n 8:7o(4+1)9d 9:9o(2+1)10d	01Y(61F)41Y41M(31M21Y(31F)41L32S)61M(21Y41L32S)61Y41L	-2)b?Ribf(1-4)?DGalp(1-	Neu5Ac(a2-6)Gal(b1-4)GlcNAc(b1-2)Man(a1-6)[Gal(b1-4)GlcNAc(b1-2)Man(a1-3)]Man(b1-4)GlcNAc(b1-4)[Fuc(a1-6)]GlcNAc
WURCS=2.0/7,19,18/[a2122h-1x_1-5_2*NCC/3=O][a2122h-1b_1-5_2*NCC/3=O][a1122h-1b_1-5][a1122h-1a_1-5][a2112h-1x_1-5][Aad21122h-2x_2-6_5*NCC/3=O][a1221m-1a_1-5]/1-2-3-4-1-5-6-1-5-6-4-1-5-1-5-1-5-6-7/a4-b1_a6-s1_b4-c1_c3-d1_c6-k1_d?-e1_d?-h1_e?-f1_f?-g2_h?-i1_i?-j2_k?-l1_k?-p1_l?-m1_m?-n1_n?-o1_p?-q1_q?-r2	freeEnd--??1D-Glc--4a1D-Glc,p--6b1D-Glc,p--4a1D-Glc,p	M7	DGalpb1-4DGlcpNAcb1-3DGalpb1-3[LFucpa1-2DGalpb1-4DGlcpNAcb1-6]DGalpNAca1-OH	RES 1b:x-dgro-dgal-NON-2:6|1:a|2:keto|3:d 2s:n-acetyl 3b:x-dgro-dgal-NON-2:6|1:a|2:keto|3:d 4s:n-acetyl 5b:x-dgro-dgal-NON-2:6|1:a|2:keto|3:d 6s:n-acetyl LIN 1:1d(5+1)2n 2:1o(9+2)3d 3:3d(5+1)4n 4:3o(9+2)5d 5:5d(5+1)6n	01Y41Y41M(31M41Y41L)61M(21Y(31F)41L31Y41L32S)61Y41L31Y41L32S	-2)bDGalf(1-6)aDGlcp(1-3)[Ac(1-2)]aLFucpN(1-3)[aDGlcp(1-6),Ac(1-2)]aDGlcpN(1-	Neu5Ac(a2-3)Gal(b1-4)GlcNAc(b1-2)Man(a1-6)[Gal(b1-4)GlcNAc(b1-2)Man(a1-3)]Man(b1-4)GlcNAc(b1-4)GlcNAc
WURCS=2.0/7,12,11/[a2122h-1x_1-5_2*NCC/3=O][a2122h-1b_1-5_2*NCC/3=O][a1122h-1b_1-5][a1122h-1a_1-5][a2112h-1x_1-5][Aad21122h-2x_2-6_5*NCC/3=O][a1221m-1a_1-5]/1-2-3-4-1-5-6-4-1-5-7-7/a4-b1_a6-l1_b4-c1_c3-d1_c6-h1_i3-k1_d?-e1_e?-f1_f?-g2_h?-i1_i?-j1	freeEnd--??1D-Glc,p--4b1D-Gal,p--3b1D-GlcNAc,p(--3a1L-Fuc,p)--4b1D-Gal,p--3b1D-GlcNAc,p(--3b1D-Gal,p--3a2D-NeuAc,p)--4a1L-Fuc,p	A3BG3(s)1	DNeup5Aca2-9DNeup5Aca2-9DNeup5Aca1-OH	RES 1b:b-dgal-HEX-1:5 2b:b-dglc-HEX-1:5 3s:n-acetyl 4b:b-dgal-HEX-1:5 5b:a-lgal-HEX-1:5|6:d LIN 1:1o(3+1)2d 2:2d(2+1)3n 3:2o(3+1)4d 4:4o(2+1)5d	01Y(61F)41Y41M(31M(21Y41L31Y41L32S)41Y41L31Y41L32S)61M61Y41L32S	-2)bDGalf(1-6)aDGlcp(1-3)[Ac(1-2)]aLRhap(1-3)[aDGlcp(1-6),Ac(1-2)]aDGlcpN(1-	Gal(b1-6)Gal(b1-4)Glc-ol
WURCS=2.0/7,17,16/[a2122h-1x_1-5_2*NCC/3=O][a2122h-1b_1-5_2*NCC/3=O][a1122h-1b_1-5][a1122h-1a_1-5][a2112h-1x_1-5][Aad21122h-2x_2-6_5*NCC/3=O][a1221m-1a_1-5]/1-2-3-4-1-5-6-1-5-6-2-4-1-5-1-5-7/a4-b1_a6-q1_b4-c1_c3-d1_c4-k1_c6-l1_d?-e1_d?-h1_e?-f1_f?-g2_h?-i1_i?-j2_l?-m1_l?-o1_m?-n1_o?-p1	freeEnd--??1D-GlcNAc(--4b1D-GlcNAc,p--4b1D-GlcNAc,p--4b1D-GlcNAc,p--4b1D-GlcN,p)--6a1L-Fuc,p--2?1Me	A1H4	LFucpa1-2DGalpb1-3DGlcpNAcb1-3DGalpa1-OH	RES 1b:b-dgal-HEX-1:5 2s:n-acetyl 3b:b-dgal-HEX-1:5 4s:n-acetyl 5b:x-lman-HEX-1:5|6:d LIN 1:1d(2+1)2n 2:1o(3+1)3d 3:3d(2+1)4n 4:3o(3+1)5d	01Y41Y41M(31M(21Y(31F)41L31Y41L32S)41Y41L31Y41L32S)61M61Y41L32S	-2)bDGalf(1-6)aDGlcp(1-3)aLRhap(1-3)[Ac(1-2)]aDGlcpN(1-	Glc(a1-3)Glc(a1-3)Glc
WURCS=2.0/7,16,15/[a2122h-1x_1-5_2*NCC/3=O][a2122h-1b_1-5_2*NCC/3=O][a1122h-1b_1-5][a1122h-1a_1-5][a2112h-1x_1-5][Aad21122h-2x_2-6_5*NCC/3=O][a1221m-1a_1-5]/1-2-3-4-1-5-6-1-5-6-4-1-5-1-5-7/a4-b1_a6-p1_b4-c1_c3-d1_c6-k1_d?-e1_d?-h1_e?-f1_f?-g2_h?-i1_i?-j2_k?-l1_k?-n1_l?-m1_n?-o1	freeEnd--?a1D-GlcNAc,p--3b1D-Glc,p(--3b1D-Gal,p)--6a1D-Gal,p$MONO,perMe,Na,0,freeEnd	man5	LRhapa1-3DGalpNAca1-3DGalpNAca1-OH	RES 1b:b-dman-HEX-1:5 2b:b-dglc-HEX-1:5 3s:n-acetyl 4b:b-dgal-HEX-1:5 5b:b-dglc-HEX-1:5 6s:n-acetyl 7b:b-dgal-HEX-1:5 LIN 1:1o(2+1)2d 2:2d(2+1)3n 3:2o(4+1)4d 4:1o(6+1)5d 5:5d(2+1)6n 6:5o(4+1)7d	01Y(61F)41Y41M(31M41Y41L31Y41L32S)61M61Y41L31Y41L32S	-2)bDGalp(1-3)[Ac(1-2)]aDGlcpN(1-3)bDGalp(1-3)[Ac(1-2)]bDGalpN(1-	Fuc(a1-3)[Gal(b1-4)]GlcNAc(b1-3)Gal(b1-4)Glc-ol
WURCS=2.0/7,17,16/[a2122h-1x_1-5_2*NCC/3=O][a2122h-1b_1-5_2*NCC/3=O][a1122h-1b_1-5][a1122h-1a_1-5][a2112h-1x_1-5][Aad21122h-2x_2-6_5*NCC/3=O][a1221m-1a_1-5]/1-2-3-4-1-5-6-1-5-4-1-5-1-5-1-5-7/a4-b1_a6-q1_b4-c1_c3-d1_c6-j1_d?-e1_d?-h1_e?-f1_f?-g2_h?-i1_j?-k1_j?-o1_k?-l1_l?-m1_m?-n1_o?-p1	freeEnd--?b1D-GlcN,p--4b1D-GlcN,p$MONO,perMe,Na,0,freeEnd	A4BG4(s)1Gal2	DNeup5Ac[9Me]a2-3DGalpb1-3DGlcpNAca1-OH	RES 1b:b-dglc-HEX-1:5 2s:n-acetyl 3b:b-dglc-HEX-1:5 4s:n-acetyl 5b:b-dman-HEX-1:5 6b:b-dman-HEX-1:5 7b:b-dglc-HEX-1:5 8s:n-acetyl 9b:b-dgal-HEX-1:5 10b:b-dgal-HEX-1:5 11b:b-dman-HEX-1:5 12b:b-dman-HEX-1:5 13b:b-dman-HEX-1:5 LIN 1:1d(2+1)2n 2:1o(4+1)3d 3:3d(2+1)4n 4:3o(4+1)5d 5:5o(3+1)6d 6:6o(2+1)7d 7:7d(2+1)8n 8:7o(4+1)9d 9:9o(3+1)10d 10:5o(6+1)11d 11:11o(3+1)12d 12:11o(6+1)13d	01Y41Y41M(31M21Y(31F)41L31Y(31F)41L32S)61M61Y41L32S	-2)bDGalp(1-3)[Ac(1-2)]aLFucpN(1-3)[Ac(1-2)]bDGlcpN(1-	GlcNAc(b1-2)Man(a1-3)[Man(a1-3/6)Man(a1-6)]Man(b1-4)GlcNAc(b1-4)GlcNAc
WURCS=2.0/6,10,9/[a2122h-1x_1-5_2*NCC/3=O][a2122h-1b_1-5_2*NCC/3=O][a1122h-1b_1-5][a1122h-1a_1-5][a2112h-1x_1-5][Aad21122h-2x_2-6_5*NCC/3=O]/1-2-3-4-1-5-6-4-1-5/a4-b1_b4-c1_c3-d1_c6-h1_d?-e1_e?-f1_f?-g2_h?-i1_i?-j1	freeEnd--?D-GlcNAc--4b1D-Gal,p--3b1D-GlcNAc,p--4b1D-Gal,p--6a2D-NeuAc,p$MONO,perMe,Na,0,freeEnd	FA4BG3S1	DGalpb1-4DGlcpNAcb1-2[DGalpb1-4DGlcpNAcb1-6]DManpa1-OH	RES 1b:b-dgal-HEX-1:5 2s:n-acetyl 3b:b-dgal-HEX-1:5 4b:a-lgal-HEX-1:5|6:d 5b:b-dgal-HEX-1:5 LIN 1:1d(2+1)2n 2:1o(3+1)3d 3:3o(2+1)4d 4:3o(3+1)5d	01Y(61F)41Y41M(31M41Y41L31Y41L32S)61M21Y(31F)41L32S	-2)bDGalp(1-4)[50%Ac(1-6),aLRhap(1-3)]bDManp(1-3)bDManp(1-4)bDGlcpA(1-3)[Ac(1-2)]aDGlcpN(1-	Man(a1-2)Man(a1-2)Man(a1-3)[Man(a1-2)Man(a1-3)[Man(a1-6)]Man(a1-6)]Man(b1-4)GlcNAc(b1-4)GlcNAc
WURCS=2.0/7,13,12/[a2122h-1x_1-5_2*NCC/3=O][a2122h-1b_1-5_2*NCC/3=O][a1122h-1b_1-5][a1122h-1a_1-5][a2112h-1x_1-5][Aad21122h-2x_2-6_5*NCC/3=O][a1221m-1a_1-5]/1-2-3-4-1-5-6-1-5-4-1-1-7/a4-b1_a6-m1_b4-c1_c3-d1_c6-j1_d?-e1_d?-h1_e?-f1_f?-g2_h?-i1_j?-k1_j?-l1	freeEnd--??1D-Glc,p--4b1D-Gal,p(--3b1D-GlcNAc,p--4b1D-Gal,p)--6b1D-GlcNAc,p--4b1D-Gal,p$MONO,perMe,Na,0,freeEnd	A4F1G2Lac2S2	DGalpa1-3DGalpb1-4DGlcpNAcb1-2DManpa1-3[DManpa1-3[DManpa1-6]DManpa1-6]DManpb1-4DGlcpNAcb1-4DGlcpNAca1-OH	RES 1b:b-dglc-HEX-1:5 2b:b-dgal-HEX-1:5 3b:b-dglc-HEX-1:5 4s:n-acetyl 5b:a-lgal-HEX-1:5|6:d 6b:b-dgal-HEX-1:5 7b:b-dglc-HEX-1:5 8s:n-acetyl 9b:a-lgal-HEX-1:5|6:d 10b:b-dgal-HEX-1:5 11b:b-dglc-HEX-1:5 12s:n-acetyl 13b:b-dgal-HEX-1:5 14b:a-lgal-HEX-1:5|6:d 15b:a-lgal-HEX-1:5|6:d LIN 1:1o(4+1)2d 2:2o(3+1)3d 3:3d(2+1)4n 4:3o(3+1)5d 5:3o(4+1)6d 6:6o(3+1)7d 7:7d(2+1)8n 8:7o(3+1)9d 9:7o(4+1)10d 10:10o(3…	01Y41Y41M(31M41Y)61M(21Y41L32S)61Y41L32S	-2)bDGalp(1-4)[Ac(1-2)]bDGlcpN(1-3)bDGalp(1-3)[Ac(1-2)]bDGalpN(1-	GlcNAc(b1-3)Gal(b1-4)Glc-ol
WURCS=2.0/4,10,9/[a2122h-1x_1-5_2*NCC/3=O][a2122h-1b_1-5_2*NCC/3=O][a1122h-1b_1-5][a1122h-1a_1-5]/1-2-3-4-4-4-4-4-4-4/a4-b1_b4-c1_c3-d1_c6-g1_d2-e1_e2-f1_g3-h1_g6-i1_i2-j1	freeEnd--?b2D-Fru,p	FA2G2[SO4-2]1S2	LFucpa1-2[DGalpa1-3]DGalpb1-3DGalpNAca1-OH	RES 1b:b-dglc-HEX-1:5 2b:b-dgal-HEX-1:5 3b:x-dgro-dgal-NON-2:6|1:a|2:keto|3:d 4s:n-acetyl 5b:b-dgal-HEX-1:5 6s:n-acetyl LIN 1:1o(4+1)2d 2:2o(3+2)3d 3:3d(5+1)4n 4:2o(4+1)5d 5:5d(2+1)6n	01Y41Y41M(31M41Y41L)61M(21Y(31F)41L32S)61Y(31F)41L32S	-2)bDGalp(1-4)bDManp(1-4)aDGalp(1-3)[Ac(1-2)]bDGlcpN(1-	Man(a1-2)Man(a1-2)Man
WURCS=2.0/6,9,8/[a2122h-1x_1-5_2*NCC/3=O][a2122h-1b_1-5_2*NCC/3=O][a1122h-1b_1-5][a1122h-1a_1-5][a2112h-1x_1-5][Aad21122h-2x_2-6_5*NCC/3=O]/1-2-3-4-1-5-6-4-1/a4-b1_b4-c1_c3-d1_c6-h1_d?-e1_e?-f1_f?-g2_h?-i1	freeEnd--??1D-Qui(--2b1D-Qui,p--4?1NAc)--4b1D-Qui,p$MONO,perMe,Na,0,freeEnd	M7A2G2	LFucpa1-2DGalpb1-3[LFucpa1-4]DGlcpNAcb1-3DGalpb1-4[LFucpa1-3]DGlcpNAcb1-3DGalpb1-4[LFucpa1-3]DGlcpNAcb1-3DGalpb1-4DGlcpa1-OH	RES 1b:b-dglc-HEX-1:5 2b:b-dgal-HEX-1:5 3b:b-dglc-HEX-1:5 4s:n-acetyl 5b:b-dgal-HEX-1:5 6b:a-lgal-HEX-1:5|6:d 7b:b-dglc-HEX-1:5 8s:n-acetyl LIN 1:1o(4+1)2d 2:2o(3+1)3d 3:3d(2+1)4n 4:3o(3+1)5d 5:5o(2+1)6d 6:5o(3+1)7d 7:7d(2+1)8n	01Y41Y41M(31M(21Y41L)41Y41L)61M61M	-2)bDGlcp(1-2)[lR3HOBut(1-3)]bDFucp3N(1-6)[Ac(1-2)]aDGlcpN(1-4)[Ac(1-2)]aDGalpN(1-3)[Ac(1-2)]bDGlcpN(1-	Neu5Ac(a2-3)Gal(b1-4)GlcNAc(b1-2)Man(a1-3/6)[Gal(b1-4)GlcNAc(b1-2)Man(a1-3/6)]Man(b1-4)GlcNAc(b1-4)GlcNAc
WURCS=2.0/6,11,10/[a2122h-1x_1-5_2*NCC/3=O][a2122h-1b_1-5_2*NCC/3=O][a1122h-1b_1-5][a1122h-1a_1-5][a2112h-1x_1-5][Aad21122h-2x_2-6_5*NCC/3=O]/1-2-3-4-1-5-6-2-4-1-5/a4-b1_b4-c1_c3-d1_c4-h1_c6-i1_d?-e1_e?-f1_f?-g2_i?-j1_j?-k1	redEnd--??1D-GalNAc,o(--3b1D-Gal,p--4b1D-Gal,p--3b1D-GalNAc,p--3a1L-Fuc,p)--6a2D-NeuGc,p	FA3BG3S1	DGalpNAcb1-4[DNeup5Aca2-3]DGalpb1-4DGlcpa1-OH	RES 1b:b-dglc-HEX-1:5 2s:n-acetyl 3b:b-dglc-HEX-1:5|-1:a 4b:b-dglc-HEX-1:5 5s:n-acetyl 6b:b-dglc-HEX-1:5|-1:a 7b:b-dglc-HEX-1:5 8s:n-acetyl 9b:b-dglc-HEX-1:5|-1:a 10b:b-dglc-HEX-1:5 11s:n-acetyl 12b:b-dglc-HEX-1:5|-1:a 13b:b-dglc-HEX-1:5 14s:n-acetyl 15b:b-dglc-HEX-1:5|-1:a 16b:b-dglc-HEX-1:5 17s:n-acetyl 18b:b-dglc-HEX-1:5|-1:a 19b:b-dglc-HEX-1:5 20s:n-acetyl 21b:b-dglc-HEX-1:5|-1:a 22b:b-dglc-H…	01Y41Y41M(31M41Y41L31Y41L)61M(21Y41L32S)61Y41L32S	-2)bDGlcp(1-2)[lR3HOBut(1-3)]bDFucp3N(1-6)aDGlcp(1-4)[Ac(1-2)]aDGalpN(1-3)[Ac(1-2)]bDGlcpN(1-	Gal(a1-3)Gal(b1-4)GlcNAc(b1-2)Man(a1-3)[Gal(a1-3)Gal(b1-4)GlcNAc(b1-2)Man(a1-6)]Man(b1-4)GlcNAc(b1-4)[Fuc(a1-6)]GlcNAc
WURCS=2.0/7,11,10/[a2122h-1x_1-5_2*NCC/3=O][a2122h-1b_1-5_2*NCC/3=O][a1122h-1b_1-5][a1122h-1a_1-5][a2112h-1b_1-5][Aad21122h-2a_2-6_5*NCC/3=O][a1221m-1a_1-5]/1-2-3-4-2-5-4-2-5-6-7/a4-b1_a6-k1_b4-c1_c3-d1_c6-g1_d2-e1_e4-f1_g2-h1_h4-i1_i6-j2	freeEnd--??1L-Rha,p--2b1L-Rha,p--4b1L-Rha,p	A1BG1(s)1	LFucpa1-2[DGlcpNAca1-3]DGalpb1-3DGlcpNAcb1-3DGalpb1-4DGlcpa1-OH	RES 1b:b-dglc-HEX-1:5 2s:n-acetyl 3b:b-dglc-HEX-1:5 4s:n-acetyl 5b:b-dman-HEX-1:5 6b:b-dman-HEX-1:5 7b:b-dglc-HEX-1:5 8s:n-acetyl 9b:b-dglc-HEX-1:5 10s:n-acetyl 11b:b-dman-HEX-1:5 12b:b-dglc-HEX-1:5 13s:n-acetyl 14b:b-dgal-HEX-1:5 15b:x-dgro-dgal-NON-2:6|1:a|2:keto|3:d 16s:n-acetyl LIN 1:1d(2+1)2n 2:1o(4+1)3d 3:3d(2+1)4n 4:3o(4+1)5d 5:5o(3+1)6d 6:6o(2+1)7d 7:7d(2+1)8n 8:5o(4+1)9d 9:9d(2+1)10n 10:…	01Y(61F)41Y41M(31M(21Y41L31Y41L32S)41Y31F)61M(31M)61M	-2)bDGlcp(1-3)[Ac(1-2)]aL6dTalp(1-3)[Ac(1-2)]aDFucpN(1-	Neu5Ac(a2-8)Neu5Ac(a2-8)Neu5Ac(a2-3)Gal(b1-4)Glc1Cer
WURCS=2.0/4,7,6/[a2122h-1x_1-5_2*NCC/3=O][a2122h-1b_1-5_2*NCC/3=O][a1122h-1b_1-5][a1122h-1a_1-5]/1-2-3-4-2-4-2/a4-b1_b4-c1_c3-d1_c6-f1_d2-e1_f2-g1	freeEnd--??1D-GlcNAc,p--4b1D-GlcNAc,p--4b1D-Man,p(--3a1D-Man,p--?b1D-GlcNAc,p--4b1D-Gal,p--?a2D-NeuAc,p)--6a1D-Man,p--?b1D-GlcNAc,p--4b1D-Gal,p--?a2D-NeuAc,p	A2F3G2Lac1GlcNAc1S1	DGlcpAb1-4DGlcpNAca1-4DGlcpAb1-4DGlcpNAca1-4DGlcpAb1-4DGlcpNAca1-4DGlcpAb1-4DGlcpNAca1-4DGlcpAb1-4DGlcpNAca1-4DGlcpAb1-4DGlcpNAca1-4DGlcpAb1-4DGlcpNAca1-4DGlcpAb1-4DGlcpNAca1-4DGlcpAb1-4DGlcpNAca1-4DGlcpAb1-4DGlcpNAca1-4DGlcpAb1-4DGlcpNAca1-OH	RES 1b:a-lgal-HEX-1:5|6:d	01Y(61F)41Y41M(31M(21Y41L31Y41L)41Y41L)61M(21Y41L32S)61Y41L32S	-2)bDGlcp(1-3)[Ac(1-2)]aL6dTalp(1-3)[Ac(1-2)]bDGlcpN(1-	Fuc(a1-3)[Gal(b1-4)]GlcNAc(b1-2)Man(a1-3)[Fuc(a1-3)[Gal(b1-4)]GlcNAc(b1-2)Man(a1-6)]Man(b1-4)GlcNAc(b1-4)[Fuc(a1-6)]GlcNAc
WURCS=2.0/4,8,7/[a2122h-1x_1-5_2*NCC/3=O][a2122h-1b_1-5_2*NCC/3=O][a1122h-1b_1-5][a1122h-1a_1-5]/1-2-3-4-1-2-4-1/a4-b1_b4-c1_c3-d1_c4-f1_c6-g1_d?-e1_g?-h1	freeEnd--?[--4a1D-GlcN,p((--3?1S)--4b1D-GlcA,p((--2?1S)--3?1S)--?])--6?1S	F2A4G4S1	DNeup5Aca2-3DGalpb1-4DGlcpNAcb1-2DManpa1-6[DGlcpNAcb1-4][DGlcpNAcb1-2DManpa1-3]DManpb1-4DGlcpNAcb1-4DGlcpNAca1-OH	RES 1b:b-dgal-HEX-1:5 2s:n-acetyl 3b:b-dgal-HEX-1:5 4b:x-dgro-dgal-NON-2:6|1:a|2:keto|3:d 5s:n-acetyl LIN 1:1d(2+1)2n 2:1o(3+1)3d 3:3o(3+2)4d 4:4d(5+1)5n	01Y(61F)41Y41M(31M(21Y(31F)41L31Y41L32S)41Y41L31Y41L32S)61M61M	-2)bDGlcp(1-3)aL6dTalp(1-3)[Ac(1-2)]aDFucpN(1-	Neu5Ac(a2-3/6)Gal(b1-4)GlcNAc(b1-2)Man(a1-3)[Man(a1-3)[Man(a1-6)]Man(a1-6)]Man(b1-4)GlcNAc(b1-4)[Fuc(a1-6)]GlcNAc
WURCS=2.0/6,14,13/[a2122h-1x_1-5_2*NCC/3=O][a2122h-1b_1-5_2*NCC/3=O][a1122h-1b_1-5][a1122h-1a_1-5][a2112h-1x_1-5][Aad21122h-2x_2-6_5*NCC/3=O]/1-2-3-4-1-5-6-1-5-4-1-5-1-5/a4-b1_b4-c1_c3-d1_c6-j1_d?-e1_d?-h1_e?-f1_f?-g2_h?-i1_j?-k1_j?-m1_k?-l1_m?-n1	freeEnd--?b?D-GlcNAc,p--4b1D-Man,p(--3a1D-Man,p(--2b1D-GlcNAc,p--4b1D-Gal,p(--3b1D-GlcNAc,p--4b1D-Gal,p--3a1D-Gal,p)--6b1D-GlcNAc,p--4b1D-Gal,p--3a1D-Gal,p)--4b1D-GlcNAc,p--4b1D-Gal,p(--3b1D-GlcNAc,p--4b1D-Gal,p--3a1D-Gal,p)--6b1D-GlcNAc,p--4b1D-Gal,p--3a1D-Gal,p)--6a1D-Man,p(--2b1D-GlcNAc,p--4b1D-Gal,p(--3b1D-GlcNAc,p--4b1D-Gal,p--3a1D-Gal,p)--6b1D-GlcNAc,p--4b1D-Gal,p--3a1D-Gal,p)--6b1D-GlcNAc,…	FA3G3Lac1S2	LFucpa1-OH	RES 1b:b-dglc-HEX-1:5 2s:n-acetyl 3b:b-dglc-HEX-1:5 4s:n-acetyl 5b:b-dman-HEX-1:5 6b:b-dman-HEX-1:5 7b:b-dglc-HEX-1:5 8s:n-acetyl 9b:b-dman-HEX-1:5 10b:b-dman-HEX-1:5 11b:b-dman-HEX-1:5 12b:a-lgal-HEX-1:5|6:d LIN 1:1d(2+1)2n 2:1o(4+1)3d 3:3d(2+1)4n 4:3o(4+1)5d 5:5o(3+1)6d 6:6o(2+1)7d 7:7d(2+1)8n 8:5o(6+1)9d 9:9o(3+1)10d 10:9o(6+1)11d 11:1o(6+1)12d	01Y41Y41M(31M41Y41L32S)61M(21Y41L32S)61Y41L	-2)bDGlcp(1-3)aL6dTalp(1-3)[Ac(1-2)]bDGlcpN(1-	Neu5Ac(a2-3/6)Gal(b1-4)GlcNAc(b1-2)Man(a1-3/6)[GlcNAc(b1-2)Man(a1-3/6)]Man(b1-4)GlcNAc(b1-4)[Fuc(a1-6)]GlcNAc
WURCS=2.0/6,17,16/[a2122h-1x_1-5_2*NCC/3=O][a2122h-1b_1-5_2*NCC/3=O][a1122h-1b_1-5][a1122h-1a_1-5][a2112h-1x_1-5][Aad21122h-2x_2-6_5*NCC/3=O]/1-2-3-4-1-5-6-1-5-2-4-1-5-1-5-1-5/a4-b1_b4-c1_c3-d1_c4-j1_c6-k1_d?-e1_d?-h1_e?-f1_f?-g2_h?-i1_k?-l1_k?-p1_l?-m1_m?-n1_n?-o1_p?-q1	freeEnd--?[--5b1D-Gal,f--6b1D-Gal,f--?]--5b1D-Gal,f	FA2F1G2S1	DNeup5Aca2-3DGalpb1-3DGalpNAca1-OH	RES 1b:b-dglc-HEX-1:5 2b:b-dgal-HEX-1:5 3b:b-dglc-HEX-1:5 4s:n-acetyl 5b:a-lgal-HEX-1:5|6:d 6b:b-dgal-HEX-1:5 7b:b-dglc-HEX-1:5 8s:n-acetyl 9b:a-lgal-HEX-1:5|6:d 10b:b-dgal-HEX-1:5 11b:b-dgal-HEX-1:5 LIN 1:1o(4+1)2d 2:2o(3+1)3d 3:3d(2+1)4n 4:3o(3+1)5d 5:3o(4+1)6d 6:6o(3+1)7d 7:7d(2+1)8n 8:7o(3+1)9d 9:7o(4+1)10d 10:10o(3+1)11d	01Y41Y41M(31M(21Y41L)41Y41L)61M61Y41L32S	-2)bDGlcp(1-6)[Ac(1-2)]aDGlcpN(1-3)[Ac(1-2)]aLFucpN(1-3)[Ac(1-2)]bDGlcpN(1-	Neu5Ac(a2-3/6)Gal(b1-4)GlcNAc(b1-2)[Neu5Ac(a2-3/6)Gal(b1-4)GlcNAc(b1-4/6)]Man(a1-3/6)[Neu5Ac(a2-3/6)Gal(b1-4)GlcNAc(b1-2)Man(a1-3/6)]Man(b1-4)GlcNAc(b1-4)[Fuc(a1-6)]GlcNAc
WURCS=2.0/7,18,17/[a2122h-1x_1-5_2*NCC/3=O][a2122h-1b_1-5_2*NCC/3=O][a1122h-1b_1-5][a1122h-1a_1-5][a2112h-1x_1-5][Aad21122h-2x_2-6_5*NCC/3=O][a1221m-1a_1-5]/1-2-3-4-1-5-6-1-5-6-4-1-5-6-1-5-6-7/a4-b1_a6-r1_b4-c1_c3-d1_c6-k1_d?-e1_d?-h1_e?-f1_f?-g2_h?-i1_i?-j2_k?-l1_k?-o1_l?-m1_m?-n2_o?-p1_p?-q2	freeEnd--??1D-GlcNAc,p(--4b1D-GlcNAc,p--4b1D-Man,p(--3a1D-Man,p(--2b1D-GlcNAc,p--4b1D-Gal,p--3b1D-GlcNAc,p--4b1D-Gal,p--3b1D-GlcNAc,p)--4b1D-GlcNAc,p--4b1D-Gal,p--3b1D-GlcNAc,p--4b1D-Gal,p--3b1D-GlcNAc,p)--6a1D-Man,p(--2b1D-GlcNAc,p--4b1D-Gal,p--3b1D-GlcNAc,p--4b1D-Gal,p--3b1D-GlcNAc,p)--6b1D-GlcNAc,p--4b1D-Gal,p--3b1D-GlcNAc,p--4b1D-Gal,p--3b1D-GlcNAc,p)--6a1L-Fuc,p}--3b1D-GlcNAc,p--4b1D-Gal,p--…	FA3G3S3b	DGlcpNAcb1-2DManpa1-3[DManpa1-3[DManpa1-6]DManpa1-6]DManpb1-4DGlcpNAcb1-4[LFucpa1-6]DGlcpNAca1-OH	RES 1b:x-lman-HEX-1:5|6:d 2b:b-dglc-HEX-1:5 LIN 1:1o(4+1)2d		-2)bDGlcp(1-6)[Ac(1-2)]aDGlcpN(1-6)[Ac(1-2)]aDGlcpN(1-4)[Ac(1-2)]aDGalpN(1-3)[Ac(1-2)]bDGlcpN(1-	Neu5Ac(a2-3)Gal(b1-3/4)GlcNAc(b1-6)[Gal(b1-3)]GalNAc
WURCS=2.0/6,10,9/[a2122h-1x_1-5_2*NCC/3=O][a2122h-1b_1-5_2*NCC/3=O][a1122h-1b_1-5][a1122h-1a_1-5][a2112h-1b_1-5][Aad21122h-2a_2-6_5*NCC/3=O]/1-2-3-4-2-5-6-4-4-4/a4-b1_b4-c1_c3-d1_c6-h1_d2-e1_e4-f1_f6-g2_h3-i1_h6-j1	freeEnd--?D-Glc--4b1D-Gal,p--3b1D-GlcNAc,p--4b1D-Gal,p(--3b1D-GlcNAc,p--4b1D-Gal,p--3a2D-NeuGc,p)--6b1D-GlcNAc,p$MONO,perMe,Na,0,freeEnd	FA4BG1(s)1S3	LFucpa1-3[LFucpa1-3[DGalpa1-3DGalpb1-4]DGlcpNAcb1-3DGalpb1-4]DGlcpNAcb1-3DGalpb1-4DGlcpa1-OH	RES 1b:x-lara-PEN-1:4 2b:x-lara-PEN-1:4 3b:b-dgal-HEX-1:4 4b:x-lara-PEN-1:4 5b:x-lara-PEN-1:4 LIN 1:1o(2+1)2d 2:2o(2+1)3d 3:3o(3+1)4d 4:1o(3+1)5d		-2)bDGlcpA(1-2)[aDManp(1-3)]aDManp(1-3)bDGalp(1-4)aDGlcp(1-	GlcNAc(b1-2)[GlcNAc(b1-4)]Man(a1-3)[GlcNAc(b1-2)[GlcNAc(b1-6)]Man(a1-6)]Man(b1-4)GlcNAc(b1-4)[Fuc(a1-6)]GlcNAc
WURCS=2.0/6,11,10/[a2122h-1x_1-5_2*NCC/3=O][a2122h-1b_1-5_2*NCC/3=O][a1122h-1b_1-5][a1122h-1a_1-5][a2112h-1x_1-5][a1221m-1a_1-5]/1-2-3-4-1-5-6-4-1-5-6/a4-b1_a6-k1_b4-c1_c3-d1_c6-h1_e3-g1_d?-e1_e?-f1_h?-i1_i?-j1	freeEnd--??1D-Glc--4b1D-Gal,p(--3b1D-GlcNAc,p(--3b1D-Gal,p)--4a1L-Fuc,p)--6b1D-GlcNAc,p--4b1D-Gal,p$MONO,perMe,Na,0,freeEnd	FA3BG1S1	DGlcpa1-4LRhapa1-OH	RES 1b:b-dglc-HEX-1:5 2b:b-dgal-HEX-1:5 3b:b-dglc-HEX-1:5 4s:n-acetyl 5b:b-dgal-HEX-1:5 6b:a-lgal-HEX-1:5|6:d 7b:b-dglc-HEX-1:5 8s:n-acetyl 9b:a-lgal-HEX-1:5|6:d 10b:b-dgal-HEX-1:5 11b:b-dglc-HEX-1:5 12s:n-acetyl 13b:b-dgal-HEX-1:5 14b:a-lgal-HEX-1:5|6:d LIN 1:1o(4+1)2d 2:2o(3+1)3d 3:3d(2+1)4n 4:3o(3+1)5d 5:5o(2+1)6d 6:2o(6+1)7d 7:7d(2+1)8n 8:7o(3+1)9d 9:7o(4+1)10d 10:10o(3+1)11d 11:11d(2+1)12n 1…		-2)bDGlcpA(1-3)[%Ac(1-2)aL6dTalpN(1-4)bDGlcp(1-4),%Ac(1-2)]aLFucpN(1-	GlcNAc(b1-2)Man(a1-6)[Man(a1-3)]Man(b1-4)GlcNAc(b1-4)GlcNAc
WURCS=2.0/7,14,13/[a2122h-1x_1-5_2*NCC/3=O][a2122h-1b_1-5_2*NCC/3=O][a1122h-1b_1-5][a1122h-1a_1-5][a2112h-1x_1-5][Aad21122h-2x_2-6_5*NCC/3=O][a1221m-1a_1-5]/1-2-3-4-1-5-6-1-5-6-4-1-5-7/a4-b1_a6-n1_b4-c1_c3-d1_c6-k1_d?-e1_d?-h1_e?-f1_f?-g2_h?-i1_i?-j2_k?-l1_l?-m1	freeEnd--??1D-GlcNAc,p--4b1D-GlcNAc,p--4b1D-Man,p((--3a1D-Man,p(--2b1D-GlcNAc,p(--3a1L-Fuc,p)--4b1D-Gal,p--3/6a2D-NeuGc,p--8a2D-NeuGc,p)--4b1D-GlcNAc,p--3a1L-Fuc,p)--4b1D-GlcNAc,p)--6a1D-Man,p(--2b1D-GlcNAc,p)--6b1D-GlcNAc,p--3a1L-Fuc,p	man4	LArafa1-3DGalfb1-2LArafb1-2[LArafa1-3]LArafa1-OH	RES 1b:b-dglc-HEX-1:5 2b:b-dgal-HEX-1:5 3b:x-dgro-dgal-NON-2:6|1:a|2:keto|3:d 4s:n-acetyl 5b:x-dgro-dgal-NON-2:6|1:a|2:keto|3:d 6s:n-acetyl 7b:x-dgro-dgal-NON-2:6|1:a|2:keto|3:d 8s:n-acetyl 9b:b-dgal-HEX-1:5 10s:n-acetyl LIN 1:1o(4+1)2d 2:2o(3+2)3d 3:3d(5+1)4n 4:3o(8+2)5d 5:5d(5+1)6n 6:5o(8+2)7d 7:7d(5+1)8n 8:2o(4+1)9d 9:9d(2+1)10n		-2)bDGlcpA(1-3)[Ac(1-2)]aDGalpN(1-3)[Ac(1-2)]aDGalpN(1-2)aLFucp(1-	Man(a1-2/3/6)Man(a1-3/6)[Man(a1-3/6)]Man(b1-4)GlcNAc(b1-4)[Fuc(a1-6)]GlcNAc
WURCS=2.0/6,14,13/[a2122h-1x_1-5_2*NCC/3=O][a2122h-1b_1-5_2*NCC/3=O][a1122h-1b_1-5][a1122h-1a_1-5][a2112h-1x_1-5][a1221m-1a_1-5]/1-2-3-4-1-5-1-5-4-1-5-1-5-6/a4-b1_a6-n1_b4-c1_c3-d1_c6-i1_d?-e1_d?-g1_e?-f1_g?-h1_i?-j1_i?-l1_j?-k1_l?-m1	freeEnd--??1D-GlcNAc,p(--4b1D-GlcNAc,p--4b1D-Man,p((--3a1D-Man,p--2b1D-GlcNAc,p--4b1D-Gal,p--3/6a2D-NeuGc,p)--4b1D-GlcNAc,p)--6a1D-Man,p--2b1D-GlcNAc,p)--6a1L-Fuc,p}--4/6b1D-GlcNAc,p--4b1D-Gal,p	A3G3	LFucpa1-2DGalpb1-3DGlcpNAcb1-3DGalpb1-4[LFucpa1-3]DGlcpNAcb1-6[LFucpa1-2DGalpb1-3DGlcpNAcb1-3]DGalpb1-4DGlcpa1-OH	RES 1b:b-dglc-HEX-1:5 2s:n-acetyl 3b:b-dgal-HEX-1:5 4s:n-acetyl 5b:b-dgal-HEX-1:5 LIN 1:1d(2+1)2n 2:1o(3+1)3d 3:3d(2+1)4n 4:3o(3+1)5d		-2)bDGlcpA(1-4)[aDGlcp(1-4)bDGalp(1-3)]bDGalp(1-3)bDGalp(1-	Man(a1-3)[Man(a1-6)]Man(b1-4)GlcNAc(b1-4)[Fuc(a1-3)][Fuc(a1-6)]GlcNAc
WURCS=2.0/6,13,12/[a2122h-1x_1-5_2*NCC/3=O][a2122h-1b_1-5_2*NCC/3=O][a1122h-1b_1-5][a1122h-1a_1-5][a2112h-1x_1-5][a1221m-1a_1-5]/1-2-3-4-1-5-1-5-4-1-5-1-6/a4-b1_a6-m1_b4-c1_c3-d1_c6-i1_d?-e1_e?-f1_f?-g1_g?-h1_i?-j1_j?-k1_k?-l1	freeEnd--?D-GlcNAc--4b1D-GlcNAc,p--4b1D-Man,p((--3a1D-Man,p--2b1D-GlcNAc,p--4b1D-Gal,p--6a2D-NeuAc,p)--4b1D-GlcNAc,p)--6a1D-Man,p--2b1D-GlcNAc,p--4b1D-Gal,p$MONO,perMe,Na,0,freeEnd	F4A3G3	DNeup5Aca2-8DNeup5Aca2-8DNeup5Aca2-3[DGalpNAcb1-4]DGalpb1-4DGlcpa1-OH	RES 1b:b-dglc-HEX-1:5 2s:n-acetyl 3b:b-dglc-HEX-1:5 4s:n-acetyl 5b:b-dman-HEX-1:5 6b:b-dman-HEX-1:5 7b:b-dglc-HEX-1:5 8s:n-acetyl 9b:b-dgal-HEX-1:5 10b:x-dgro-dgal-NON-2:6|1:a|2:keto|3:d 11s:n-acetyl 12b:b-dman-HEX-1:5 13b:b-dglc-HEX-1:5 14s:n-acetyl 15b:b-dgal-HEX-1:5 16b:x-dgro-dgal-NON-2:6|1:a|2:keto|3:d 17s:n-acetyl LIN 1:1d(2+1)2n 2:1o(4+1)3d 3:3d(2+1)4n 4:3o(4+1)5d 5:5o(3+1)6d 6:6o(2+1)7d 7…		-2)bDGlcpA(1-?)[aDRhap(1-3)]aDManp(1-2)aDManp(1-3)bDGalp(1-2)??Rhap(1-	Glc(b1-6)Glc(b1-6)Glc
WURCS=2.0/7,10,9/[a2122h-1x_1-5_2*NCC/3=O][a2122h-1b_1-5_2*NCC/3=O][a1122h-1b_1-5][a1122h-1a_1-5][a2112h-1x_1-5][Aad21122h-2x_2-6_5*NCC/3=O][a1221m-1a_1-5]/1-2-3-4-1-5-6-4-1-7/a4-b1_a6-j1_b4-c1_c3-d1_c6-h1_d?-e1_e?-f1_f?-g2_h?-i1	freeEnd--??1D-GlcNAc,p(--4b1D-GlcNAc,p--4b1D-Man,p((--3a1D-Man,p(--2b1D-GlcNAc,p(--3a1L-Fuc,p)--4b1D-Gal,p--3/6a2D-NeuGc,p)--4b1D-GlcNAc,p--4b1D-Gal,p--3a1D-Gal,p)--4b1D-GlcNAc,p)--6a1D-Man,p(--3a1D-Man,p)--6a1D-Man,p)--6a1L-Fuc,p$MONO,perMe,Na,0,freeEnd	M6A2G1S2	DGalpb1-3DGalpNAca1-3DGlcpNAca1-OH	RES 1b:b-dglc-HEX-1:5 2s:n-acetyl 3b:b-dglc-HEX-1:5 4s:n-acetyl 5b:b-dman-HEX-1:5 6b:b-dman-HEX-1:5 7b:b-dglc-HEX-1:5 8s:n-acetyl 9b:b-dgal-HEX-1:5 10b:b-dglc-HEX-1:5 11s:n-acetyl 12b:b-dgal-HEX-1:5 13b:x-dgro-dgal-NON-2:6|1:a|2:keto|3:d 14s:n-acetyl 15b:b-dman-HEX-1:5 16b:b-dglc-HEX-1:5 17s:n-acetyl 18b:b-dgal-HEX-1:5 19b:x-dgro-dgal-NON-2:6|1:a|2:keto|3:d 20s:n-acetyl LIN 1:1d(2+1)2n 2:1o(4+1)3…		-2)bDManp(1-3)[Ac(1-2)]aDGlcpN(1-2)[Ac(1-3)]bDGlcp(1-3)aL6dTalp(1-3)[Ac(1-2)]aDGlcpN(1-	Glc(a1-2)Glc(a1-3)Glc(a1-3)Man(a1-2)Man(a1-2)Man(a1-3)[Man(a1-2)Man(a1-3)[Man(a1-2)Man(a1-6)]Man(a1-6)]Man(b1-4)GlcNAc(b1-4)GlcNAc
WURCS=2.0/7,20,19/[a2122h-1x_1-5_2*NCC/3=O][a2122h-1b_1-5_2*NCC/3=O][a1122h-1b_1-5][a1122h-1a_1-5][a2112h-1x_1-5][Aad21122h-2x_2-6_5*NCC/3=O][a1221m-1a_1-5]/1-2-3-4-1-5-6-1-5-6-4-1-5-1-5-1-5-1-5-7/a4-b1_a6-t1_b4-c1_c3-d1_c6-k1_d?-e1_d?-h1_e?-f1_f?-g2_h?-i1_i?-j2_k?-l1_k?-r1_l?-m1_m?-n1_n?-o1_o?-p1_p?-q1_r?-s1	freeEnd--?b1D-GalNAc,p(--?b1D-GlcNAc,p--4b1D-Gal,p)--3b1D-Gal,p	FA4F2BG3S[3]1	DNeup5Aca2-6DGalpb1-4DGlcpNAcb1-2DManpa1-3[DNeup5Aca2-6DGalpb1-4DGlcpNAcb1-2DManpa1-6]DManpb1-4DGlcpNAcb1-4DGlcpNAca1-OH	RES 1b:b-dglc-HEX-1:5 2s:n-acetyl 3b:b-dgal-HEX-1:5 4b:x-dgro-dgal-NON-2:6|1:a|2:keto|3:d 5s:n-glycolyl LIN 1:1d(2+1)2n 2:1o(4+1)3d 3:3o(6+2)4d 4:4d(5+1)5n		-2)bDManp(1-3)[Ac(1-2)]aDGlcpN(1-2)bDGlcp(1-3)aL6dTalp(1-3)[Ac(1-2)]aDGlcpN(1-	Fuc(a1-2)Gal(b1-3)[GlcNAc(b1-6)]GalNAc
WURCS=2.0/6,19,18/[a2122h-1x_1-5_2*NCC/3=O][a2122h-1b_1-5_2*NCC/3=O][a1122h-1b_1-5][a1122h-1a_1-5][a2112h-1x_1-5][a1221m-1a_1-5]/1-2-3-4-1-5-6-1-5-6-2-4-1-5-6-1-5-6-6/a4-b1_a6-s1_b4-c1_c3-d1_c4-k1_c6-l1_e3-g1_h3-j1_m3-o1_p3-r1_d?-e1_d?-h1_e?-f1_h?-i1_l?-m1_l?-p1_m?-n1_p?-q1	freeEnd--??1D-GlcNAc,p(--4b1D-GlcNAc,p--4b1D-Man,p((--3a1D-Man,p(--2b1D-GlcNAc,p(--3a1L-Fuc,p)--4b1D-Gal,p--3/6a2D-NeuGc,p)--4b1D-GlcNAc,p--4b1D-Gal,p--3a1D-Gal,p)--4b1D-GlcNAc,p)--6a1D-Man,p(--3a1D-Man,p)--6a1D-Man,p)--6a1L-Fuc,p	F2A4G3B	DGalpb1-4DGlcpNAcb1-2[DNeup5Aca2-3DGalpb1-4DGlcpNAcb1-4]DManpa1-3[DNeup5Aca2-3DGalpb1-4DGlcpNAcb1-2DManpa1-6]DManpb1-4DGlcpNAcb1-4DGlcpNAca1-OH	RES 1b:b-dglc-HEX-1:5 2s:n-acetyl 3b:b-dglc-HEX-1:5 4s:n-acetyl 5b:b-dman-HEX-1:5 6b:x-dxyl-PEN-1:5 7b:b-dman-HEX-1:5 8b:b-dglc-HEX-1:5 9s:n-acetyl 10b:b-dgal-HEX-1:5 11b:b-dman-HEX-1:5 12b:b-dglc-HEX-1:5 13s:n-acetyl 14b:b-dgal-HEX-1:5 15b:a-lgal-HEX-1:5|6:d LIN 1:1d(2+1)2n 2:1o(4+1)3d 3:3d(2+1)4n 4:3o(4+1)5d 5:5o(2+1)6d 6:5o(3+1)7d 7:7o(2+1)8d 8:8d(2+1)9n 9:8o(4+1)10d 10:5o(6+1)11d 11:11o(2+1)1…		-2)bDManp(1-3)[aLFucp(1-2)]aDGalp(1-3)[Ac(1-2)]aDGlcpN(1-	Gal(b1-4)GlcNAc(b1-3)Gal(b1-4)GlcNAc(b1-3)Gal(b1-4)Glc1Cer
WURCS=2.0/6,9,8/[a2122h-1x_1-5_2*NCC/3=O][a2122h-1b_1-5_2*NCC/3=O][a1122h-1b_1-5][a1122h-1a_1-5][a2112h-1x_1-5][a1221m-1a_1-5]/1-2-3-4-1-5-4-1-6/a4-b1_a6-i1_b4-c1_c3-d1_c6-g1_d?-e1_e?-f1_g?-h1	freeEnd--??1D-Glc--3[--3b1D-Glc,p--?]_3^5--3b1D-Glc,p	FA2G2[SO4-2]1S1	DNeup5Gca2-6DGalpb1-4DGlcpNAca1-OH	RES 1b:b-dgal-HEX-1:5 2b:b-dman-HEX-1:5 3b:b-dglc-HEX-1:5 LIN 1:1o(3+1)2d 2:2o(6+1)3d		-2)bDManp(1-3)[aLFucp(1-2)]bDGalp(1-3)[Ac(1-2)]aDGlcpN(1-3)[Ac(1-2)]bDGlcpN(1-	Neu5Ac(a2-3)Gal(b1-4)GlcNAc(b1-2)Man(a1-3)[Man(a1-3/6)Man(a1-6)]Man(b1-4)GlcNAc(b1-4)GlcNAc
WURCS=2.0/6,13,12/[a2122h-1x_1-5_2*NCC/3=O][a2122h-1b_1-5_2*NCC/3=O][a1122h-1b_1-5][a1122h-1a_1-5][a2112h-1x_1-5][Aad21122h-2x_2-6_5*NCC/3=O]/1-2-3-4-1-5-5-1-5-6-4-1-5/a4-b1_b4-c1_c3-d1_c6-k1_d?-e1_d?-h1_e?-f1_f?-g1_h?-i1_i?-j2_k?-l1_l?-m1	freeEnd--??1D-GlcNAc,p--4b1D-GlcNAc,p--4b1D-Man,p(--3a1D-Man,p--2a1D-Man,p--2a1D-Man,p)--6a1D-Man,p(--3a1D-Man,p)--6a1D-Man,p	A1F1G1M5	DGalpb1-4DGlcpNAcb1-2DManpa1-3[DGalpb1-4DGlcpNAcb1-2DManpa1-6][DXylpb1-2]DManpb1-4DGlcpNAcb1-4[LFucpa1-6]DGlcpNAca1-OH	RES 1b:b-dman-HEX-1:5 2b:b-dglc-HEX-1:5 3s:n-acetyl 4b:b-dgal-HEX-1:5 5b:b-dglc-HEX-1:5 6s:n-acetyl 7b:b-dgal-HEX-1:5 8b:x-dgro-dgal-NON-2:6|1:a|2:keto|3:d 9s:n-acetyl LIN 1:1o(2+1)2d 2:2d(2+1)3n 3:2o(4+1)4d 4:1o(6+1)5d 5:5d(2+1)6n 6:5o(4+1)7d 7:7o(3+2)8d 8:8d(5+1)9n		-2)bDManp(1-3)[bLFucp(1-2)]aDGalp(1-3)[Ac(1-2)]bDGlcpN(1-	Neu5Ac(a2-3/6)Gal(b1-4)GlcNAc(b1-2)[Neu5Ac(a2-3/6)Gal(b1-4)GlcNAc(b1-4)]Man(a1-3)[Neu5Ac(a2-3/6)Gal(b1-4)GlcNAc(b1-2)[Neu5Ac(a2-3/6)Gal(b1-4)GlcNAc(b1-6)]Man(a1-6)]Man(b1-4)GlcNAc(b1-4)[Fuc(a1-6)]GlcNAc
WURCS=2.0/6,14,13/[a2122h-1x_1-5_2*NCC/3=O][a2122h-1b_1-5_2*NCC/3=O][a1122h-1b_1-5][a1122h-1a_1-5][a2112h-1x_1-5][a1221m-1a_1-5]/1-2-3-4-1-5-6-1-5-6-4-1-5-6/a4-b1_a6-n1_b4-c1_c3-d1_c6-k1_e3-g1_h3-j1_d?-e1_d?-h1_e?-f1_h?-i1_k?-l1_l?-m1	freeEnd--??1D-GlcNAc,p--4b1D-GlcNAc,p--4b1D-Man,p((--3a1D-Man,p(--2b1D-GlcNAc,p--4b1D-Gal,p--3b1D-GlcNAc,p--4b1D-Gal,p--3/6a2D-NeuGc,p)--4b1D-GlcNAc,p)--4b1D-GlcNAc,p)--6a1D-Man,p(--2b1D-GlcNAc,p--4b1D-GalNAc,p)--6b1D-GlcNAc,p--4b1D-Gal,p	F2A2G2S1B	DGlcpa1-6DManpa1-3DGalpa1-OH	RES 1b:b-dglc-HEX-1:5 2s:n-acetyl 3b:b-dglc-HEX-1:5 4s:n-acetyl 5b:b-dman-HEX-1:5 6b:b-dman-HEX-1:5 7b:b-dglc-HEX-1:5 8s:n-acetyl 9b:a-lgal-HEX-1:5|6:d 10b:b-dgal-HEX-1:5 11b:b-dman-HEX-1:5 12b:b-dglc-HEX-1:5 13s:n-acetyl 14b:a-lgal-HEX-1:5|6:d 15b:b-dgal-HEX-1:5 16b:a-lgal-HEX-1:5|6:d LIN 1:1d(2+1)2n 2:1o(4+1)3d 3:3d(2+1)4n 4:3o(4+1)5d 5:5o(3+1)6d 6:6o(2+1)7d 7:7d(2+1)8n 8:7o(3+1)9d 9:7o(4+1)10d…		-2)bDManp(1-4)bDGlcpA(1-3)[Ac(1-2)]aLQuipN(1-3)[Ac(1-2)]aDGlcpN(1-	Gal3S(b1-4)Glc1Cer
WURCS=2.0/7,16,15/[a2122h-1x_1-5_2*NCC/3=O][a2122h-1b_1-5_2*NCC/3=O][a1122h-1b_1-5][a1122h-1a_1-5][a2112h-1x_1-5][Aad21122h-2x_2-6_5*NCC/3=O][a1221m-1a_1-5]/1-2-3-4-1-5-6-1-5-7-2-4-1-5-7-7/a4-b1_a6-p1_b4-c1_c3-d1_c4-k1_c6-l1_h3-j1_m3-o1_d?-e1_d?-h1_e?-f1_f?-g2_h?-i1_l?-m1_m?-n1	freeEnd--?b1D-Glc,p--4b1D-Gal,p--3a2D-NeuAc,p--4b1D-GalNAc,p	F2A1G1	DGalpb1-4DGlcpNAcb1-2[DNeup5Aca2-3DGalpb1-4DGlcpNAcb1-6]DManpa1-OH	RES 1b:b-dglc-HEX-1:5 2s:n-acetyl 3b:b-dglc-HEX-1:5 4s:n-acetyl 5b:a-lgal-HEX-1:5|6:d LIN 1:1d(2+1)2n 2:1o(4+1)3d 3:3d(2+1)4n 4:1o(6+1)5d		-2)bDRibf(1-2)bDRibf(1-7)aXKdop(2-	Gal(b1-4)GlcNAc(b1-2)Man(a1-3)[GlcNAc(b1-2)Man(a1-6)]Man(b1-4)GlcNAc(b1-4)GlcNAc
WURCS=2.0/7,13,12/[a2122h-1x_1-5_2*NCC/3=O][a2122h-1b_1-5_2*NCC/3=O][a1122h-1b_1-5][a1122h-1a_1-5][a2112h-1x_1-5][Aad21122h-2x_2-6_5*NCC/3=O][a1221m-1a_1-5]/1-2-3-4-1-5-6-2-4-1-5-7-7/a4-b1_a6-m1_b4-c1_c3-d1_c4-h1_c6-i1_j3-l1_d?-e1_e?-f1_f?-g2_i?-j1_j?-k1	freeEnd--??1D-GlcNAc,p--4b1D-GlcNAc,p--4b1D-Man,p(--3a1D-Man,p--2a1D-Man,p)--6a1D-Man,p(--3a1D-Man,p)--6a1D-Man,p--2a1D-Man,p	FA1G1(s)1S1	LFucpa1-3[DGalpb1-4]DGlcpNAcb1-2DManpa1-3[LFucpa1-3[DGalpb1-4]DGlcpNAcb1-2DManpa1-6]DManpb1-4DGlcpNAcb1-4[LFucpa1-6]DGlcpNAca1-OH	RES 1b:b-dglc-HEX-1:5 2b:b-dgal-HEX-1:5 3b:b-dglc-HEX-1:5 4s:n-acetyl 5b:b-dgal-HEX-1:5 6b:x-dgro-dgal-NON-2:6|1:a|2:keto|3:d 7s:n-acetyl 8b:a-lgal-HEX-1:5|6:d 9b:b-dglc-HEX-1:5 10s:n-acetyl 11b:b-dgal-HEX-1:5 12b:b-dglc-HEX-1:5 13s:n-acetyl 14b:a-lgal-HEX-1:5|6:d 15b:b-dgal-HEX-1:5 LIN 1:1o(4+1)2d 2:2o(3+1)3d 3:3d(2+1)4n 4:3o(3+1)5d 5:5o(3+2)6d 6:6d(5+1)7n 7:3o(4+1)8d 8:2o(6+1)9d 9:9d(2+1)10n 10…		-2)bDRibf(1-3)bDRibf(1-5)aXKdop(2-	Fuc(a1-2)Gal(b1-3)[Gal(b1-4)GlcNAc(b1-6)]GalNAc
WURCS=2.0/8,18,17/[a2122h-1x_1-5_2*NCC/3=O][a2122h-1b_1-5_2*NCC/3=O][a1122h-1b_1-5][a1122h-1a_1-5][a2112h-1x_1-5][Aad21122h-2x_2-6_5*NCC/3=O][a2112h-1b_1-5_2*NCC/3=O][Aad21122h-2x_2-6_5*NCCO/3=O]/1-2-3-4-1-5-6-7-1-5-8-2-4-1-5-8-1-5/a4-b1_b4-c1_c3-d1_c4-l1_c6-m1_f4-h1_d?-e1_d?-i1_e?-f1_f?-g2_i?-j1_j?-k2_m?-n1_m?-q1_n?-o1_o?-p2_q?-r1	freeEnd--??1D-GlcNAc,o--4b1D-GlcNAc,p--4b1D-Man,p((--3a1D-Man,p(--2b1D-GlcNAc,p--4b1D-Gal,p)--4b1D-GlcNAc,p--4b1D-Gal,p)--4b1D-GlcNAc,p)--6a1D-Man,p--2b1D-GlcNAc,p$MONO,perMe,Na,0,freeEnd	FA4F1G4S[3,3,3]3	DGlcpNAcb1-4[LFucpa1-6]DGlcpNAca1-OH	RES 1b:b-dglc-HEX-1:5 2b:b-dgal-HEX-1:5 3b:b-dglc-HEX-1:5 4s:n-acetyl 5b:b-dgal-HEX-1:5 6b:b-dglc-HEX-1:5 7s:n-acetyl 8b:b-dgal-HEX-1:5 9b:a-lgal-HEX-1:5|6:d LIN 1:1o(4+1)2d 2:2o(3+1)3d 3:3d(2+1)4n 4:3o(4+1)5d 5:5o(3+1)6d 6:6d(2+1)7n 7:6o(4+1)8d 8:8o(2+1)9d		-2)bDRibf(1-4)[aDGalp(1-3)]aDGalp(1-	Neu5Ac(a2-6)Gal(b1-4)GlcNAc(b1-2)Man(a1-6)[Gal(b1-4)GlcNAc(b1-2)Man(a1-3)]Man(b1-4)GlcNAc(b1-4)GlcNAc
WURCS=2.0/7,15,14/[a2122h-1x_1-5_2*NCC/3=O][a2122h-1b_1-5_2*NCC/3=O][a1122h-1b_1-5][a1122h-1a_1-5][a2112h-1x_1-5][Aad21122h-2x_2-6_5*NCC/3=O][a1221m-1a_1-5]/1-2-3-4-1-5-6-1-5-6-2-4-1-1-7/a4-b1_a6-o1_b4-c1_c3-d1_c4-k1_c6-l1_d?-e1_d?-h1_e?-f1_f?-g2_h?-i1_i?-j2_l?-m1_l?-n1	freeEnd--??1D-GalNAc,p(--3b1D-Glc,p--4b1D-GalNAc,p--6?1S)--6?1S	M8D2,D3	DNeup5Aca2-3DGalpb1-3[LFucpa1-4]DGlcpNAcb1-3[DGalpb1-4[LFucpa1-3]DGlcpNAcb1-3DGalpb1-4DGlcpNAcb1-6]DGalpb1-4DGlcpa1-OH	RES 1b:b-dglc-HEX-1:5 2s:n-acetyl 3b:b-dglc-HEX-1:5 4s:n-acetyl 5b:b-dman-HEX-1:5 6b:b-dman-HEX-1:5 7b:b-dglc-HEX-1:5 8s:n-acetyl 9b:b-dgal-HEX-1:5 10b:x-dgro-dgal-NON-2:6|1:a|2:keto|3:d 11s:n-glycolyl 12b:b-dman-HEX-1:5 13b:b-dglc-HEX-1:5 14s:n-acetyl 15b:b-dgal-HEX-1:5 16b:x-dgro-dgal-NON-2:6|1:a|2:keto|3:d 17s:n-glycolyl 18b:a-lgal-HEX-1:5|6:d LIN 1:1d(2+1)2n 2:1o(4+1)3d 3:3d(2+1)4n 4:3o(4+1)5…		-2)bDRibf(1-4)aDGalp(1-	Neu5Gc(a2-3/6)Gal(b1-4)GlcNAc(b1-2)Man(a1-3/6)[Gal(b1-4)GlcNAc(b1-2)Man(a1-3/6)]Man(b1-4)GlcNAc(b1-4)[Fuc(a1-6)]GlcNAc
WURCS=2.0/5,8,7/[a2122h-1x_1-5_2*NCC/3=O][a2122h-1b_1-5_2*NCC/3=O][a1122h-1b_1-5][a1122h-1a_1-5][a1221m-1a_1-5]/1-2-3-4-4-4-4-5/a4-b1_a6-h1_b4-c1_c3-d1_c6-e1_e3-f1_e6-g1	freeEnd--??1D-Man,p--4b1D-Glc,p--4b1D-Man,p--4b1D-Glc,p	F3A3G3S1B	LFucpa1-2DGalpb1-4DGlcpNAcb1-3DGalpb1-4DGlcpNAcb1-3DGalpb1-4DGlcpa1-OH	RES 1b:b-dglc-HEX-1:5 2s:n-acetyl 3b:b-dglc-HEX-1:5 4s:n-acetyl 5b:b-dman-HEX-1:5 6b:b-dman-HEX-1:5 7b:b-dglc-HEX-1:5 8s:n-acetyl 9b:b-dgal-HEX-1:5 10b:x-dgro-dgal-NON-2:6|1:a|2:keto|3:d 11s:n-glycolyl 12b:b-dman-HEX-1:5 13b:b-dglc-HEX-1:5 14s:n-acetyl 15b:a-lgal-HEX-1:5|6:d 16b:b-dgal-HEX-1:5 17b:x-dgro-dgal-NON-2:6|1:a|2:keto|3:d 18s:n-glycolyl LIN 1:1d(2+1)2n 2:1o(4+1)3d 3:3d(2+1)4n 4:3o(4+1)5…		-2)bDRibf(1-4)bDGalp(1-3)[Ac(1-2)]aDGlcpN(1-4)aDGalpA(1-	Gal(b1-3/4)GlcNAc(b1-6)[Gal(b1-3)]GalNAc
WURCS=2.0/6,17,16/[a2122h-1x_1-5_2*NCC/3=O][a2122h-1b_1-5_2*NCC/3=O][a1122h-1b_1-5][a1122h-1a_1-5][a2112h-1x_1-5][a1221m-1a_1-5]/1-2-3-4-1-5-1-5-5-1-5-1-5-4-1-5-6/a4-b1_a6-q1_b4-c1_c3-d1_c6-n1_d?-e1_d?-j1_e?-f1_f?-g1_g?-h1_h?-i1_j?-k1_k?-l1_l?-m1_n?-o1_o?-p1	freeEnd--??1D-GlcNAc,p(--4b1D-GlcNAc,p--4b1D-Man,p((--3a1D-Man,p(--2b1D-GlcNAc,p(--3a1L-Fuc,p)--4b1D-Gal,p)--4b1D-GlcNAc,p(--3a1L-Fuc,p)--4b1D-Gal,p)--4b1D-GlcNAc,p)--6a1D-Man,p(--2b1D-GlcNAc,p(--3a1L-Fuc,p)--4b1D-Gal,p)--6b1D-GlcNAc,p--4b1D-Gal,p)--6a1L-Fuc,p$MONO,perMe,Na,0,freeEnd	A3G3GlcNAc3	DNeup5Gca2-6DGalpb1-4DGlcpNAcb1-2DManpa1-3[DNeup5Gca2-6DGalpb1-4DGlcpNAcb1-2DManpa1-6]DManpb1-4DGlcpNAcb1-4[LFucpa1-6]DGlcpNAca1-OH	RES 1b:b-dglc-HEX-1:5 2b:b-dgal-HEX-1:5 3b:b-dglc-HEX-1:5 4s:n-acetyl 5b:b-dgal-HEX-1:5 6b:b-dglc-HEX-1:5 7s:n-acetyl 8b:b-dgal-HEX-1:5 9b:x-dgro-dgal-NON-2:6|1:a|2:keto|3:d 10s:n-acetyl LIN 1:1o(4+1)2d 2:2o(3+1)3d 3:3d(2+1)4n 4:3o(4+1)5d 5:5o(3+1)6d 6:6d(2+1)7n 7:6o(4+1)8d 8:8o(3+2)9d 9:9d(5+1)10n		-2)bDRibf(1-4)bDGalp(1-4)[Ac(1-2)]aDGlcpN(1-4)bDGalp(1-3)[Ac(1-2)]aDGlcpN(1-	Fuc(a1-2)Gal(b1-4)GlcNAc(b1-6)[Gal(b1-3)]GalNAc
WURCS=2.0/6,10,9/[a2122h-1x_1-5_2*NCC/3=O][a2122h-1b_1-5_2*NCC/3=O][a1122h-1b_1-5][a1122h-1a_1-5][a2112h-1x_1-5][a1221m-1a_1-5]/1-2-3-4-1-5-4-4-4-6/a4-b1_a6-j1_b4-c1_c3-d1_c6-g1_g3-h1_g6-i1_d?-e1_e?-f1	freeEnd--??1D-GlcNAc,p(--4b1D-GlcNAc,p--4b1D-Man,p(--3a1D-Man,p--2b1D-GlcNAc,p(--3a1L-Fuc,p)--4b1D-Gal,p--3/6a2D-NeuGc,p--8a2D-NeuGc,p)--6a1D-Man,p--2b1D-GlcNAc,p--4b1D-Gal,p--3/6a2D-NeuGc,p)--6a1L-Fuc,p$MONO,perMe,Na,0,freeEnd	FA4BG3Gal2Sg1	DNeup5Gca2-3DGalpb1-4DGlcpNAcb1-2DManpa1-3[DNeup5Gca2-3DGalpb1-4[LFucpa1-3]DGlcpNAcb1-2DManpa1-6]DManpb1-4DGlcpNAcb1-4DGlcpNAca1-OH	RES 1b:b-dglc-HEX-1:5 2b:b-dgal-HEX-1:5 3b:b-dglc-HEX-1:5 4s:n-acetyl 5b:b-dgal-HEX-1:5 6b:a-lgal-HEX-1:5|6:d 7b:a-lgal-HEX-1:5|6:d 8b:b-dglc-HEX-1:5 9s:n-acetyl 10b:a-lgal-HEX-1:5|6:d 11b:b-dgal-HEX-1:5 12b:b-dglc-HEX-1:5 13s:n-acetyl 14b:b-dgal-HEX-1:5 15b:a-lgal-HEX-1:5|6:d LIN 1:1o(4+1)2d 2:2o(3+1)3d 3:3d(2+1)4n 4:3o(3+1)5d 5:5o(2+1)6d 6:3o(4+1)7d 7:2o(6+1)8d 8:8d(2+1)9n 9:8o(3+1)10d 10:8o(4+…		-2)bLRhap(1-3)bDGalf(1-3)bLRhap(1-4)bDGlcpA(1-3)bDGalf(1-	Neu5Ac(a2-6)Gal(b1-4)GlcNAc(b1-6)[Gal(b1-4)GlcNAc(b1-3)]Gal(b1-4)Glc-ol
WURCS=2.0/6,16,15/[a2122h-1x_1-5_2*NCC/3=O][a2122h-1b_1-5_2*NCC/3=O][a1122h-1b_1-5][a1122h-1a_1-5][a2112h-1x_1-5][a1221m-1a_1-5]/1-2-3-4-1-5-1-5-5-1-5-4-1-5-5-6/a4-b1_a6-p1_b4-c1_c3-d1_c6-l1_d?-e1_d?-j1_e?-f1_f?-g1_g?-h1_h?-i1_j?-k1_l?-m1_m?-n1_n?-o1	freeEnd--??1D-Glc,p--3a1D-Glc,p--2a1D-Gal,p--2a1D-Gal,p	man8	DNeup5Aca2-3DGalpb1-4DGlcpNAcb1-3DGalpb1-4DGlcpNAcb1-3DGalpb1-4DGlcpa1-OH	RES 1b:b-dglc-HEX-1:5 2s:n-acetyl 3b:b-dglc-HEX-1:5 4s:n-acetyl 5b:b-dman-HEX-1:5 6b:b-dman-HEX-1:5 7b:b-dglc-HEX-1:5 8s:n-acetyl 9b:b-dgal-HEX-1:5 10b:b-dman-HEX-1:5 11b:b-dglc-HEX-1:5 12s:n-acetyl 13b:b-dgal-HEX-1:5 14b:b-dglc-HEX-1:5 15s:n-acetyl 16b:a-lgal-HEX-1:5|6:d LIN 1:1d(2+1)2n 2:1o(4+1)3d 3:3d(2+1)4n 4:3o(4+1)5d 5:5o(3+1)6d 6:6o(2+1)7d 7:7d(2+1)8n 8:7o(4+1)9d 9:5o(6+1)10d 10:10o(2+1)11…		-2)xDRib-ol(5-P-6)aDGalp(1-3)[Am(1-2)]aLFucpN(1-3)[Ac(1-2)bDGlcpN(1-4),Ac(1-2)]bDGlcpN(1-	Glc(b1-2)[Xyl(b1-3)]Glc(b1-4)Gal
WURCS=2.0/7,15,14/[a2122h-1x_1-5_2*NCC/3=O][a2122h-1b_1-5_2*NCC/3=O][a1122h-1b_1-5][a1122h-1a_1-5][a2112h-1x_1-5][Aad21122h-2x_2-6_5*NCCO/3=O][a1221m-1a_1-5]/1-2-3-4-1-5-6-1-5-6-4-1-5-6-7/a4-b1_a6-o1_b4-c1_c3-d1_c6-k1_d?-e1_d?-h1_e?-f1_f?-g2_h?-i1_i?-j2_k?-l1_l?-m1_m?-n2	freeEnd--?D-GlcNAc(--4b1D-GlcNAc,p--4b1D-Man,p(--3a1D-Man,p(--2b1D-GlcNAc,p--4b1D-Gal,p)--4b1D-GlcNAc,p(--3a1L-Fuc,p)--4b1D-Gal,p)--6a1D-Man,p(--2b1D-GlcNAc,p(--3a1L-Fuc,p)--4b1D-Gal,p)--6b1D-GlcNAc,p(--3a1L-Fuc,p)--4b1D-Gal,p)--6a1L-Fuc,p$MONO,perMe,Na,0,freeEnd	F3A4G4	LFucpa1-2DGalpb1-3DGlcpNAcb1-3DGalpb1-4[LFucpa1-3]DGlcpNAcb1-6[LFucpa1-2DGalpb1-3[LFucpa1-4]DGlcpNAcb1-3]DGalpb1-4DGlcpa1-OH	RES 1b:b-dglc-HEX-1:5 2s:n-acetyl 3b:b-dglc-HEX-1:5 4s:n-acetyl 5b:b-dman-HEX-1:5 6b:b-dman-HEX-1:5 7b:b-dglc-HEX-1:5 8s:n-acetyl 9b:b-dgal-HEX-1:5 10b:x-dgro-dgal-NON-2:6|1:a|2:keto|3:d 11s:n-glycolyl 12b:b-dman-HEX-1:5 13b:b-dglc-HEX-1:5 14s:n-acetyl LIN 1:1d(2+1)2n 2:1o(4+1)3d 3:3d(2+1)4n 4:3o(4+1)5d 5:5o(3+1)6d 6:6o(2+1)7d 7:7d(2+1)8n 8:7o(4+1)9d 9:9o(6+2)10d 10:10d(5+1)11n 11:5o(6+1)12d 12:1…		-2)xDRib-ol(5-P-6)aDGalp(1-3)[Am(1-2)]aLFucpN(1-3)[bDGlcp(1-4),Ac(1-2)]bDGlcpN(1-	Man(a1-2)Man(a1-3)[Man(a1-6)]Man(b1-4)GlcNAc(b1-4)GlcNAc
WURCS=2.0/7,15,14/[a2122h-1x_1-5_2*NCC/3=O][a2122h-1b_1-5_2*NCC/3=O][a1122h-1b_1-5][a1122h-1a_1-5][a2112h-1x_1-5][Aad21122h-2x_2-6_5*NCC/3=O][a1221m-1a_1-5]/1-2-3-4-1-5-6-1-5-7-4-1-5-7-7/a4-b1_a6-o1_b4-c1_c3-d1_c6-k1_h3-j1_l3-n1_d?-e1_d?-h1_e?-f1_f?-g2_h?-i1_k?-l1_l?-m1	freeEnd--??1D-GalNAc(--3[--3a1L-IdoA,p(--2?1S)--4b1D-GalNAc,p(--4?1S)--?]--3a1L-IdoA,p--2?1S)--4?1S	FA3B	DGalpb1-4DGlcpNAcb1-2DManpa1-3[DGalpb1-4DGlcpNAcb1-2[DGlcpNAcb1-6]DManpa1-6]DManpb1-4DGlcpNAcb1-4[LFucpa1-6]DGlcpNAca1-OH	RES 1b:b-dglc-HEX-1:5 2s:n-acetyl 3b:b-dglc-HEX-1:5 4s:n-acetyl 5b:b-dman-HEX-1:5 6b:b-dman-HEX-1:5 7b:b-dglc-HEX-1:5 8s:n-acetyl 9b:b-dgal-HEX-1:5 10b:b-dglc-HEX-1:5 11s:n-acetyl 12b:b-dman-HEX-1:5 13b:b-dglc-HEX-1:5 14s:n-acetyl LIN 1:1d(2+1)2n 2:1o(4+1)3d 3:3d(2+1)4n 4:3o(4+1)5d 5:5o(3+1)6d 6:6o(2+1)7d 7:7d(2+1)8n 8:7o(4+1)9d 9:5o(4+1)10d 10:10d(2+1)11n 11:5o(6+1)12d 12:12o(2+1)13d 13:13d(2+1)…		-2)xRGro(1-P-4)[Ac(1-2)]bDGlcpN(1-3)[Ac(1-2)]bDGalf(1-3)[Ac(1-2)]aDGlcpN(1-	Gal(b1-3)[Neu5Gc(a2-6)]GalNAc
WURCS=2.0/7,15,14/[a2122h-1x_1-5_2*NCC/3=O][a2122h-1b_1-5_2*NCC/3=O][a1122h-1b_1-5][a1122h-1a_1-5][a2112h-1x_1-5][Aad21122h-2x_2-6_5*NCCO/3=O][a1221m-1a_1-5]/1-2-3-4-1-5-6-1-5-6-4-1-5-7-7/a4-b1_a6-o1_b4-c1_c3-d1_c6-k1_l3-n1_d?-e1_d?-h1_e?-f1_f?-g2_h?-i1_i?-j2_k?-l1_l?-m1	freeEnd--??1D-Glc--6a1D-Glc,p--4a1D-Glc,p--4a1D-Glc,p--4a1D-Glc,p--4a1D-Glc,p--4a1D-Glc,p$MONO,perMe,Na,0,freeEnd	FA4G4Lac1	DNeup5Gca2-6DGalpb1-4DGlcpNAcb1-2DManpa1-3[DGlcpNAcb1-2DManpa1-6]DManpb1-4DGlcpNAcb1-4DGlcpNAca1-OH	RES 1b:x-lman-HEX-1:5|6:d 2b:b-dglc-HEX-1:5 3b:x-lman-HEX-1:5|6:d 4b:x-lman-HEX-1:5|6:d 5b:b-dglc-HEX-1:5 6s:n-acetyl 7b:x-lman-HEX-1:5|6:d 8b:b-dglc-HEX-1:5 9b:x-lman-HEX-1:5|6:d 10b:x-lman-HEX-1:5|6:d 11b:b-dglc-HEX-1:5 12s:n-acetyl LIN 1:1o(4+1)2d 2:2o(3+1)3d 3:3o(2+1)4d 4:4o(2+1)5d 5:5d(2+1)6n 6:5o(3+1)7d 7:7o(4+1)8d 8:8o(3+1)9d 9:9o(2+1)10d 10:10o(2+1)11d 11:11d(2+1)12n		-2)xRGro(1-P-4)[Ac(1-2)]bDGlcpN(1-3)bDGalf(1-3)[Ac(1-2)]aDGlcpN(1-	Gal(b1-4)GlcNAc(b1-2)[Gal(b1-4)GlcNAc(b1-4)]Man(a1-3)[Gal(b1-4)GlcNAc(b1-2)[Gal(b1-4)GlcNAc(b1-6)]Man(a1-6)]Man(b1-4)GlcNAc(b1-4)GlcNAc
WURCS=2.0/6,15,14/[a2122h-1x_1-5_2*NCC/3=O][a2122h-1b_1-5_2*NCC/3=O][a1122h-1b_1-5][a1122h-1a_1-5][a2112h-1x_1-5][Aad21122h-2x_2-6_5*NCCO/3=O]/1-2-3-4-1-5-6-1-5-6-2-4-1-5-1/a4-b1_b4-c1_c3-d1_c4-k1_c6-l1_d?-e1_d?-h1_e?-f1_f?-g2_h?-i1_i?-j2_l?-m1_l?-o1_m?-n1	freeEnd--?b1D-Gal,p--??1D-Glc,p	A2G1(s)1GalNAc1S1	DGlcpNAcb1-4[DGalpb1-4DGlcpNAcb1-2DManpa1-3][DGlcpNAcb1-2DManpa1-6]DManpb1-4DGlcpNAcb1-4DGlcpNAca1-OH	RES 1b:b-dglc-HEX-1:5 2b:b-dgal-HEX-1:5 3b:a-lgal-HEX-1:5|6:d 4b:b-dgal-HEX-1:5 5s:n-acetyl 6b:b-dgal-HEX-1:5 7b:x-dgro-dgal-NON-2:6|1:a|2:keto|3:d 8s:n-acetyl 9b:x-dgro-dgal-NON-2:6|1:a|2:keto|3:d 10s:n-acetyl LIN 1:1o(4+1)2d 2:2o(2+1)3d 3:2o(4+1)4d 4:4d(2+1)5n 5:4o(3+1)6d 6:6o(3+2)7d 7:7d(5+1)8n 8:7o(8+2)9d 9:9d(5+1)10n		-2)xRGro(1-P-4)[aDGlcp(1-3),Ac(1-2)]bDGlcpN(1-3)[Ac(1-2)]bDGalf(1-3)[Ac(1-2)]aDGlcpN(1-	GlcNAc(b1-3)[Neu5Ac(a2-6)]GalNAc
WURCS=2.0/6,10,9/[a2122h-1x_1-5_2*NCC/3=O][a2122h-1b_1-5_2*NCC/3=O][a1122h-1b_1-5][a1122h-1a_1-5][a2112h-1x_1-5][a1221m-1a_1-5]/1-2-3-4-1-5-2-4-1-6/a4-b1_a6-j1_b4-c1_c3-d1_c4-g1_c6-h1_d?-e1_e?-f1_h?-i1	redEnd--??1D-GlcNAc,o--4b1D-Man,p(--3a1D-Man,p--2a1D-Man,p--2a1D-Man,p)--6a1D-Man,p(--3a1D-Man,p--2a1D-Man,p--6?1P)--6a1D-Man,p--2a1D-Man,p	FA4G1GalNAc1	DGlcpNAcb1-2LRhapa1-2LRhapa1-3DGlcpa1-4LRhapa1-3DGlcpNAcb1-2LRhapa1-2LRhapa1-3DGlcpa1-4LRhapa1-OH	RES 1b:b-dgal-HEX-1:5 2s:n-acetyl 3b:b-dgal-HEX-1:5 4b:x-dgro-dgal-NON-2:6|1:a|2:keto|3:d 5s:n-glycolyl LIN 1:1d(2+1)2n 2:1o(3+1)3d 3:3o(3+2)4d 4:4d(5+1)5n		-2)xRGro(1-P-4)[aDGlcp(1-3),Ac(1-2)]bDGlcpN(1-3)bDGalf(1-3)[Ac(1-2)]aDGlcpN(1-	Man(a1-2)Man(a1-3)[Man(a1-3/6)Man(a1-6)]Man(b1-4)GlcNAc(b1-4)GlcNAc
WURCS=2.0/7,15,14/[a2122h-1x_1-5_2*NCC/3=O][a2122h-1b_1-5_2*NCC/3=O][a1122h-1b_1-5][a1122h-1a_1-5][a2112h-1x_1-5][Aad21122h-2x_2-6_5*NCC/3=O][a1221m-1a_1-5]/1-2-3-4-1-5-6-2-4-1-5-6-1-5-7/a4-b1_a6-o1_b4-c1_c3-d1_c4-h1_c6-i1_d?-e1_e?-f1_f?-g2_i?-j1_i?-m1_j?-k1_k?-l2_m?-n1	freeEnd--?b1D-GlcNAc,p--4b1D-GlcNAc,p--4b1D-Man,p--6a1D-Man,p--3a1D-Man,p	FA2G1GalNAc[SO4-2]1S1	LFucpa1-2[DNeup5Aca2-8DNeup5Aca2-3DGalpb1-3DGalpNAcb1-4]DGalpb1-4DGlcpa1-OH	RES 1b:b-dglc-HEX-1:5 2b:x-lido-HEX-1:5 3s:sulfate 4b:b-dglc-HEX-1:5 5s:n-acetyl 6b:b-dglc-HEX-1:5|-1:a 7s:sulfate LIN 1:1o(4+1)2d 2:2o(2+1)3n 3:2o(4+1)4d 4:4d(2+1)5n 5:4o(4+1)6d 6:1o(6+1)7n		-3)<<aLRhap(1-4)|aLRhap(1-3)>>xDRib-ol(5-P-2)aDGalp(1-3)aDGlcp(1-	Neu5Ac(a2-3)Gal(b1-4)GlcNAc-ol
WURCS=2.0/5,8,7/[a2122h-1x_1-5_2*NCC/3=O][a2122h-1b_1-5_2*NCC/3=O][a1122h-1b_1-5][a1122h-1a_1-5][a1221m-1a_1-5]/1-2-3-4-2-4-2-5/a4-b1_a6-h1_b4-c1_c3-d1_c6-f1_d2-e1_f2-g1	freeEnd--??1D-GlcNAc--4b1D-Man,p--3a1D-Man,p	F4A6G6S1	DNeup5Gca2-3DGalpb1-3DGalpNAca1-OH	RES 1b:b-dglc-HEX-1:5 2b:b-dgal-HEX-1:5 3b:b-dgal-HEX-1:5 4s:n-acetyl 5b:b-dgal-HEX-1:5 6b:x-dgro-dgal-NON-2:6|1:a|2:keto|3:d 7s:n-acetyl 8b:b-dgal-HEX-1:5 9s:n-acetyl LIN 1:1o(4+1)2d 2:2o(4+1)3d 3:3d(2+1)4n 4:3o(3+1)5d 5:5o(3+2)6d 6:6d(5+1)7n 7:5o(4+1)8d 8:8d(2+1)9n		-3)??Manp(1-2)bDGlcpA(1-3)?DGalp(1-	Neu5Ac(a2-3/6)Gal(b1-4)GlcNAc(b1-2)Man(a1-3)[Man(a1-3/6)Man(a1-6)]Man(b1-4)GlcNAc(b1-4)GlcNAc
WURCS=2.0/7,14,13/[a2122h-1x_1-5_2*NCC/3=O][a2122h-1b_1-5_2*NCC/3=O][a1122h-1b_1-5][a1122h-1a_1-5][a2112h-1x_1-5][Aad21122h-2x_2-6_5*NCC/3=O][a1221m-1a_1-5]/1-2-3-4-1-5-6-1-5-4-1-5-1-7/a4-b1_a6-n1_b4-c1_c3-d1_c6-j1_d?-e1_d?-h1_e?-f1_f?-g2_h?-i1_j?-k1_j?-m1_k?-l1	freeEnd--?b1D-GlcNAc,p((--3a1L-Fuc,p)--4b1D-GlcNAc,p--4b1D-Man,p(--3a1D-Man,p)--6a1D-Man,p--2b1D-GlcNAc,p)--6a1L-Fuc,p	A4G4	DGlcpAb1-4DGlcpNAca1-4LIdopA[2S]a1-4DGlcpNS[6S]a1-OH	RES 1b:b-dglc-HEX-1:5 2s:n-acetyl 3b:b-dglc-HEX-1:5 4s:n-acetyl 5b:b-dman-HEX-1:5 6b:b-dman-HEX-1:5 7b:b-dglc-HEX-1:5 8s:n-acetyl 9b:a-lgal-HEX-1:5|6:d 10b:b-dgal-HEX-1:5 11b:x-dgro-dgal-NON-2:6|1:a|2:keto|3:d 12s:n-acetyl 13b:b-dman-HEX-1:5 14b:b-dglc-HEX-1:5 15s:n-acetyl 16b:b-dgal-HEX-1:5 17b:b-dglc-HEX-1:5 18s:n-acetyl 19b:b-dgal-HEX-1:5 20b:a-lgal-HEX-1:5|6:d LIN 1:1d(2+1)2n 2:1o(4+1)3d 3:3d…		-3)??Ribf(1-7)[<<%Ac(1-5)|%Ac(1-4)>>]?XKdo?(2-	Neu5Ac(a2-8)Neu5Ac(a2-3)Gal(b1-3)GalNAc(b1-4)[Neu5Ac(a2-3)]Gal(b1-4)Glc1Cer
WURCS=2.0/6,15,14/[a2122h-1x_1-5_2*NCC/3=O][a2122h-1b_1-5_2*NCC/3=O][a1122h-1b_1-5][a1122h-1a_1-5][a2112h-1x_1-5][a1221m-1a_1-5]/1-2-3-4-1-5-6-1-5-2-4-1-5-6-6/a4-b1_a6-o1_b4-c1_c3-d1_c4-j1_c6-k1_e3-g1_l3-n1_d?-e1_d?-h1_e?-f1_h?-i1_k?-l1_l?-m1	freeEnd--?D-GlcNAc--4b1D-GlcNAc,p--4b1D-Man,p(--3a1D-Man,p(--2b1D-GlcNAc,p--4b1D-GalNAc,p)--4b1D-GlcNAc,p)--6a1D-Man,p(--2b1D-GlcNAc,p--4b1D-GalNAc,p)--6b1D-GlcNAc,p--4b1D-GalNAc,p$MONO,perMe,Na,0,freeEnd	FA4F3G3	DNeup5Aca2-3[DGalpNAca1-4]DGalpb1-3DGalpNAcb1-4DGalpb1-4DGlcpa1-OH	RES 1b:b-dgal-HEX-1:5 2s:n-acetyl 3b:b-dglc-HEX-1:5 4s:n-acetyl 5b:b-dglc-HEX-1:5 6s:n-acetyl 7b:b-dgal-HEX-1:5 8b:x-dgro-dgal-NON-2:6|1:a|2:keto|3:d 9s:n-acetyl LIN 1:1d(2+1)2n 2:1o(3+1)3d 3:3d(2+1)4n 4:1o(6+1)5d 5:5d(2+1)6n 6:5o(4+1)7d 7:7o(3+2)8d 8:8d(5+1)9n		-3)[%Ac(1-2)[%Ac(1-4),%Ac(1-3)]bLRhap(1-4),Ac(1-2)]bDGlcpN(1-4)[25%Ac(1-3),3%Ac(1-2)]aDGalpA(1-3)aDManp(1-3)[Ac(1-2)]bDGlcpN(1-	Neu5Ac(a2-3)Gal(b1-4)GlcNAc(b1-2)Man(a1-3/6)[Neu5Ac(a2-6)Gal(b1-4)GlcNAc(b1-2)Man(a1-3/6)]Man(b1-4)GlcNAc(b1-4)GlcNAc
WURCS=2.0/7,12,11/[a2122h-1x_1-5_2*NCC/3=O][a2122h-1b_1-5_2*NCC/3=O][a1122h-1b_1-5][a1122h-1a_1-5][a2112h-1b_1-5][Aad21122h-2a_2-6_5*NCC/3=O][a1221m-1a_1-5]/1-2-3-4-2-5-6-4-2-5-6-7/a4-b1_a6-l1_b4-c1_c3-d1_c6-h1_d2-e1_e4-f1_f6-g2_h2-i1_i4-j1_j6-k2	freeEnd--??1D-GalNAc,p(--3b1D-Gal,p(--3/6b1D-Gal,p--3b1D-GlcNAc,p--4b1D-Gal,p)--6/3b1D-GlcNAc,p)--6b1D-GlcNAc,p--4b1D-Gal,p$MONO,perMe,Na,0,freeEnd	A3G2Gal1	DGalpb1-4DGlcpNAcb1-6[DGalpb1-4DGlcpNAcb1-2]DManpa1-6[DNeup5Aca2-3DGalpb1-4[LFucpa1-3]DGlcpNAcb1-2DManpa1-3]DManpb1-4DGlcpNAcb1-4[LFucpa1-6]DGlcpNAca1-OH	RES 1b:b-dglc-HEX-1:5 2b:b-dgal-HEX-1:5 3b:b-dgal-HEX-1:5 4s:n-acetyl 5b:b-dgal-HEX-1:5 6b:x-dgro-dgal-NON-2:6|1:a|2:keto|3:d 7s:n-acetyl 8b:x-dgro-dgal-NON-2:6|1:a|2:keto|3:d 9s:n-acetyl LIN 1:1o(4+1)2d 2:2o(4+1)3d 3:3d(2+1)4n 4:3o(3+1)5d 5:5o(3+2)6d 6:6d(5+1)7n 7:3o(6+2)8d 8:8d(5+1)9n		-3)[%Ac(1-2)]bDGalf(1-3)aLRhap(1-2)aLRhap(1-3)[x?Gro(1-P-6)]aDGalp(1-3)bDGalp(1-4)bDGlcp(1-	Rha(a1-2)Glc
WURCS=2.0/5,9,8/[a2122h-1x_1-5_2*NCC/3=O][a2122h-1b_1-5_2*NCC/3=O][a1122h-1b_1-5][a1122h-1a_1-5][a2112h-1x_1-5]/1-2-3-4-1-5-2-4-1/a4-b1_b4-c1_c3-d1_c4-g1_c6-h1_d?-e1_e?-f1_h?-i1	freeEnd--??1D-GlcNAc,p(--4b1D-GlcNAc,p--4b1D-Man,p((--3a1D-Man,p(--2b1D-GlcNAc,p(--3a1L-Fuc,p)--4b1D-Gal,p--3/6a2D-NeuGc,p)--4b1D-GlcNAc,p--4b1D-Gal,p--3/6a2D-NeuGc,p)--4b1D-GlcNAc,p)--6a1D-Man,p(--2b1D-GlcNAc,p--4b1D-Gal,p--3/6a2D-NeuGc,p)--6b1D-GlcNAc,p(--3a1L-Fuc,p)--4b1D-Gal,p--3/6a2D-NeuAc,p)--6a1L-Fuc,p$MONO,perMe,Na,0,freeEnd	A4BG4Lac2	DGlcpNAcb1-3[DNeup5Aca2-3DGalpb1-4DGlcpNAcb1-6]DGalpNAca1-OH	RES 1b:b-dglc-HEX-1:5 2b:b-dgal-HEX-1:5 3b:x-dgro-dgal-NON-2:6|1:a|2:keto|3:d 4s:n-glycolyl 5b:x-dgro-dgal-NON-2:6|1:a|2:keto|3:d 6s:n-acetyl LIN 1:1o(4+1)2d 2:2o(3+2)3d 3:3d(5+1)4n 4:3o(8+2)5d 5:5d(5+1)6n		-3)[%Ac(1-2)]bDRhap(1-	GlcNAc(b1-2)Man(a1-6)[Xyl(b1-2)][Man(a1-3)]Man(b1-4)GlcNAc(b1-4)[Fuc(a1-3)]GlcNAc
WURCS=2.0/6,13,12/[a2122h-1x_1-5_2*NCC/3=O][a2122h-1b_1-5_2*NCC/3=O][a1122h-1b_1-5][a1122h-1a_1-5][a2112h-1x_1-5][a1221m-1a_1-5]/1-2-3-4-1-5-6-1-5-4-1-5-6/a4-b1_a6-m1_b4-c1_c3-d1_c6-j1_e3-g1_d?-e1_d?-h1_e?-f1_h?-i1_j?-k1_k?-l1	freeEnd--??1Rib,o--3a1L-Rha,p--3a1D-Glc,p--3a1D-Gal,p$MONO,perMe,Na,0,freeEnd	FA3F1G3S[3]1	DNeup5Aca2-3DGalpb1-3[DNeup5Aca2-6]DGalpNAcb1-4DGalpb1-4DGlcpa1-OH	RES 1b:b-dglc-HEX-1:5 2b:b-dgal-HEX-1:5 3b:b-dglc-HEX-1:5 4s:n-acetyl 5b:b-dgal-HEX-1:5 6b:x-dgro-dgal-NON-2:6|1:a|2:keto|3:d 7s:n-acetyl LIN 1:1o(4+1)2d 2:2o(3+1)3d 3:3d(2+1)4n 4:3o(3+1)5d 5:3o(6+2)6d 6:6d(5+1)7n		-3)[%Ac(1-2)bDGalf(1-4),Ac(1-2)]aDGlcpN(1-P-6)aDGlcp(1-6)bDGlcp(1-3)[%Ac(1-6),%Ac(1-5)]bDGalf(1-3)bDGlcp(1-	GlcNAc(b1-2)Man(a1-3)[GlcNAc(b1-2)Man(a1-6)][Xyl(b1-2)]Man(b1-4)GlcNAc(b1-4)GlcNAc
WURCS=2.0/7,18,17/[a2122h-1x_1-5_2*NCC/3=O][a2122h-1b_1-5_2*NCC/3=O][a1122h-1b_1-5][a1122h-1a_1-5][a2112h-1x_1-5][Aad21122h-2x_2-6_5*NCC/3=O][a1221m-1a_1-5]/1-2-3-4-1-5-6-1-5-6-4-1-5-1-5-1-5-7/a4-b1_a6-r1_b4-c1_c3-d1_c6-k1_d?-e1_d?-h1_e?-f1_f?-g2_h?-i1_i?-j2_k?-l1_k?-p1_l?-m1_m?-n1_n?-o1_p?-q1	freeEnd--?b1D-Gal,p--3a1L-Rha,p--4a1D-Man,p$MONO,perMe,Na,0,freeEnd	FA4G4Lac3	DNeup5Aca2-8DNeup5Gca2-3DGalpb1-4DGlcpa1-OH	RES 1b:b-dglc-HEX-1:5 2b:b-dgal-HEX-1:5 3b:x-dgro-dgal-NON-2:6|1:a|2:keto|3:d 4s:n-acetyl 5b:x-dgro-dgal-NON-2:6|1:a|2:keto|3:d 6s:n-acetyl 7b:b-dgal-HEX-1:5 8s:n-acetyl 9b:b-dgal-HEX-1:5 10b:x-dgro-dgal-NON-2:6|1:a|2:keto|3:d 11s:n-acetyl 12b:x-dgro-dgal-NON-2:6|1:a|2:keto|3:d 13s:n-acetyl LIN 1:1o(4+1)2d 2:2o(3+2)3d 3:3d(5+1)4n 4:3o(8+2)5d 5:5d(5+1)6n 6:2o(4+1)7d 7:7d(2+1)8n 8:7o(3+1)9d 9:9o(3+…		-3)[%Ac(1-2)lSLac(1-3)aDFucp3N(1-4)[Ac(1-2)]bDGalpN(1-4)]aDGalp(1-3)[Ac(1-2)]bDGalpN(1-	Gal(b1-4)GlcNAc(b1-2)Man(a1-3)[Man(a1-6)]Man(b1-4)GlcNAc(b1-4)GlcNAc
WURCS=2.0/7,14,13/[a2122h-1x_1-5_2*NCC/3=O][a2122h-1b_1-5_2*NCC/3=O][a1122h-1b_1-5][a1122h-1a_1-5][a2112h-1x_1-5][Aad21122h-2x_2-6_5*NCC/3=O][a1221m-1a_1-5]/1-2-3-4-1-5-6-1-5-4-1-5-7-7/a4-b1_a6-n1_b4-c1_c3-d1_c6-j1_k3-m1_d?-e1_d?-h1_e?-f1_f?-g2_h?-i1_j?-k1_k?-l1	freeEnd--?b1D-Glc,p--4b1D-Gal,p--4b1D-GalNAc,p--3b1D-Gal,p	A3G3Lac2S1	DGalpb1-3[DNeup5Aca2-6]DGlcpNAcb1-3DGalpb1-4DGlcpa1-OH	RES 1b:b-dglc-HEX-1:5 2s:n-acetyl 3b:a-lgal-HEX-1:5|6:d 4b:b-dglc-HEX-1:5 5s:n-acetyl 6b:b-dman-HEX-1:5 7b:b-dman-HEX-1:5 8b:b-dglc-HEX-1:5 9s:n-acetyl 10b:b-dgal-HEX-1:5 11b:b-dman-HEX-1:5 12b:b-dglc-HEX-1:5 13s:n-acetyl 14b:b-dgal-HEX-1:5 15b:a-lgal-HEX-1:5|6:d LIN 1:1d(2+1)2n 2:1o(3+1)3d 3:1o(4+1)4d 4:4d(2+1)5n 5:4o(4+1)6d 6:6o(3+1)7d 7:7o(2+1)8d 8:8d(2+1)9n 9:8o(4+1)10d 10:6o(6+1)11d 11:11o(2…		-3)[%Ac(1-6),%Ac(1-4),Ac(1-2)]aDGlcpN(1-P-	Glc(b1-3)[Glc(b1-6)]Glc(b1-3)Glc(b1-3)Glc
WURCS=2.0/6,13,12/[a2122h-1x_1-5_2*NCC/3=O][a2122h-1b_1-5_2*NCC/3=O][a1122h-1b_1-5][a1122h-1a_1-5][a2112h-1x_1-5][a1221m-1a_1-5]/1-2-3-4-1-5-1-5-4-1-5-1-6/a4-b1_a6-m1_b4-c1_c3-d1_c6-i1_d?-e1_d?-g1_e?-f1_g?-h1_i?-j1_i?-l1_j?-k1	freeEnd--?a1D-GlcNAc,p--4b1D-GlcNAc,p--4b1D-Man,p(--3b1D-Man,p)--6a1D-Man,p(--3a1D-Man,p)--6a1D-Man,p	A2BG1	DNeup5Aca2-8DNeup5Aca2-3[DNeup5Aca2-3DGalpb1-3[DNeup5Aca2-6]DGalpNAcb1-4]DGalpb1-4DGlcpa1-OH	RES 1b:b-dglc-HEX-1:5 2b:b-dgal-HEX-1:5 3b:x-dgro-dgal-NON-2:6|1:a|2:keto|3:d 4s:n-acetyl 5b:b-dgal-HEX-1:5 6s:n-acetyl 7b:b-dgal-HEX-1:5 8b:x-dgro-dgal-NON-2:6|1:a|2:keto|3:d 9s:n-acetyl 10b:x-dgro-dgal-NON-2:6|1:a|2:keto|3:d 11s:n-acetyl LIN 1:1o(4+1)2d 2:2o(3+2)3d 3:3d(5+1)4n 4:2o(4+1)5d 5:5d(2+1)6n 6:5o(3+1)7d 7:7o(3+2)8d 8:8d(5+1)9n 9:8o(8+2)10d 10:10d(5+1)11n		-3)[%Ac(1-?),bDFruf(2-2)]aDGalp(1-P-	Gal(b1-4)GlcNAc(b1-2)Man(a1-3)[Man(a1-3/6)Man(a1-6)]Man(b1-4)GlcNAc(b1-4)[Fuc(a1-6)]GlcNAc
WURCS=2.0/6,13,12/[a2122h-1x_1-5_2*NCC/3=O][a2122h-1b_1-5_2*NCC/3=O][a1122h-1b_1-5][a1122h-1a_1-5][a2112h-1x_1-5][a1221m-1a_1-5]/1-2-3-4-1-5-1-5-2-4-1-5-6/a4-b1_a6-m1_b4-c1_c3-d1_c4-i1_c6-j1_d?-e1_d?-g1_e?-f1_g?-h1_j?-k1_k?-l1	freeEnd--??1D-GlcNAc,p(--3a1L-Fuc,p)--4b1D-GlcNAc,p--4b1D-Man,p((--2b1D-Xyl,p)--3a1D-Man,p--2b1D-GlcNAc,p--3b1D-Gal,p)--6a1D-Man,p--2b1D-GlcNAc,p	A3G3S3b	DGalpb1-4DGlcpNAcb1-2DManpa1-3[DGalpb1-4DGlcpNAcb1-2DManpa1-6]DManpb1-4DGlcpNAcb1-4[LFucpa1-6][LFucpa1-3]DGlcpNAca1-OH	RES 1b:b-dglc-HEX-1:5 2b:b-dglc-HEX-1:5 3s:n-acetyl 4b:a-lgal-HEX-1:5|6:d 5b:b-dgal-HEX-1:5 6b:b-dglc-HEX-1:5 7s:n-acetyl 8b:a-lgal-HEX-1:5|6:d 9b:b-dgal-HEX-1:5 10b:a-lgal-HEX-1:5|6:d LIN 1:1o(4+1)2d 2:2d(2+1)3n 3:2o(3+1)4d 4:2o(4+1)5d 5:5o(3+1)6d 6:6d(2+1)7n 7:6o(3+1)8d 8:6o(4+1)9d 9:9o(2+1)10d		-3)[%aDGalp(1-2)]aDGalp(1-3)bDGalf(1-	GlcNAc(b1-3)GalNAc
WURCS=2.0/6,10,9/[a2122h-1x_1-5_2*NCC/3=O][a2122h-1b_1-5_2*NCC/3=O][a1122h-1b_1-5][a1122h-1a_1-5][a2112h-1x_1-5][a1221m-1a_1-5]/1-2-3-4-1-5-4-1-5-6/a4-b1_a6-j1_b4-c1_c3-d1_c6-g1_d?-e1_e?-f1_g?-h1_h?-i1	freeEnd--?b?D-GlcNAc,p--4b1D-GlcNAc,p--4b1D-Man,p(--3a1D-Man,p--2b1D-GlcNAc,p--4b1D-Gal,p--3a2D-Neu,p)--6a1D-Man,p--2b1D-GlcNAc,p--4b1D-Gal,p--3a2D-Neu,p$MONO,perMe,Na,0,freeEnd	FA4BG2(s)1S2	DNeup5Aca2-3[DNeup5Aca2-8DNeup5Aca2-3DGalpb1-3DGalpNAcb1-4]DGalpb1-4DGlcpa1-OH	RES 1b:b-dglc-HEX-1:5 2b:b-dgal-HEX-1:5 3b:b-dglc-HEX-1:5 4s:n-acetyl 5b:b-dgal-HEX-1:5 6b:b-dgal-HEX-1:5 LIN 1:1o(4+1)2d 2:2o(3+1)3d 3:3d(2+1)4n 4:3o(4+1)5d 5:5o(3+1)6d		-3)[25%Ac(1-6),Ac(1-2)]aDGalpN(1-4)[Ac(1-2)]aDGalpNA(1-3)[Ac(1-4),Ac(1-2)]bDQuipN4N(1-	Neu5Ac(a2-3)Gal(b1-4)GlcNAc(b1-2)Man(a1-3)[Man(a1-3/6)Man(a1-6)]Man(b1-4)GlcNAc(b1-4)[Fuc(a1-6)]GlcNAc
WURCS=2.0/6,22,21/[a2122h-1x_1-5_2*NCC/3=O][a2122h-1b_1-5_2*NCC/3=O][a1122h-1b_1-5][a1122h-1a_1-5][a2112h-1x_1-5][a1221m-1a_1-5]/1-2-3-4-1-5-1-5-6-6-6-4-1-5-1-5-6-2-6-6-6-6/a4-b1_a6-v1_b4-c1_c6-d1_d3-l1_e3-k1_f3-j1_g3-i1_m3-u1_n3-t1_o3-s1_p3-q1_p4-r1_d?-e1_e?-f1_f?-g1_g?-h1_l?-m1_m?-n1_n?-o1_o?-p1	freeEnd--?b?D-Man,p--4b1D-Man,p(--4b1D-Man,p(--4b1D-Man,p--4b1D-Man,p--4b1D-Man,p(--4b1D-Man,p(--4b1D-Man,p--4b1D-Man,p--4b1D-Man,p(--4b1D-Man,p(--4b1D-Man,p--4b1D-Man,p--4b1D-Man,p(--4b1D-Man,p(--4b1D-Man,p--4b1D-Man,p--4b1D-Man,p(--4b1D-Man,p(--4b1D-Man,p--4b1D-Man,p)--6a1D-Gal,p)--6a1D-Gal,p)--6b1D-Man,p)--6b1D-Man,p)--6a1D-Gal,p)--6a1D-Gal,p--3a1D-Gal,p--3a1D-Gal,p)--6b1D-Man,p)--6b1D-Man,p)-…	A4G4Lac1S2	LFucpa1-3[LFucpa1-3[LFucpa1-2DGalpb1-4]DGlcpNAcb1-3DGalpb1-4]DGlcpNAcb1-4DGlcpa1-OH	RES 1b:x-lman-HEX-1:5|6:d 2b:b-dglc-HEX-1:5 3s:n-acetyl 4b:b-dgal-HEX-1:5 5b:x-lman-HEX-1:5|6:d 6b:x-lman-HEX-1:5|6:d LIN 1:1o(3+1)2d 2:2d(2+1)3n 3:2o(3+1)4d 4:4o(2+1)5d 5:5o(3+1)6d		-3)[33%Ac(1-2)]bDGalf(1-6)bDGalp(1-3)[33%Ac(1-6),Ac(1-2)]aDGalpN(1-P-6)aDGalp(1-3)bLRhap(1-4)bDGlcp(1-	Neu5Ac(a2-3/6)Gal(b1-4)GlcNAc(b1-2)Man(a1-3/6)[Man(a1-3/6)]Man(b1-4)GlcNAc(b1-4)[Fuc(a1-6)]GlcNAc
WURCS=2.0/6,15,14/[a2122h-1x_1-5_2*NCC/3=O][a2122h-1b_1-5_2*NCC/3=O][a1122h-1b_1-5][a1122h-1a_1-5][a2112h-1x_1-5][a1221m-1a_1-5]/1-2-3-4-1-1-5-6-4-1-5-6-1-5-6/a4-b1_a6-o1_b4-c1_c6-d1_d3-i1_e3-h1_j3-l1_d?-e1_e?-f1_f?-g1_i?-j1_i?-m1_j?-k1_m?-n1	freeEnd--?b1D-GlcNAc,p--4b1D-GlcNAc,p--4b1D-Man,p((--3a1D-Man,p(--2b1D-GlcNAc,p)--4b1D-GlcNAc,p--4b1D-Gal,p--4b1D-GlcNAc,p--4b1D-Gal,p)--4b1D-GlcNAc,p)--6a1D-Man,p(--3a1D-Man,p)--6a1D-Man,p$MONO,perMe,Na,0,freeEnd	FM4A1G1(s)1S1	DGalpa1-3DGalpb1-4DGlcpNAcb1-3DGalpb1-4DGlcpa1-OH	RES 1b:b-dglc-HEX-1:5 2s:n-acetyl 3b:a-lgal-HEX-1:5|6:d LIN 1:1d(2+1)2n 2:1o(6+1)3d		-3)[50%Ac(1-2)]aLRhap(1-3)[Ac(1-4)]bDQuip4N(1-	Gal(b1-3/4)GlcNAc(b1-2)Man(a1-3)[Gal(b1-3/4)GlcNAc(b1-2)Man(a1-6)]Man(b1-4)GlcNAc(b1-4)GlcNAc
WURCS=2.0/6,15,14/[a2122h-1x_1-5_2*NCC/3=O][a2122h-1b_1-5_2*NCC/3=O][a1122h-1b_1-5][a1122h-1a_1-5][a1221m-1a_1-5][a2112h-1x_1-5]/1-2-3-4-1-1-5-4-1-6-5-1-6-5-5/a4-b1_a6-o1_b4-c1_c6-d1_d3-h1_e3-g1_i3-k1_l3-n1_d?-e1_e?-f1_h?-i1_h?-l1_i?-j1_l?-m1	freeEnd--?b1D-Glc,p(--2b1D-Glc,p--6a1L-Rha,p--4a1L-Rha,p--4b1D-Glc,p)--3b1D-Glc,p	FA4G1Lac1	LRhapa1-3LRhapa1-2DGalpa1-3DGlcpNAca1-3LRhapa1-OH	RES 1b:b-dglc-HEX-1:5 2s:n-acetyl 3b:b-dgal-HEX-1:5 4b:x-dgro-dgal-NON-2:6|1:a|2:keto|3:d 5s:n-glycolyl LIN 1:1d(2+1)2n 2:1o(4+1)3d 3:3o(3+2)4d 4:4d(5+1)5n		-3)[50%Ac(1-2)]bDFucf(1-3)bD6dmanHepp(1-	Gal(b1-4)GlcNAc(b1-2)Man(a1-3)[Man(a1-6)]Man(b1-4)GlcNAc(b1-4)[Fuc(a1-6)]GlcNAc
WURCS=2.0/6,16,15/[a2122h-1x_1-5_2*NCC/3=O][a2122h-1b_1-5_2*NCC/3=O][a1122h-1b_1-5][a1122h-1a_1-5][a2112h-1x_1-5][a1221m-1a_1-5]/1-2-3-4-1-1-5-6-4-1-5-6-1-5-6-6/a4-b1_a6-p1_b4-c1_c6-d1_d3-i1_e3-h1_j3-l1_m3-o1_d?-e1_e?-f1_f?-g1_i?-j1_i?-m1_j?-k1_m?-n1	freeEnd--?b?D-GlcNAc,p--4b1D-Man,p(--3a1D-Man,p--4b1D-GlcNAc,p)--6a1D-Man,p(--2b1D-GlcNAc,p)--6b1D-GlcNAc,p$MONO,perMe,Na,0,freeEnd	A2G2S1F1a	LFucpa1-6DGlcpNAca1-OH	RES 1b:b-dgal-HEX-1:5 2b:b-dglc-HEX-1:5 3s:n-acetyl 4b:b-dgal-HEX-1:5 5b:x-dgro-dgal-NON-2:6|1:a|2:keto|3:d 6s:n-acetyl 7b:a-lgal-HEX-1:5|6:d LIN 1:1o(3+1)2d 2:2d(2+1)3n 3:2o(3+1)4d 4:4o(3+2)5d 5:5d(5+1)6n 6:2o(4+1)7d		-3)[55%Ac(1-4),Ac(1-2)]aDGalpNA(1-3)[Ac(1-4),Ac(1-2)]bDQuipN4N(1-	Neu5Ac(a2-8)Neu5Ac(a2-8)Neu5Ac(a2-3)[Neu5Ac(a2-3)Gal(b1-3)GalNAc(b1-4)]Gal(b1-4)Glc1Cer
WURCS=2.0/6,19,18/[a2122h-1x_1-5_2*NCC/3=O][a2122h-1b_1-5_2*NCC/3=O][a1122h-1b_1-5][a1122h-1a_1-5][a2112h-1x_1-5][a1221m-1a_1-5]/1-2-3-4-1-1-5-6-6-4-1-5-1-5-6-6-6-6-6/a4-b1_a6-s1_b4-c1_c6-d1_d3-j1_e3-i1_f3-h1_k3-r1_l3-q1_m3-p1_n3-o1_d?-e1_e?-f1_f?-g1_j?-k1_k?-l1_l?-m1_m?-n1	freeEnd--??1D-Glc--6a1D-Glc,p--6a1D-Glc,p(--2a1D-Glc,p)--6a1D-Glc,p--2a1D-Glc,p$MONO,perMe,Na,0,freeEnd	A1G1S2BH	DNeup5Gca2-3DGalpb1-4DGlcpNAca1-OH	RES 1b:b-dgal-HEX-1:5 2s:n-acetyl 3b:b-dgal-HEX-1:5 4b:b-dgal-HEX-1:5 LIN 1:1d(2+1)2n 2:1o(3+1)3d 3:1o(6+1)4d		-3)[60%Ac(1-2)]aLRhap(1-3)[bDGlcpA(1-2)]aLRhap(1-2)aLRhap(1-	Neu5Ac(a2-8)Neu5Ac(a2-3)Gal(b1-4)Glc-ol
WURCS=2.0/6,21,20/[a2122h-1x_1-5_2*NCC/3=O][a2122h-1b_1-5_2*NCC/3=O][a1122h-1b_1-5][a1122h-1a_1-5][a2112h-1x_1-5][a1221m-1a_1-5]/1-2-3-4-1-5-1-5-6-2-6-6-6-4-1-5-6-1-5-6-6/a4-b1_a6-u1_b4-c1_c3-d1_c6-n1_e3-m1_f3-l1_g3-k1_h3-i1_h4-j1_o3-q1_r3-t1_d?-e1_e?-f1_f?-g1_g?-h1_n?-o1_n?-r1_o?-p1_r?-s1	freeEnd--?D-GlcNAc(--4b1D-GlcNAc,p--4b1D-Man,p(--3a1D-Man,p--2b1D-GlcNAc,p--4b1D-Gal,p--3a2D-NeuAc,p)--6a1D-Man,p(--2b1D-GlcNAc,p--4b1D-Gal,p)--6b1D-GlcNAc,p--4b1D-Gal,p--3a2D-NeuAc,p)--6a1L-Fuc,p$MONO,perMe,Na,0,freeEnd	A2F2G1Lac2S1	DNeup5Aca2-3DGalpb1-3[LFucpa1-4]DGlcpNAcb1-3DGalpa1-OH	RES 1b:b-dglc-HEX-1:5 2b:b-dglc-HEX-1:5 LIN 1:1o(4+1)2d		-3)[60%Ac(1-6),bDGlcp(1-6)aDGlcp(1-4)bDGlcpA(1-6)aDGlcp(1-4)]bDGalp(1-4)bDGlcp(1-	Gal(b1-4)GlcNAc(b1-3)GalNAc
WURCS=2.0/7,16,15/[a2122h-1x_1-5_2*NCC/3=O][a2122h-1b_1-5_2*NCC/3=O][a1122h-1b_1-5][a1122h-1a_1-5][a2112h-1x_1-5][Aad21122h-2x_2-6_5*NCC/3=O][a1221m-1a_1-5]/1-2-3-4-1-5-6-1-5-6-2-4-1-5-7-7/a4-b1_a6-p1_b4-c1_c3-d1_c4-k1_c6-l1_m3-o1_d?-e1_d?-h1_e?-f1_f?-g2_h?-i1_i?-j2_l?-m1_m?-n1	freeEnd--??1D-Ara--3b1D-Gal,p$MONO,perMe,Na,0,freeEnd	FA4F2G2	DGalpb1-3[DGalpb1-6]DGalpNAca1-OH	RES 1b:b-dglc-HEX-1:5 2s:n-acetyl 3b:b-dglc-HEX-1:5 4s:n-acetyl 5b:b-dman-HEX-1:5 6b:b-dman-HEX-1:5 7b:b-dglc-HEX-1:5 8s:n-acetyl 9b:b-dman-HEX-1:5 10b:b-dglc-HEX-1:5 11s:n-acetyl 12b:a-lgal-HEX-1:5|6:d LIN 1:1d(2+1)2n 2:1o(4+1)3d 3:3d(2+1)4n 4:3o(4+1)5d 5:5o(3+1)6d 6:6o(2+1)7d 7:7d(2+1)8n 8:5o(6+1)9d 9:9o(2+1)10d 10:10d(2+1)11n 11:1o(6+1)12d		-3)[65%Ac(1-2)]bDRibf(1-2)bDRibf(1-6)bXKdof(2-	Neu5Ac(a2-3)Gal(b1-3)Gal(b1-4)Glc-ol
WURCS=2.0/3,4,3/[a2122h-1x_1-5][a2112h-1b_1-5][a2112h-1b_1-5_2*NCC/3=O]/1-2-3-2/a4-b1_b4-c1_c3-d1	freeEnd--?b1D-Glc,p--4b1D-Gal,p--3b1D-GlcNAc,p--4b1D-Gal,p--3b1D-GlcNAc,p(--3a1L-Fuc,p)--4b1D-Gal,p--3b1D-GlcNAc,p(--3a1L-Fuc,p)--4b1D-Gal,p--3b1D-GlcNAc,p--4b1D-Gal,p--3a2D-NeuAc,p	M5A1G1S1	DGlcpa1-4DGlcpa1-OH	RES 1b:b-dglc-HEX-1:5 2s:n-sulfate 3b:b-dglc-HEX-1:5 4s:sulfate 5b:b-dglc-HEX-1:5 6s:n-sulfate 7b:b-dglc-HEX-1:5 8s:sulfate 9b:b-dglc-HEX-1:5 10s:n-sulfate 11b:b-dglc-HEX-1:5 12s:sulfate 13b:b-dglc-HEX-1:5 14s:n-sulfate 15b:b-dglc-HEX-1:5 16s:sulfate LIN 1:1d(-1+1)2n 2:1o(4+1)3d 3:3o(2+1)4n 4:3o(4+1)5d 5:5d(-1+1)6n 6:5o(4+1)7d 7:7o(2+1)8n 8:7o(4+1)9d 9:9d(-1+1)10n 10:9o(4+1)11d 11:11o(2+1)12n 12:…		-3)[70%Ac(1-2)]bDGalf(1-3)aLRhap(1-2)aLRhap(1-3)[x?Gro(1-P-6)]aDGalp(1-3)bDGalp(1-4)bDGlcp(1-	GlcNAc(b1-2)Man(a1-3/6)[Xyl(b1-2)][Man(a1-3/6)]Man(b1-4)GlcNAc(b1-4)[Fuc(a1-3)]GlcNAc
WURCS=2.0/3,4,3/[a2112h-1a_1-5_2*NCC/3=O][a2112h-1b_1-5][Aad21122h-2a_2-6_5*NCC/3=O]/1-2-3-3/a3-b1_a6-d2_b3-c2	freeEnd--?D-KDO--4a2D-KDO,p--8a2D-KDO,p$MONO,perMe,Na,0,freeEnd	M4	DGlcpNAcb1-2DManpa1-3[DGlcpNAcb1-2DManpa1-6]DManpb1-4DGlcpNAcb1-4[LFucpa1-6]DGlcpNAca1-OH	RES 1b:b-dglc-HEX-1:5 2s:n-acetyl 3b:b-dglc-HEX-1:5 4s:n-acetyl 5b:b-dman-HEX-1:5 6b:b-dman-HEX-1:5 7b:b-dglc-HEX-1:5 8s:n-acetyl 9b:b-dgal-HEX-1:5 10b:x-dgro-dgal-NON-2:6|1:a|2:keto|3:d 11s:n-acetyl 12b:b-dglc-HEX-1:5 13s:n-acetyl 14b:b-dgal-HEX-1:5 15b:b-dman-HEX-1:5 16b:b-dglc-HEX-1:5 17s:n-acetyl 18b:b-dgal-HEX-1:5 19b:x-dgro-dgal-NON-2:6|1:a|2:keto|3:d 20s:n-acetyl 21b:b-dglc-HEX-1:5 22s:n-a…		-3)[70%Ac(1-6),lRLac(2-4),Ac(1-2)]bDGlcpN(1-2)aLRhap(1-2)aLRhap(1-2)aDGalp(1-3)[Ac(1-2)]bDGlcpN(1-	Man(a1-3/6)Man(b1-4)GlcNAc(b1-4)GlcNAc
WURCS=2.0/6,9,8/[a2122h-1x_1-5_2*NCC/3=O][a2122h-1b_1-5_2*NCC/3=O][a1122h-1b_1-5][a1122h-1a_1-5][a2112h-1b_1-5][a1221m-1a_1-5]/1-2-3-4-2-5-4-2-6/a4-b1_a6-i1_b4-c1_d2-e1_e4-f1_g2-h1_c?-d1_c?-g1	freeEnd--??1D-GlcNAc,o--4b1D-GlcNAc,p--4b1D-Man,p(--3a1D-Man,p--2b1D-GlcNAc,p--4b1D-Gal,p)--6a1D-Man,p(--2b1D-GlcNAc,p--4b1D-Gal,p)--4b1D-GlcNAc,p--4b1D-Gal,p$MONO,perMe,Na,0,freeEnd	FA2G1Lac1S1	DNeup5Ac[9A]a2-3DGalpb1-4[LFucpa1-3]DGlcpNAca1-OH	RES 1b:x-lara-PEN-1:4 2b:x-lara-PEN-1:4 3b:x-lara-PEN-1:4 LIN 1:1o(2+1)2d 2:2o(2+1)3d		-3)[71%lR3HOBut(1-7)[Ac(1-5)]aXLegp(2-6),Ac(1-2)]aDGalpN(1-3)[Ac(1-2)]aLFucpN(1-3)[Ac(1-2)]bDGlcpN(1-	Neu5Ac(a2-6)Gal(b1-4)GlcNAc(b1-3)[Neu5Ac(a2-6)Gal(b1-4)GlcNAc(b1-6)]Gal(b1-4)Glc-ol
WURCS=2.0/8,15,14/[a2122h-1x_1-5_2*NCC/3=O][a2122h-1b_1-5_2*NCC/3=O][a1122h-1b_1-5][a1122h-1a_1-5][a2112h-1x_1-5][Aad21122h-2x_2-6_5*NCC/3=O][Aad21122h-2x_2-6_5*NCCO/3=O][a1221m-1a_1-5]/1-2-3-4-1-5-6-1-5-7-2-4-1-5-8/a4-b1_a6-o1_b4-c1_c3-d1_c4-k1_c6-l1_d?-e1_d?-h1_e?-f1_f?-g2_h?-i1_i?-j2_l?-m1_m?-n1	freeEnd--?b1D-GlcNAc,p--4b1D-GlcNAc,p--4b1D-Man,p(--?a1D-Man,p(--2b1D-GlcNAc,p--4b1D-Gal,p--?a2D-NeuAc,p)--4b1D-GlcNAc,p--4b1D-Gal,p--?a2D-NeuAc,p)--?a1D-Man,p--2b1D-GlcNAc,p--4b1D-Gal,p--?a2D-NeuAc,p$MONO,perMe,Na,0,freeEnd	FA5G5S3	DGlcpA[2S]b1-4DGlcpNS[3S,6S]a1-4DGlcpA[2S]b1-4DGlcpNS[3S,6S]a1-4DGlcpA[2S]b1-4DGlcpNS[3S,6S]a1-4DGlcpA[2S]b1-4DGlcpNS[3S,6S]a1-OH	RES 1b:b-dglc-HEX-1:5 2b:b-dgal-HEX-1:5 3b:x-dgro-dgal-NON-2:6|1:a|2:keto|3:d 4s:n-acetyl 5b:x-dgro-dgal-NON-2:6|1:a|2:keto|3:d 6s:n-acetyl 7b:x-dgro-dgal-NON-2:6|1:a|2:keto|3:d 8s:n-acetyl 9b:b-dgal-HEX-1:5 10s:n-acetyl 11b:b-dgal-HEX-1:5 LIN 1:1o(4+1)2d 2:2o(3+2)3d 3:3d(5+1)4n 4:3o(8+2)5d 5:5d(5+1)6n 6:5o(8+2)7d 7:7d(5+1)8n 8:2o(4+1)9d 9:9d(2+1)10n 10:9o(3+1)11d		-3)[75%Ac(1-4)[Ac(1-7),Ac(1-5)]bXPsep(2-6)]aDGalp(1-6)[Ac(1-2)]aDGlcpN(1-3)[Ac(1-2)]bDGalpN(1-	Glc(a1-3)Glc(a1-3)Man(a1-2)Man(a1-2)Man(a1-3)[Man(a1-2)Man(a1-3)[Man(a1-2)Man(a1-6)]Man(a1-6)]Man(b1-4)GlcNAc(b1-4)GlcNAc
WURCS=2.0/6,14,13/[a2122h-1x_1-5_2*NCC/3=O][a2122h-1b_1-5_2*NCC/3=O][a1122h-1b_1-5][a1122h-1a_1-5][a2112h-1x_1-5][Aad21122h-2x_2-6_5*NCCO/3=O]/1-2-3-4-1-5-6-1-5-6-4-1-5-6/a4-b1_b4-c1_c3-d1_c6-k1_d?-e1_d?-h1_e?-f1_f?-g2_h?-i1_i?-j2_k?-l1_l?-m1_m?-n2	freeEnd--??1D-Glc,p(--3a1D-Gal,p--?a1D-Glc,p--?a1D-GlcNAc,p)--6a1D-Gal,p	FA4G4Gal1S2	DGalpb1-4DGlcpNAcb1-4[DNeup5Aca2-3DGalpb1-4DGlcpNAcb1-2]DManpa1-3[DNeup5Aca2-3DGalpb1-4DGlcpNAcb1-3DGalpb1-4DGlcpNAcb1-3DGalpb1-4DGlcpNAcb1-6[DNeup5Aca2-3DGalpb1-4DGlcpNAcb1-2]DManpa1-6]DManpb1-4DGlcpNAcb1-4[LFucpa1-6]DGlcpNAca1-OH	RES 1b:b-dgal-HEX-1:5 2s:n-acetyl 3b:x-dgro-dgal-NON-2:6|1:a|2:keto|3:d 4s:n-glycolyl 5b:x-dgro-dgal-NON-2:6|1:a|2:keto|3:d 6s:n-glycolyl LIN 1:1d(2+1)2n 2:1o(6+2)3d 3:3d(5+1)4n 4:3o(8+2)5d 5:5d(5+1)6n		-3)[75%Ac(1-6),Ac(1-2)]aDGlcpN(1-4)[Ac(1-2)]aDGalpNA(1-3)[<<lS3HOBut(1-4)|Ac(1-4)>>,Ac(1-2)]bDQuipN4N(1-	Neu5Ac(a2-8)Neu5Ac(a2-8)Neu5Ac(a2-3)[GalNAc(b1-4)]Gal(b1-4)Glc1Cer
WURCS=2.0/7,17,16/[a2122h-1x_1-5_2*NCC/3=O][a2122h-1b_1-5_2*NCC/3=O][a1122h-1b_1-5][a1122h-1a_1-5][a2112h-1x_1-5][Aad21122h-2x_2-6_5*NCC/3=O][a1221m-1a_1-5]/1-2-3-4-1-5-6-1-5-6-2-4-1-5-7-1-7/a4-b1_a6-q1_b4-c1_c3-d1_c4-k1_c6-l1_m3-o1_d?-e1_d?-h1_e?-f1_f?-g2_h?-i1_i?-j2_l?-m1_l?-p1_m?-n1	freeEnd--??1D-Gal,p--6a2D-NeuGc,p	A2BG2S1	LArafb1-2LArafb1-2LArafa1-OH	RES 1b:b-dglc-HEX-1:5 2s:n-acetyl 3b:b-dglc-HEX-1:5 4s:n-acetyl 5b:b-dman-HEX-1:5 6b:b-dman-HEX-1:5 7b:b-dglc-HEX-1:5 8s:n-acetyl 9b:b-dgal-HEX-1:5 10b:x-dgro-dgal-NON-2:6|1:a|2:keto|3:d 11s:n-acetyl 12b:b-dman-HEX-1:5 13b:b-dman-HEX-1:5 14b:b-dman-HEX-1:5 LIN 1:1d(2+1)2n 2:1o(4+1)3d 3:3d(2+1)4n 4:3o(4+1)5d 5:5o(3+1)6d 6:6o(2+1)7d 7:7d(2+1)8n 8:7o(4+1)9d 9:9o(3+2)10d 10:10d(5+1)11n 11:5o(6+1)12d …		-3)[80%Ac(1-2)lSLac(1-3)aDFucp3N(1-4)[Ac(1-2)]bDGalpN(1-4)]aDGalp(1-3)[Ac(1-2)]bDGalpN(1-	Gal(b1-3)GalNAc(b1-4)[Neu5Gc(a2-3)]Gal(b1-4)Glc1Cer
WURCS=2.0/5,9,8/[a2122h-1x_1-5_2*NCC/3=O][a2122h-1b_1-5_2*NCC/3=O][a1122h-1b_1-5][a1122h-1a_1-5][a1221m-1a_1-5]/1-2-3-4-1-4-4-4-5/a4-b1_a6-i1_b4-c1_c3-d1_c6-f1_f3-g1_f6-h1_d?-e1	freeEnd--?a1D-GalNAc,p(--3b1D-Gal,p--3b1D-GlcNAc,p)--6b1D-GlcNAc,p$MONO,perMe,Na,0,freeEnd	A3G3[SO4-2]1S1	DNeup5Aca2-8DNeup5Aca2-8DNeup5Aca2-3[DGalpb1-3DGalpNAcb1-4]DGalpb1-4DGlcpa1-OH	RES 1b:x-lman-HEX-1:5|6:d 2b:b-dglc-HEX-1:5 3s:n-acetyl 4b:b-dgal-HEX-1:5 5b:x-lman-HEX-1:5|6:d 6b:x-lman-HEX-1:5|6:d 7b:b-dglc-HEX-1:5 8s:n-acetyl 9b:b-dgal-HEX-1:5 10b:x-lman-HEX-1:5|6:d 11b:x-lman-HEX-1:5|6:d 12b:b-dglc-HEX-1:5 13s:n-acetyl 14b:b-dgal-HEX-1:5 15b:x-lman-HEX-1:5|6:d LIN 1:1o(3+1)2d 2:2d(2+1)3n 3:2o(3+1)4d 4:4o(2+1)5d 5:5o(3+1)6d 6:6o(3+1)7d 7:7d(2+1)8n 8:7o(3+1)9d 9:9o(2+1)10d …		-3)[80%Ac(1-4),<<10%Pp(1-1)|10%Ac(1-1)>>bDFruf(2-2)]aDGalp(1-P-	Gal(b1-4)GlcNAc(b1-2)Man(a1-6)[GlcNAc(b1-2)Man(a1-3)][GlcNAc(b1-4)]Man(b1-4)GlcNAc(b1-4)[Fuc(a1-6)]GlcNAc
WURCS=2.0/6,15,14/[a2122h-1x_1-5_2*NCC/3=O][a2122h-1b_1-5_2*NCC/3=O][a1122h-1b_1-5][a1122h-1a_1-5][a2112h-1x_1-5][Aad21122h-2x_2-6_5*NCCO/3=O]/1-2-3-4-1-5-6-6-4-1-5-6-1-5-6/a4-b1_b4-c1_c3-d1_c6-i1_d?-e1_e?-f1_e?-h2_f?-g2_i?-j1_i?-m1_j?-k1_k?-l2_m?-n1_n?-o2	freeEnd--??1D-GlcNAc,p(--4b1D-GlcNAc,p--4b1D-Man,p((--3a1D-Man,p(--2b1D-GlcNAc,p(--3a1L-Fuc,p)--4b1D-Gal,p--3/6a2D-NeuGc,p)--4b1D-GlcNAc,p--4b1D-Gal,p)--4b1D-GlcNAc,p)--6a1D-Man,p(--2b1D-GlcNAc,p--4b1D-Gal,p--3/6a2D-NeuGc,p)--6b1D-GlcNAc,p--4b1D-Gal,p--3/6a2D-NeuGc,p)--6a1L-Fuc,p	FA2G1GalNAc1S2	DNeup5Gca2-8DNeup5Gca2-6DGalpNAca1-OH	RES 1b:x-lara-PEN-1:4 2b:x-lara-PEN-1:4 3b:b-dgal-HEX-1:4 4b:x-lara-PEN-1:4 LIN 1:1o(2+1)2d 2:2o(2+1)3d 3:1o(3+1)4d		-3)[80%Ac(1-4),bDFruf(2-2)]aDGalp(1-P-	Gal(b1-4)GlcNAc(b1-2)[Gal(b1-4)GlcNAc(b1-4/6)]Man(a1-3/6)[Gal(b1-4)GlcNAc(b1-2)Man(a1-3/6)]Man(b1-4)GlcNAc(b1-4)[Fuc(a1-6)]GlcNAc
WURCS=2.0/6,16,15/[a2122h-1x_1-5_2*NCC/3=O][a2122h-1b_1-5_2*NCC/3=O][a1122h-1b_1-5][a1122h-1a_1-5][a2112h-1x_1-5][a1221m-1a_1-5]/1-2-3-4-1-5-6-1-5-6-2-4-1-5-1-6/a4-b1_a6-p1_b4-c1_c3-d1_c4-k1_c6-l1_e3-g1_h3-j1_d?-e1_d?-h1_e?-f1_h?-i1_l?-m1_l?-o1_m?-n1	freeEnd--??1D-GlcNAc,p--4b1D-GlcNAc,p--4b1D-Man,p(--3a1D-Man,p--2b1D-GlcNAc,p(--3a1L-Fuc,p)--4b1D-Gal,p--3/6a2D-NeuGc,p)--6a1D-Man,p--2b1D-GlcNAc,p--4b1D-Gal,p--3/6a2D-NeuGc,p--8a2D-NeuGc,p}--4/6b1D-GlcNAc,p--4b1D-GalNAc,p	A4G3Lac3	DNeup5Aca2-3DGalpb1-4DGlcpNAcb1-2DManpa1-3[DManpa1-3[DManpa1-6]DManpa1-6]DManpb1-4DGlcpNAcb1-4DGlcpNAca1-OH	RES 1b:b-dglc-HEX-1:5 2s:n-acetyl 3b:b-dglc-HEX-1:5 4s:n-acetyl 5b:b-dman-HEX-1:5 6b:b-dman-HEX-1:5 7b:b-dman-HEX-1:5 8b:b-dman-HEX-1:5 9b:b-dman-HEX-1:5 10b:b-dman-HEX-1:5 11b:b-dman-HEX-1:5 LIN 1:1d(2+1)2n 2:1o(4+1)3d 3:3d(2+1)4n 4:3o(4+1)5d 5:5o(3+1)6d 6:6o(2+1)7d 7:5o(6+1)8d 8:8o(3+1)9d 9:8o(6+1)10d 10:10o(2+1)11d		-3)[90%Ac(1-2)bDGalf(1-4),Ac(1-2)]aDGlcpN(1-P-6)aDGlcp(1-6)bDGlcp(1-3)[90%Ac(1-6),90%Ac(1-5)]bDGalf(1-3)bDGlcp(1-	Neu5Ac(a2-3/6)Gal(b1-4)GlcNAc(b1-2)Man(a1-3)[Neu5Ac(a2-3/6)Gal(b1-4)GlcNAc(b1-2)Man(a1-6)][GlcNAc(b1-4)]Man(b1-4)GlcNAc(b1-4)[Fuc(a1-6)]GlcNAc
WURCS=2.0/6,12,11/[a2122h-1x_1-5_2*NCC/3=O][a2122h-1b_1-5_2*NCC/3=O][a1122h-1b_1-5][a1122h-1a_1-5][a2112h-1x_1-5][a1221m-1a_1-5]/1-2-3-4-1-5-5-2-4-1-5-6/a4-b1_a6-l1_b4-c1_c3-d1_c4-h1_c6-i1_d?-e1_e?-f1_f?-g1_i?-j1_j?-k1	freeEnd--??1D-GlcNAc,p--4b1D-Man,p(--3a1D-Man,p--2a1D-Man,p--2a1D-Man,p--3a1D-Glc,p--3a1D-Glc,p--2a1D-Glc,p)--6a1D-Man,p(--3a1D-Man,p)--6a1D-Man,p--2a1D-Man,p	FLacDiNAcF1M6	LRhapa1-2DGalpa1-3DGlcpNAca1-3LRhapa1-3LRhapa1-2DGalpa1-3DGlcpNAca1-3LRhapa1-3LRhapa1-2DGalpa1-3DGlcpNAca1-3LRhapa1-OH	RES 1b:b-dglc-HEX-1:5 2b:b-dgal-HEX-1:5 3b:b-dglc-HEX-1:5 4s:n-acetyl LIN 1:1o(4+1)2d 2:2o(3+1)3d 3:3d(2+1)4n		-3)[<<%Ac(1-2)|%lS3HOBut(1-2)>>xDHSer(1-4)]bDQuip4N(1-6)aDGalp(1-4)[Ac(1-2)]aDGalpN(1-3)[Ac(1-2)]aDFucpN(1-	Neu5Ac(a2-6)Gal(b1-4)GlcNAc(b1-2)[Neu5Ac(a2-3)Gal(b1-4)GlcNAc(b1-4)]Man(a1-3)[Neu5Ac(a2-6)Gal(b1-4)GlcNAc(b1-2)Man(a1-6)]Man(b1-4)GlcNAc(b1-4)GlcNAc
WURCS=2.0/6,15,14/[a2122h-1x_1-5_2*NCC/3=O][a2122h-1b_1-5_2*NCC/3=O][a1122h-1b_1-5][a1122h-1a_1-5][a2112h-1x_1-5][a1221m-1a_1-5]/1-2-3-4-1-5-6-1-5-6-2-4-1-5-6/a4-b1_a6-o1_b4-c1_c3-d1_c4-k1_c6-l1_e3-g1_h3-j1_d?-e1_d?-h1_e?-f1_h?-i1_l?-m1_m?-n1	freeEnd--?b?L-Glc,p--1a1D-Glc,p$MONO,perMe,Na,0,freeEnd	FM4A1B	DGalfb1-2LArafb1-2[LArafa1-3]LArafa1-OH	RES 1b:b-dglc-HEX-1:5 2s:n-acetyl 3b:b-dglc-HEX-1:5 4s:n-acetyl 5b:b-dman-HEX-1:5 6b:b-dman-HEX-1:5 7b:b-dglc-HEX-1:5 8s:n-acetyl 9b:b-dgal-HEX-1:5 10b:x-dgro-dgal-NON-2:6|1:a|2:keto|3:d 11s:n-acetyl 12b:b-dglc-HEX-1:5 13s:n-acetyl 14b:b-dman-HEX-1:5 15b:b-dglc-HEX-1:5 16s:n-acetyl 17b:a-lgal-HEX-1:5|6:d LIN 1:1d(2+1)2n 2:1o(4+1)3d 3:3d(2+1)4n 4:3o(4+1)5d 5:5o(3+1)6d 6:6o(2+1)7d 7:7d(2+1)8n 8:7o(…		-3)[<<%Ac(1-4)|%Ac(1-3)|%Ac(1-2)>>bDGlcpA(1-4)]bDGalp(1-3)[aDGalp(1-2)]aDGalp(1-3)bDGlcp(1-	{Man(a1-2/3/6)}Man(a1-2/3/6)Man(a1-3/6)[Man(a1-3/6)]Man(b1-4)GlcNAc(b1-4)GlcNAc
WURCS=2.0/7,19,18/[a2122h-1x_1-5_2*NCC/3=O][a2122h-1b_1-5_2*NCC/3=O][a1122h-1b_1-5][a1122h-1a_1-5][a2112h-1x_1-5][Aad21122h-2x_2-6_5*NCCO/3=O][a1221m-1a_1-5]/1-2-3-4-1-5-1-5-5-1-5-6-4-1-5-1-5-5-7/a4-b1_a6-s1_b4-c1_c3-d1_c6-m1_d?-e1_d?-j1_e?-f1_f?-g1_g?-h1_h?-i1_j?-k1_k?-l2_m?-n1_n?-o1_o?-p1_p?-q1_q?-r1	freeEnd--??1D-GlcNAc,o(--4b1D-GlcNAc,p--4b1D-Man,p(--3a1D-Man,p--2b1D-GlcNAc,p--4b1D-GalNAc,p--4?1S)--6a1D-Man,p)--6a1L-Fuc,p$MONO,perMe,Na,0,freeEnd	FA3G1Lac1S1	DManpa1-2DManpa1-3[DManpa1-3[DManpa1-2DManpa1-6]DManpa1-6]DManpb1-4DGlcpNAcb1-4DGlcpNAca1-OH	RES 1b:b-dglc-HEX-1:5 2s:n-acetyl 3b:b-dglc-HEX-1:5 4s:n-acetyl 5b:b-dman-HEX-1:5 6b:b-dman-HEX-1:5 7b:b-dglc-HEX-1:5 8s:n-acetyl 9b:b-dman-HEX-1:5 10b:b-dglc-HEX-1:5 11s:n-acetyl LIN 1:1d(2+1)2n 2:1o(4+1)3d 3:3d(2+1)4n 4:3o(4+1)5d 5:5o(3+1)6d 6:6o(2+1)7d 7:7d(2+1)8n 8:5o(6+1)9d 9:9o(2+1)10d 10:10d(2+1)11n		-3)[<<40%Ac(1-3)|30%Ac(1-2)>>aDGalpA(1-2)]aDGalp(1-3)[bDGlcp(1-4),Ac(1-2)]aLFucpN(1-3)[Ac(1-2)]aDGlcpN(1-	Man(a1-2)Man(a1-3)[Man(a1-3)[Man6P(a1-6)]Man(a1-6)]Man(b1-4)GlcNAc(b1-4)GlcNAc
WURCS=2.0/6,11,10/[a2122h-1x_1-5_2*NCC/3=O][a2122h-1b_1-5_2*NCC/3=O][a1122h-1b_1-5][a1122h-1a_1-5][a2112h-1x_1-5][a1221m-1a_1-5]/1-2-3-4-1-5-5-4-1-5-6/a4-b1_a6-k1_b4-c1_c3-d1_c6-h1_d?-e1_e?-f1_f?-g1_h?-i1_i?-j1	freeEnd--?D-Glc(--4b1D-GlcNAc,p--4b1D-Man,p(--3a1D-Man,p--2b1D-GlcNAc,p)--6a1D-Man,p--2b1D-GlcNAc,p)--6a1L-Fuc,p$MONO,perMe,Na,0,freeEnd	FA3G3Gal1S1	DGlcpNAcb1-3DGalpb1-4DGlcpa1-OH	RES 1b:b-dgal-HEX-1:5 2s:n-acetyl 3b:b-dgal-HEX-1:5 4b:b-dglc-HEX-1:5 5s:n-acetyl 6b:b-dgal-HEX-1:5 7b:x-dgro-dgal-NON-2:6|1:a|2:keto|3:d 8s:n-acetyl LIN 1:1d(2+1)2n 2:1o(3+1)3d 3:3o(3+1)4d 4:4d(2+1)5n 5:4o(4+1)6d 6:6o(3+2)7d 7:7d(5+1)8n		-3)[<<50%Ac(1-2)|50%lS3HOBut(1-2)>>xDHSer(1-4)]bDQuip4N(1-6)aDGalp(1-4)[Ac(1-2)]aDGalpN(1-3)[Ac(1-2)]aDFucpN(1- // HSer = D-homoserine	Gal(b1-3)[Fuc(a1-4)]GlcNAc(b1-2)Man(a1-3)[Gal(b1-3)[Fuc(a1-4)]GlcNAc(b1-2)Man(a1-6)][Xyl(b1-2)]Man(b1-4)GlcNAc(b1-4)[Fuc(a1-3)]GlcNAc
WURCS=2.0/6,9,8/[a2122h-1x_1-5_2*NCC/3=O][a2122h-1b_1-5_2*NCC/3=O][a1122h-1b_1-5][a1122h-1a_1-5][a2112h-1x_1-5][Aad21122h-2x_2-6_5*NCCO/3=O]/1-2-3-4-1-5-6-4-1/a4-b1_b4-c1_c3-d1_c6-h1_d?-e1_e?-f1_f?-g2_h?-i1	freeEnd--??1D-GlcNAc,p(--4b1D-GlcNAc,p--4b1D-Man,p(--3a1D-Man,p(--2b1D-GlcNAc,p(--3a1L-Fuc,p)--4b1D-Gal,p--3/6a2D-NeuGc,p)--4b1D-GlcNAc,p)--6a1D-Man,p(--2b1D-GlcNAc,p--4b1D-Gal,p)--6b1D-GlcNAc,p(--3a1L-Fuc,p)--4b1D-Gal,p--3/6a2D-NeuGc,p)--6a1L-Fuc,p	FA3G3S2b	DNeup5Aca2-6DGalpb1-4DGlcpNAcb1-2DManpa1-3[DGlcpNAcb1-4][DGlcpNAcb1-2DManpa1-6]DManpb1-4DGlcpNAcb1-4[LFucpa1-6]DGlcpNAca1-OH	RES 1b:b-dglc-HEX-1:5 2b:b-dgal-HEX-1:5 3b:b-dglc-HEX-1:5 4s:n-acetyl 5b:b-dgal-HEX-1:5 6b:a-lgal-HEX-1:5|6:d 7b:b-dglc-HEX-1:5 8s:n-acetyl 9b:b-dgal-HEX-1:5 LIN 1:1o(4+1)2d 2:2o(3+1)3d 3:3d(2+1)4n 4:3o(3+1)5d 5:5o(2+1)6d 6:2o(6+1)7d 7:7d(2+1)8n 8:7o(4+1)9d		-3)[<<50%l?3HOBut(1-4)|50%Ac(1-4)>>,Ac(1-2)]bDQuipN4N(1-4)[70%Ac(1-6),Ac(1-2)]aDGlcpN(1-4)[Ac(1-2)]aDGalpNA(1-	Fuc(a1-2)[GalNAc(a1-3)]Gal(b1-4)Glc-ol
WURCS=2.0/6,11,10/[a2122h-1x_1-5_2*NCC/3=O][a2122h-1b_1-5_2*NCC/3=O][a1122h-1b_1-5][a1122h-1a_1-5][a2112h-1x_1-5][Aad21122h-2x_2-6_5*NCC/3=O]/1-2-3-4-1-5-6-1-2-4-1/a4-b1_b4-c1_c3-d1_c4-i1_c6-j1_d?-e1_d?-h1_e?-f1_f?-g2_j?-k1	freeEnd--?D-GlcN--6b1D-GlcN,p--6a2D-KDO,p--4a2D-KDO,p$MONO,perMe,Na,0,freeEnd	A2G2Lac2S1	DGlcpNAcb1-2DManpa1-3[DGlcpNAcb1-2DManpa1-6]DManpb1-4DGlcpNAcb1-4DGlcpNAca1-OH	RES 1b:b-dgal-HEX-1:5 2b:b-dglc-HEX-1:5|-1:a LIN 1:1o(3+1)2d		-3)[<<60%Ac(1-4)|40%lR3HOBut(1-4)>>aDFucp4N(1-2)]aLRhap(1-3)aLRhap(1-3)aDGalp(1-3)[Ac(1-2)]bDGlcpN(1-	Man(a1-2)Man(a1-3)[Man(a1-6)]Man(a1-6)[Man(a1-2)Man(a1-3)]Man(b1-4)GlcNAc(b1-4)GlcNAc
WURCS=2.0/7,11,10/[a2122h-1x_1-5_2*NCC/3=O][a2122h-1b_1-5_2*NCC/3=O][a1122h-1b_1-5][a1122h-1a_1-5][a2112h-1x_1-5][Aad21122h-2x_2-6_5*NCC/3=O][Aad21122h-2x_2-6_5*NCCO/3=O]/1-2-3-4-1-5-6-4-1-5-7/a4-b1_b4-c1_c3-d1_c6-h1_d?-e1_e?-f1_f?-g2_h?-i1_i?-j1_j?-k2	freeEnd--??1D-Gal--4b1D-Glc,p(--2b1D-Glc,p)--3b1D-Xyl,p$MONO,perMe,Na,0,freeEnd	F3A4G3B	DNeup5Aca2-3DGalpb1-4DGlcpNAcb1-3DGalpb1-3DGalpNAca1-OH	RES 1b:b-dgal-HEX-1:5 2s:n-acetyl 3b:b-dgal-HEX-1:5 4b:x-dgro-dgal-NON-2:6|1:a|2:keto|3:d 5s:n-acetyl 6b:b-dglc-HEX-1:5 7b:b-dgal-HEX-1:5 8b:a-lgal-HEX-1:5|6:d 9s:sulfate LIN 1:1d(2+1)2n 2:1o(3+1)3d 3:3o(3+2)4d 4:4d(5+1)5n 5:1o(6+1)6d 6:6o(4+1)7d 7:7o(2+1)8d 8:6o(6+1)9n		-3)[<<73%x?Thr(2-6)|12%x?Ser(2-6)>>]bDGlcpA(1-3)aLRhap(1-	Man(a1-3)Man(b1-4)GlcNAc(b1-4)GlcNAc
WURCS=2.0/6,14,13/[a2122h-1x_1-5_2*NCC/3=O][a2122h-1b_1-5_2*NCC/3=O][a1122h-1b_1-5][a1122h-1a_1-5][a2112h-1x_1-5][Aad21122h-2x_2-6_5*NCC/3=O]/1-2-3-4-1-5-6-1-5-6-2-4-4-4/a4-b1_b4-c1_c3-d1_c4-k1_c6-l1_l3-m1_l6-n1_d?-e1_d?-h1_e?-f1_f?-g2_h?-i1_i?-j2	freeEnd--??1D-GlcNAc,p(--4b1D-GlcNAc,p--4b1D-Man,p((--2b1D-Xyl,p)--3a1D-Man,p--2b1D-GlcNAc,p--4b1D-GlcNAc,p(--3b1D-Gal,p(--3?1Me)--6b1D-Gal,p(--3?1Me)--6b1D-Gal,p--3?1Me)--6b1D-Gal,p--3?1Me)--6a1D-Man,p--2b1D-GlcNAc,p--4b1D-GlcNAc,p(--3b1D-Gal,p(--3?1Me)--6b1D-Gal,p--3?1Me)--6b1D-Gal,p--3?1Me)--6a1L-Fuc,p	A2G1GalNAc1[SO4-2]1S1	LFucpa1-2DGalpb1-3DGlcpNAcb1-3[DGalpb1-4DGlcpNAcb1-6]DGalpb1-4DGlcpa1-OH	RES 1b:b-dgal-HEX-1:5 2b:b-dgal-HEX-1:5 3b:b-dgal-HEX-1:5 4b:b-dgal-HEX-1:5 5b:b-dglc-HEX-1:5 6s:methyl LIN 1:1o(6+1)2d 2:2o(6+1)3d 3:3o(6+1)4d 4:4o(6+1)5d 5:5o(4+1)6n		-3)[<<85%xLThr(2-6)|85%xLSer(2-6)>>]bDGlcpA(1-3)aLRhap(1-	Neu5Ac(a2-3)Gal(b1-4)GlcNAc(b1-2)Man(a1-3/6)[Gal(b1-4)GlcNAc(b1-2)Man(a1-3/6)]Man(b1-4)GlcNAc(b1-4)[Fuc(a1-6)]GlcNAc
WURCS=2.0/4,7,6/[a2122h-1x_1-5][a2112h-1b_1-5][Aad21122h-2a_2-6_5*NCC/3=O][a2112h-1b_1-5_2*NCC/3=O]/1-2-3-3-4-2-3/a4-b1_b3-c2_b4-e1_c8-d2_e3-f1_f3-g2	freeEnd--?b1D-Gal,p--4a1D-GalA,p((--2?1S)--3b1D-GlcA,p--4b1D-GlcA,p)--4b1D-Glc,p	FA4F3BG3	DGlcpAb1-3DGalpa1-OH	RES 1b:b-dgal-HEX-1:5 2s:n-acetyl 3b:b-dgal-HEX-1:5 4b:x-dgro-dgal-NON-2:6|1:a|2:keto|3:d 5s:n-acetyl 6b:x-dgro-dgal-NON-2:6|1:a|2:keto|3:d 7s:n-acetyl LIN 1:1d(2+1)2n 2:1o(3+1)3d 3:3o(3+2)4d 4:4d(5+1)5n 5:1o(6+2)6d 6:6d(5+1)7n		-3)[<<lS3HOBut(1-2)|Ac(1-2)>>xDHSer(1-4)]bDQuip4N(1-6)aDGalp(1-4)[Ac(1-2)]aDGalpN(1-3)[Ac(1-2)]aDFucpN(1- // DHSer = D-homoserine	Neu5Ac(a2-3/6)Gal(b1-4)GlcNAc(b1-2/4/6)[Gal(b1-4)GlcNAc(b1-2/4/6)]Man(a1-3/6)[Gal(b1-4)GlcNAc(b1-2)Man(a1-3/6)]Man(b1-4)GlcNAc(b1-4)[Fuc(a1-6)]GlcNAc
WURCS=2.0/7,10,9/[a2122h-1x_1-5_2*NCC/3=O][a2122h-1b_1-5_2*NCC/3=O][a1122h-1b_1-5][a1122h-1a_1-5][a2112h-1x_1-5][Aad21122h-2x_2-6_5*NCCO/3=O][a1221m-1a_1-5]/1-2-3-4-1-5-6-4-1-7/a4-b1_a6-j1_b4-c1_c3-d1_c6-h1_d?-e1_e?-f1_f?-g2_h?-i1	freeEnd--??1D-GlcN--4b1D-Gal,p--3a1L-Fuc,p	FA2G1S2(Ac)1	LFucpa1-2DGalpb1-4DGlcpNAc[6S]b1-6[DNeup5Aca2-3DGalpb1-3]DGalpNAca1-OH	RES 1b:b-dman-HEX-1:5		-3)[<<x?Thr(2-6)|x?Ser(2-6)>>]bDGlcpA(1-3)aLRhap(1-	Neu5Gc(a2-8)Neu5Gc(a2-3)Gal(b1-4)Glc1Cer
WURCS=2.0/7,12,11/[a2122h-1x_1-5_2*NCC/3=O][a2122h-1b_1-5_2*NCC/3=O][a1122h-1b_1-5][a1122h-1a_1-5][a2112h-1x_1-5][Aad21122h-2x_2-6_5*NCCO/3=O][a1221m-1a_1-5]/1-2-3-4-1-5-6-4-1-5-5-7/a4-b1_a6-l1_b4-c1_c3-d1_c6-h1_d?-e1_e?-f1_f?-g2_h?-i1_i?-j1_j?-k1	freeEnd--?b?D-GlcNAc,p(--4b1D-GlcNAc,p--4b1D-Man,p((--3a1D-Man,p--2b1D-GlcNAc,p)--4b1D-GlcNAc,p)--6a1D-Man,p--2b1D-GlcNAc,p)--6a1L-Fuc,p$MONO,perMe,Na,0,freeEnd	FA1G1S1(2,3)	DGlcpA[4Me]b1-6DGalpb1-6DGalpb1-6DGalpb1-6DGalpa1-OH	RES 1b:b-dgal-HEX-1:5 2b:b-dglc-HEX-1:5 3s:n-acetyl LIN 1:1o(2+1)2d 2:2d(2+1)3n		-3)[?DGalp(1-4)?DGlcpA(1-2)]?DManp(1-3)?DGlcp(1-6)?DGlcp(1-	Neu5Ac(a2-6)Gal(b1-3/4)GlcNAc(b1-2)Man(a1-3)[Neu5Ac(a2-6)Gal(b1-3/4)GlcNAc(b1-2)Man(a1-6)]Man(b1-4)GlcNAc(b1-4)GlcNAc
WURCS=2.0/6,11,10/[a2122h-1x_1-5_2*NCC/3=O][a2122h-1b_1-5_2*NCC/3=O][a1122h-1b_1-5][a1122h-1a_1-5][a2112h-1x_1-5][a1221m-1a_1-5]/1-2-3-4-1-5-6-2-4-1-6/a4-b1_a6-k1_b4-c1_c3-d1_c4-h1_c6-i1_e3-g1_d?-e1_e?-f1_i?-j1	freeEnd--?D-GlcNAc--4b1D-Gal,p--3b1D-GlcNAc,p(--3b1D-Gal,p--3a2D-NeuAc,p)--4a1L-Fuc,p$MONO,perMe,Na,0,freeEnd	M8	DNeup5Aca2-3DGalpb1-3[DNeup5Aca2-6]DGalpNAca1-OH	RES 1b:b-dglc-HEX-1:5 2s:n-acetyl 3b:b-dglc-HEX-1:5 4s:n-acetyl 5b:b-dman-HEX-1:5 6b:b-dman-HEX-1:5 7b:b-dglc-HEX-1:5 8s:n-acetyl 9b:b-dglc-HEX-1:5 10s:n-acetyl 11b:b-dman-HEX-1:5 12b:b-dglc-HEX-1:5 13s:n-acetyl 14b:b-dgal-HEX-1:5 LIN 1:1d(2+1)2n 2:1o(4+1)3d 3:3d(2+1)4n 4:3o(4+1)5d 5:5o(3+1)6d 6:6o(2+1)7d 7:7d(2+1)8n 8:5o(4+1)9d 9:9d(2+1)10n 10:5o(6+1)11d 11:11o(2+1)12d 12:12d(2+1)13n 13:12o(4+1)…		-3)[?DGalp(1-6)?DGlcp(1-3)?DGlcp(1-4)?DGlcpA(1-2)]?DManp(1-	GalNAc(b1-4)GlcNAc(b1-2)Man(a1-3)[GalNAc(b1-4)GlcNAc(b1-2)Man(a1-6)]Man(b1-4)GlcNAc(b1-4)[Fuc(a1-6)]GlcNAc
WURCS=2.0/6,16,15/[a2122h-1x_1-5_2*NCC/3=O][a2122h-1b_1-5_2*NCC/3=O][a1122h-1b_1-5][a1122h-1a_1-5][a2112h-1x_1-5][a1221m-1a_1-5]/1-2-3-4-1-5-6-1-5-6-2-4-1-5-6-6/a4-b1_a6-p1_b4-c1_c3-d1_c4-k1_c6-l1_e3-g1_h3-j1_m3-o1_d?-e1_d?-h1_e?-f1_h?-i1_l?-m1_m?-n1	freeEnd--?D-GalNAc--3b1D-GlcNAc,p(--3a1D-Gal,p)--4a1D-Fuc,p$MONO,perMe,Na,0,freeEnd	A3G2Lac2S2	DManpa1-OH	RES 1b:b-dglc-HEX-1:5 2b:b-dgal-HEX-1:5 3b:x-dgro-dgal-NON-2:6|1:a|2:keto|3:d 4s:n-acetyl 5b:b-dgal-HEX-1:5 6s:n-acetyl 7b:b-dgal-HEX-1:5 8b:a-lgal-HEX-1:5|6:d LIN 1:1o(4+1)2d 2:2o(3+2)3d 3:3d(5+1)4n 4:2o(4+1)5d 5:5d(2+1)6n 6:5o(3+1)7d 7:7o(2+1)8d		-3)[?DGalp(1-6)?DGlcp(1-4)?DGlcpA(1-2)]?DManp(1-6)?DGlcp(1-	Man(b1-4)Glc1Cer
WURCS=2.0/7,14,13/[a2122h-1x_1-5_2*NCC/3=O][a2122h-1b_1-5_2*NCC/3=O][a1122h-1b_1-5][a1122h-1a_1-5][a2112h-1x_1-5][Aad21122h-2x_2-6_5*NCC/3=O][Aad21122h-2x_2-6_5*NCCO/3=O]/1-2-3-4-1-5-6-1-5-7-4-1-5-5/a4-b1_b4-c1_c3-d1_c6-k1_d?-e1_d?-h1_e?-f1_f?-g2_h?-i1_i?-j2_k?-l1_l?-m1_m?-n1	freeEnd--?b1D-GlcNAc,p(--4b1D-GlcNAc,p--4b1D-Man,p((--2b1D-Xyl,p)--3a1D-Man,p)--6a1D-Man,p)--6a1L-Fuc,p$MONO,perMe,Na,0,freeEnd	FA2G1M5	DGlcpNAcb1-2DGalpa1-OH	RES 1b:b-dglc-HEX-1:5 2s:n-acetyl 3b:b-dgal-HEX-1:5 4b:b-dglc-HEX-1:5 5b:b-dgal-HEX-1:5 LIN 1:1d(2+1)2n 2:1o(4+1)3d 3:1o(6+1)4d 4:4o(4+1)5d		-3)[Ac(1-2)[NH2(1-6)]aDGalpNA(1-2)]aLRhap(1-2)aLRhap(1-3)aLRhap(1-2)aLRhap(1-3)[Ac(1-2)]bDGlcpN(1-	Neu5Gc(a2-3/6)Gal(b1-4)GlcNAc(b1-2)Man(a1-3)[Neu5Gc(a2-3/6)Gal(b1-4)GlcNAc(b1-2)Man(a1-6)]Man(b1-4)GlcNAc(b1-4)GlcNAc
WURCS=2.0/7,12,11/[a2122h-1x_1-5_2*NCC/3=O][a2122h-1b_1-5_2*NCC/3=O][a1122h-1b_1-5][a1122h-1a_1-5][a1221m-1a_1-5][a2112h-1b_1-5][Aad21122h-2a_2-6_5*NCC/3=O]/1-2-3-4-2-5-6-6-4-2-6-7/a4-b1_b4-c1_d2-e1_e3-f1_e4-g1_g4-h1_i2-j1_j4-k1_k3-l2_c?-d1_c?-i1	freeEnd--?a1D-GlcNAc,p(--4b1D-GlcNAc,p--4b1D-Man,p(--3b1D-Man,p--6b1D-Man,p)--6b1D-Man,p--6b1D-Man,p)--6b1L-Fuc,p$MONO,perMe,Na,0,freeEnd	FBiA3G3S2(2,3)(2,6)	DGlcpNAcb1-4[DGlcpNAcb1-2DManpa1-3][DGalpb1-4DGlcpNAcb1-2DManpa1-6]DManpb1-4DGlcpNAcb1-4DGlcpNAca1-OH	RES 1b:b-dglc-HEX-1:5 2s:n-acetyl 3b:b-dglc-HEX-1:5 4s:n-acetyl 5b:b-dman-HEX-1:5 6b:b-dman-HEX-1:5 7b:b-dglc-HEX-1:5 8s:n-acetyl 9b:b-dglc-HEX-1:5 10s:n-acetyl 11b:b-dman-HEX-1:5 12b:b-dglc-HEX-1:5 13s:n-acetyl LIN 1:1d(2+1)2n 2:1o(4+1)3d 3:3d(2+1)4n 4:3o(4+1)5d 5:5o(3+1)6d 6:6o(2+1)7d 7:7d(2+1)8n 8:5o(4+1)9d 9:9d(2+1)10n 10:5o(6+1)11d 11:11o(2+1)12d 12:12d(2+1)13n		-3)[Ac(1-2)[x?Gro(2-P-4)]bDGalpN(1-4)]aDGalp(1-6)bDGlcp(1-3)[Ac(1-2)]bDGalpN(1-	Fuc(a1-2)[GalNAc(a1-3)]Gal(b1-3)GalNAc
WURCS=2.0/6,12,11/[a2122h-1x_1-5_2*NCC/3=O][a2122h-1b_1-5_2*NCC/3=O][a1122h-1b_1-5][a1122h-1a_1-5][a1221m-1a_1-5][a2112h-1b_1-5]/1-2-3-4-2-5-6-6-4-2-6-5/a4-b1_a6-l1_b4-c1_d2-e1_e3-f1_e4-g1_g4-h1_i2-j1_j4-k1_c?-d1_c?-i1	freeEnd--?b1D-Glc,p--4b1D-Gal,p--3a2D-NeuAc,p--8a2D-Neu,p--9?1Ac$MONO,perMe,Na,0,freeEnd	FA1G1F1M5	LFucpa1-2DGalpb1-3DGalpNAcb1-4[DNeup5Aca2-3]DGalpb1-4DGlcpa1-OH	RES 1b:x-lara-PEN-1:4 2b:x-lara-PEN-1:4 3b:b-dgal-HEX-1:4 LIN 1:1o(2+1)2d 2:2o(2+1)3d		-3)[Ac(1-2)]aDFucpN4N(1-4)[%Ac(1-3),%Ac(1-2)]aDGalpA(1-3)aDGalpA(1-	Gal(b1-3)[GlcNAc6S(b1-6)]GalNAc
WURCS=2.0/6,12,11/[a2122h-1x_1-5_2*NCC/3=O][a2122h-1b_1-5_2*NCC/3=O][a1122h-1b_1-5][a1122h-1a_1-5][a1221m-1a_1-5][a2112h-1b_1-5]/1-2-3-4-2-5-6-6-4-2-6-2/a4-b1_b4-c1_c4-l1_d2-e1_e3-f1_e4-g1_g4-h1_i2-j1_j4-k1_c?-d1_c?-i1	freeEnd--?a1D-GalNAc,p(--3b1D-Gal,p)--6a2D-NeuGc,p	FA4G4Gal1S1	DGalpb1-4[DGalpb1-4DGlcpb1-6]DGlcpNAca1-OH	RES 1b:b-dglc-HEX-1:5 2s:n-acetyl 3b:b-dglc-HEX-1:5|-1:a 4b:b-dglc-HEX-1:5 5s:n-acetyl 6b:b-dglc-HEX-1:5|-1:a LIN 1:1d(2+1)2n 2:1o(4+1)3d 3:3o(4+1)4d 4:4d(2+1)5n 5:4o(4+1)6d		-3)[Ac(1-2)]aDFucpN4N(1-4)[30%Ac(1-3),30%Ac(1-2)]aDGalpA(1-3)aDGalpA(1-	Neu5Gc(a2-3)Gal(b1-3)GalNAc
WURCS=2.0/7,14,13/[a2122h-1x_1-5_2*NCC/3=O][a2122h-1b_1-5_2*NCC/3=O][a1122h-1b_1-5][a1122h-1a_1-5][a1221m-1a_1-5][a2112h-1b_1-5][Aad21122h-2a_2-6_5*NCC/3=O]/1-2-3-4-2-5-6-7-6-4-2-6-7-6/a4-b1_b4-c1_d2-e1_e3-f1_e4-g1_g3-h2_g4-i1_j2-k1_k4-l1_l3-m2_l4-n1_c?-d1_c?-j1	freeEnd--?b1D-GlcNAc,p(--4b1D-GlcNAc,p--4b1D-Man,p((--3a1D-Man,p--2b1D-GlcNAc,p--4b1D-Gal,p--3a2D-NeuAc,p)--4b1D-GlcNAc,p)--6a1D-Man,p--2b1D-GlcNAc,p--4b1D-Gal,p)--6a1L-Fuc,p	FA4G4Gal1S3	DGlcpNAcb1-4[DGlcpNAcb1-2DManpa1-3][DGlcpNAcb1-2DManpa1-6]DManpb1-4DGlcpNAcb1-4DGlcpNAca1-OH	RES 1b:x-lara-PEN-1:4 2b:x-lara-PEN-1:4 3b:x-lara-PEN-1:4 4b:x-lara-PEN-1:4 5b:x-lara-PEN-1:4 LIN 1:1o(2+1)2d 2:2o(2+1)3d 3:3o(3+1)4d 4:4o(2+1)5d		-3)[Ac(1-2)]aDFucpN4N(1-4)[Ac(1-3),Ac(1-2)]aDGalpA(1-3)aDGalpA(1-	Gal(b1-4)GlcNAc(b1-3)Gal(b1-3)GalNAc
WURCS=2.0/5,7,6/[a2122h-1x_1-5][a2112h-1b_1-5][Aad21122h-2a_2-6_5*NCC/3=O][a2112h-1b_1-5_2*NCC/3=O][a1221m-1a_1-5]/1-2-3-4-2-4-5/a4-b1_b3-c2_b4-d1_d3-e1_e4-f1_f3-g1	freeEnd--??1D-GlcNAc,p(--4b1D-GlcNAc,p--4b1D-Man,p((--2b1D-Xyl,p)--3a1D-Man,p--2b1D-GlcNAc,p--4b1D-GalNAc,p(--3b1D-Gal,p(--3?1Me)--6b1D-Gal,p--3?1Me)--6b1D-Gal,p(--3?1Me)--6b1D-Gal,p--3?1Me)--6a1D-Man,p--2b1D-GlcNAc,p--4b1D-GalNAc,p(--3b1D-Gal,p(--3?1Me)--6b1D-Gal,p--3?1Me)--6b1D-Gal,p--3?1Me)--6a1L-Fuc,p	FA1G1S1(2,6)	DGalfb1-2LArafb1-2LArafa1-OH	RES 1b:b-dglc-HEX-1:5 2b:b-dglc-HEX-1:5 3b:b-dglc-HEX-1:5 4b:b-dglc-HEX-1:5 LIN 1:1o(3+1)2d 2:2o(3+1)3d 3:3o(6+1)4d		-3)[Ac(1-2)]aDFucpN4N(1-4)[Ac(1-3)]aDGalpA(1-3)aDGalpA(1-	Neu5Ac(a2-3)Gal(b1-4)[Fuc(a1-3)]GlcNAc(b1-6)[Gal(b1-3)]GalNAc
WURCS=2.0/8,13,12/[a2122h-1x_1-5_2*NCC/3=O][a2122h-1b_1-5_2*NCC/3=O][a1122h-1b_1-5][a1122h-1a_1-5][a2112h-1b_1-5][Aad21122h-2a_2-6_5*NCCO/3=O][Aad21122h-2a_2-6_5*NCC/3=O][a1221m-1a_1-5]/1-2-3-4-2-5-6-5-4-2-5-7-8/a4-b1_a6-m1_b4-c1_d2-e1_e4-f1_f3-g2_f4-h1_i2-j1_j4-k1_k3-l2_c?-d1_c?-i1	freeEnd--??1D-GlcNAc,p--4b1D-GlcNAc,p--4b1D-Man,p(--3a1D-Man,p--2b1D-GlcNAc,p--4b1D-Gal,p--3a1D-Gal,p)--6a1D-Man,p--2b1D-GlcNAc,p--4b1D-Gal,p--3/6a2D-NeuGc,p$MONO,perMe,Na,0,freeEnd	FA3G3S2a	DGlcpAb1-4DGlcpNAca1-4DGlcpAb1-4DGlcpNAca1-OH	RES 1b:b-dglc-HEX-1:5 2s:n-acetyl 3b:b-dglc-HEX-1:5 4s:n-acetyl 5b:b-dman-HEX-1:5 6b:b-dman-HEX-1:5 7b:b-dman-HEX-1:5 8b:b-dman-HEX-1:5 9b:b-dman-HEX-1:5 10b:b-dman-HEX-1:5 11b:b-dman-HEX-1:5 12b:b-dman-HEX-1:5 13b:b-dman-HEX-1:5 LIN 1:1d(2+1)2n 2:1o(4+1)3d 3:3d(2+1)4n 4:3o(4+1)5d 5:5o(3+1)6d 6:6o(2+1)7d 7:7o(2+1)8d 8:5o(6+1)9d 9:9o(3+1)10d 10:10o(2+1)11d 11:9o(6+1)12d 12:12o(2+1)13d		-3)[Ac(1-2)]aDFucpN4N(1-4)aDGalpA(1-3)aDGalpA(1-	Fuc(a1-2)Gal(b1-3)GalNAc(b1-4)[Neu5Ac(a2-3)]Gal(b1-4)Glc1Cer
WURCS=2.0/7,11,10/[a2122h-1x_1-5_2*NCC/3=O][a2122h-1b_1-5_2*NCC/3=O][a1122h-1b_1-5][a1122h-1a_1-5][a2112h-1b_1-5][Aad21122h-2a_2-6_5*NCCO/3=O][a1221m-1a_1-5]/1-2-3-4-2-5-6-4-2-5-7/a4-b1_a6-k1_b4-c1_d2-e1_e4-f1_f3-g2_h2-i1_i4-j1_c?-d1_c?-h1	freeEnd--??1D-GalNAc,o--3b1D-Gal,p(--3b1D-GlcNAc,p--4b1D-Gal,p)--6b1D-GlcNAc,p--4b1D-Gal,p--3a2D-NeuGc,p$MONO,perMe,Na,0,freeEnd	A4G2Lac2	LArafb1-2LArafb1-3LArafb1-2LArafb1-2LArafa1-OH	RES 1b:b-dglc-HEX-1:5 2s:n-acetyl 3b:b-dgal-HEX-1:5 4b:b-dglc-HEX-1:5 5s:n-acetyl 6b:b-dgal-HEX-1:5 7b:a-lgal-HEX-1:5|6:d LIN 1:1d(2+1)2n 2:1o(4+1)3d 3:3o(3+1)4d 4:4d(2+1)5n 5:4o(3+1)6d 6:6o(2+1)7d		-3)[Ac(1-2)]aDFucpN4N(1-4)aDGalpA(1-3)aDGalpA(1-3)[Ac(1-2)]aDFucpN4N(1-4)aDGalpA(1-3)aDGalpA(1-	GlcNAc(b1-2)[GlcNAc(b1-4)]Man(a1-3)[Man(a1-3)[Man(a1-6)]Man(a1-6)]Man(b1-4)GlcNAc(b1-4)[Fuc(a1-6)]GlcNAc
WURCS=2.0/8,12,11/[a2122h-1x_1-5_2*NCC/3=O][a2122h-1b_1-5_2*NCC/3=O][a1122h-1b_1-5][a1122h-1a_1-5][a1221m-1a_1-5][a2112h-1b_1-5][a2112h-1b_1-5_2*NCC/3=O][Aad21122h-2a_2-6_5*NCC/3=O]/1-2-3-4-2-5-6-6-4-2-7-8/a4-b1_b4-c1_d2-e1_e3-f1_e4-g1_g4-h1_i2-j1_j4-k1_k3-l2_c?-d1_c?-i1	freeEnd--?a1D-GlcNAc,p(--4a?L-IdoA,p(--4a1D-GlcNAc,p(--??1S)--?a1L-IdoA,p(--4a1D-GlcNAc,p--??1S)--??1S)--??1S)--??1S$MONO,perMe,Na,0,freeEnd	A4BG2(s)1Gal2S1	DGlcpa1-6DGlcpa1-3DGlcpa1-3DGlcpa1-OH	RES 1b:b-dglc-HEX-1:5 2b:x-lido-HEX-1:5 3s:sulfate 4b:b-dglc-HEX-1:5 5s:n-sulfate 6b:b-dglc-HEX-1:5|-1:a 7s:sulfate LIN 1:1o(4+1)2d 2:2o(2+1)3n 3:2o(4+1)4d 4:4d(-1+1)5n 5:4o(4+1)6d 6:1o(6+1)7n		-3)[Ac(1-2)]aDGalpN(1-3)[Ac(1-2)]aLFucpN(1-3)[Ac(1-2)]aDFucpN(1-	Gal(a1-3)Gal(b1-4)GlcNAc(b1-2)Man(a1-3/6)[Gal(b1-4)GlcNAc(b1-2)Man(a1-3/6)]Man(b1-4)GlcNAc(b1-4)[Fuc(a1-6)]GlcNAc
WURCS=2.0/5,7,6/[a2112h-1a_1-5_2*NCC/3=O][a2112h-1b_1-5][a2112h-1b_1-5_2*NCC/3=O][a1221m-1a_1-5][a2122h-1b_1-5_2*NCC/3=O]/1-2-3-4-5-3-4/a3-b1_a6-e1_b4-c1_c3-d1_e4-f1_f3-g1	freeEnd--?b1D-Fuc,p--2a1L-Rha,p--4b1D-Xyl,p--3a1L-Rha,p$MONO,perMe,Na,0,freeEnd	F4A4G4	DManpa1-2DManpa1-2DManpa1-3[DManpa1-2DManpa1-3[DManpa1-2DManpa1-6]DManpa1-6]DManpb1-4DGlcpNAcb1-4DGlcpNAca1-OH	RES 1b:b-dglc-HEX-1:5 2s:n-acetyl 3b:b-dglc-HEX-1:5 4s:n-acetyl 5b:b-dman-HEX-1:5 6b:b-dman-HEX-1:5 7b:b-dglc-HEX-1:5 8s:n-acetyl 9b:b-dgal-HEX-1:5 10b:b-dglc-HEX-1:5 11s:n-acetyl 12b:b-dman-HEX-1:5 13b:b-dglc-HEX-1:5 14s:n-acetyl 15b:b-dgal-HEX-1:5 16b:b-dglc-HEX-1:5 17s:n-acetyl LIN 1:1d(2+1)2n 2:1o(4+1)3d 3:3d(2+1)4n 4:3o(4+1)5d 5:5o(3+1)6d 6:6o(2+1)7d 7:7d(2+1)8n 8:7o(4+1)9d 9:6o(4+1)10d 10:1…		-3)[Ac(1-2)]aDGalpN(1-3)[Ac(1-2)]aLFucpN(1-3)[Ac(1-2)]bDGlcpN(1-	Neu5Ac(a2-3)Gal(b1-4)GlcNAc(b1-2)Man(a1-3)[Man(a1-6)]Man(b1-4)GlcNAc(b1-4)[Fuc(a1-6)]GlcNAc
WURCS=2.0/6,11,10/[a2122h-1x_1-5_2*NCC/3=O][a2122h-1b_1-5_2*NCC/3=O][a1122h-1b_1-5][a1122h-1a_1-5][a2112h-1b_1-5][Aad21122h-2a_2-6_5*NCC/3=O]/1-2-3-4-2-5-6-4-2-5-5/a4-b1_b4-c1_d2-e1_e4-f1_f3-g2_h2-i1_i4-j1_j4-k1_c?-d1_c?-h1	freeEnd--?a?D-GlcN,p((--4a1L-IdoA,p(--4a1D-GlcN,p(--4b1D-GlcA,p--4a1D-GlcN,p(--??1S)--??1S)--??1S)--??1S)--??1S)--??1S$MONO,perMe,Na,0,freeEnd	A2G1S1	LFucpa1-2DGalpb1-3DGlcpNAcb1-3DGalpb1-4DGlcpNAca1-OH	RES 1b:x-lman-HEX-1:5|6:d 2b:b-dglc-HEX-1:5 3s:n-acetyl 4b:x-lman-HEX-1:5|6:d 5b:x-lman-HEX-1:5|6:d 6b:x-lman-HEX-1:5|6:d LIN 1:1o(2+1)2d 2:2d(2+1)3n 3:2o(3+1)4d 4:4o(3+1)5d 5:5o(2+1)6d		-3)[Ac(1-2)]aDGalpN(1-3)[Ac(1-2)]bDGalpN(1-4)[aDGlcp(1-6)]aDGlcp(1-	Neu5Gc(a2-3/6)Gal(b1-4)GlcNAc(b1-2)Man(a1-3)[Neu5Gc(a2-3/6)Gal(b1-4)GlcNAc(b1-2)Man(a1-6)]Man(b1-4)GlcNAc(b1-4)[Fuc(a1-6)]GlcNAc
WURCS=2.0/8,16,15/[a2122h-1x_1-5_2*NCC/3=O][a2122h-1b_1-5_2*NCC/3=O][a1122h-1b_1-5][a1122h-1a_1-5][a2112h-1x_1-5][Aad21122h-2x_2-6_5*NCC/3=O][a2112h-1b_1-5_2*NCC/3=O][a1221m-1a_1-5]/1-2-3-4-1-5-6-7-1-5-6-2-4-1-1-8/a4-b1_a6-p1_b4-c1_c3-d1_c4-l1_c6-m1_f4-h1_d?-e1_d?-i1_e?-f1_f?-g2_i?-j1_j?-k2_m?-n1_m?-o1	freeEnd--??1D-GlcNAc,o--4b1D-GlcNAc,p--4b1D-Man,p(--3a1D-Man,p--4b1D-GlcNAc,p(--3b1D-Gal,p--4a2D-NeuAc,p)--6a2D-NeuAc,p)--6a1D-Man,p--2b1D-GlcNAc,p(--3b1D-Gal,p--4a2D-NeuAc,p)--6a2D-NeuAc,p$MONO,perMe,Na,0,freeEnd	FA2(s)1G2S1	DGlcpAb1-4DGlcpNSa1-4LIdopA[2S]a1-4DGlcpNS[6S]a1-OH	RES 1b:b-dglc-HEX-1:5 2s:n-acetyl 3b:b-dglc-HEX-1:5 4s:n-acetyl 5b:b-dman-HEX-1:5 6b:b-dman-HEX-1:5 7b:b-dglc-HEX-1:5 8s:n-acetyl 9b:b-dgal-HEX-1:5 10b:x-dgro-dgal-NON-2:6|1:a|2:keto|3:d 11s:n-acetyl 12b:b-dman-HEX-1:5 13b:b-dglc-HEX-1:5 14s:n-acetyl 15b:a-lgal-HEX-1:5|6:d 16b:b-dgal-HEX-1:5 17b:a-lgal-HEX-1:5|6:d LIN 1:1d(2+1)2n 2:1o(4+1)3d 3:3d(2+1)4n 4:3o(4+1)5d 5:5o(3+1)6d 6:6o(2+1)7d 7:7d(2+…		-3)[Ac(1-2)]aDGalpN(1-3)[Ac(1-4),bDGlcp(1-2)]bDGalpA(1-3)[Ac(1-2)]aDGalpN(1-3)[Ac(1-4),Ac(1-2)]aDQuipN4N(1-	Neu5Ac(a2-6)Gal(b1-4)GlcNAc(b1-2)Man(a1-3/6)[Gal(b1-4)GlcNAc(b1-2)Man(a1-3/6)]Man(b1-4)GlcNAc(b1-4)[Fuc(a1-6)]GlcNAc
WURCS=2.0/7,16,15/[a2122h-1x_1-5_2*NCC/3=O][a2122h-1b_1-5_2*NCC/3=O][a1122h-1b_1-5][a1122h-1a_1-5][a2112h-1x_1-5][Aad21122h-2x_2-6_5*NCCO/3=O][a1221m-1a_1-5]/1-2-3-4-1-5-6-1-5-4-1-5-5-1-5-7/a4-b1_a6-p1_b4-c1_c3-d1_c6-j1_d?-e1_d?-h1_e?-f1_f?-g2_h?-i1_j?-k1_j?-n1_k?-l1_l?-m1_n?-o1	freeEnd--?b1D-GlcNAc,p--4b1D-GlcNAc,p--4b1D-Man,p(--3a1D-Man,p--2b1D-GlcNAc,p--4b1D-Gal,p--3a2D-NeuAc,p)--6a1D-Man,p	F3A4G4S1	DGalpb1-4DGlcpNAcb1-2[DGlcpNAcb1-4]DManpa1-3[DGalpb1-4DGlcpNAcb1-2[DGlcpNAcb1-6]DManpa1-6]DManpb1-4DGlcpNAcb1-4DGlcpNAca1-OH	RES 1b:b-dglc-HEX-1:5 2s:n-acetyl 3b:b-dglc-HEX-1:5 4s:n-acetyl 5b:b-dman-HEX-1:5 6b:b-dman-HEX-1:5 7b:b-dglc-HEX-1:5 8s:n-acetyl 9b:b-dgal-HEX-1:5 10b:x-dgro-dgal-NON-2:6|1:a|2:keto|3:d 11s:n-acetyl 12b:b-dglc-HEX-1:5 13s:n-acetyl 14b:b-dgal-HEX-1:5 15b:x-dgro-dgal-NON-2:6|1:a|2:keto|3:d 16s:n-acetyl 17b:b-dman-HEX-1:5 18b:b-dglc-HEX-1:5 19s:n-acetyl 20b:b-dgal-HEX-1:5 21b:x-dgro-dgal-NON-2:6|1:…		-3)[Ac(1-2)]aDGalpN(1-3)[bDGlcp(1-2)]bDGalpA(1-3)[Ac(1-2)]aDGalpN(1-3)[Ac(1-4),Ac(1-2)]aDQuipN4N(1-	Neu5Ac(a2-6)Gal(b1-4)GlcNAc(b1-2)Man(a1-3)[Man(a1-3/6)Man(a1-6)]Man(b1-4)GlcNAc(b1-4)[Fuc(a1-6)]GlcNAc
WURCS=2.0/7,18,17/[a2122h-1x_1-5_2*NCC/3=O][a2122h-1b_1-5_2*NCC/3=O][a1122h-1b_1-5][a1122h-1a_1-5][a2112h-1x_1-5][Aad21122h-2x_2-6_5*NCC/3=O][a1221m-1a_1-5]/1-2-3-4-1-5-6-1-5-6-4-1-5-7-1-5-7-7/a4-b1_a6-r1_b4-c1_c3-d1_c6-k1_l3-n1_o3-q1_d?-e1_d?-h1_e?-f1_f?-g2_h?-i1_i?-j2_k?-l1_k?-o1_l?-m1_o?-p1	freeEnd--?a1D-GlcNAc,p(--4b1D-GlcNAc,p--4b1D-Man,p(--3a1D-Man,p--2b1D-GlcNAc,p--4b1D-Gal,p--3a2D-NeuAc,p)--6a1D-Man,p--2b1D-GlcNAc,p--4b1D-Gal,p--3a2D-NeuAc,p)--6a1D-Fuc,p	FA1G1S1BH4	LRhapa1-2LRhapa1-3LRhapa1-3DGlcpNAcb1-2LRhapa1-OH	RES 1b:b-dglc-HEX-1:5 2s:n-acetyl 3b:b-dglc-HEX-1:5 4s:n-acetyl 5b:b-dman-HEX-1:5 LIN 1:1d(2+1)2n 2:1o(4+1)3d 3:3d(2+1)4n 4:3o(4+1)5d		-3)[Ac(1-2)]aDGalpN(1-3)bDGalp(1-3)[aDGalp(1-6)]bDGlcp(1-	GlcNAc(b1-2)[GlcNAc(b1-4)]Man(a1-3)[GlcNAc(b1-2)Man(a1-6)]Man(b1-4)GlcNAc(b1-4)GlcNAc
WURCS=2.0/6,12,11/[a2122h-1x_1-5_2*NCC/3=O][a2122h-1b_1-5_2*NCC/3=O][a1122h-1b_1-5][a1122h-1a_1-5][a2112h-1x_1-5][a1221m-1a_1-5]/1-2-3-4-1-5-1-2-4-1-1-6/a4-b1_a6-l1_b4-c1_c3-d1_c4-h1_c6-i1_d?-e1_d?-g1_e?-f1_i?-j1_i?-k1	freeEnd--?b?Xyl,p--1a1Glc,p$MONO,perMe,Na,0,freeEnd	A2G2S[6]1	DNeup5Aca2-6DGalpb1-4DGlcpNAcb1-2DManpa1-3[DGalpb1-4[LFucpa1-3]DGlcpNAcb1-2DManpa1-6]DManpb1-4DGlcpNAcb1-4[LFucpa1-6]DGlcpNAca1-OH	RES 1b:b-dglc-HEX-1:5 2s:n-acetyl 3b:b-dglc-HEX-1:5 4s:n-acetyl 5b:b-dman-HEX-1:5 6b:b-dman-HEX-1:5 7b:b-dglc-HEX-1:5 8s:n-acetyl 9b:b-dgal-HEX-1:5 10b:b-dglc-HEX-1:5 11s:n-acetyl 12b:b-dglc-HEX-1:5 13s:n-acetyl 14b:b-dman-HEX-1:5 15b:b-dman-HEX-1:5 16b:b-dman-HEX-1:5 LIN 1:1d(2+1)2n 2:1o(4+1)3d 3:3d(2+1)4n 4:3o(4+1)5d 5:5o(3+1)6d 6:6o(2+1)7d 7:7d(2+1)8n 8:7o(4+1)9d 9:6o(4+1)10d 10:10d(2+1)11n 11…		-3)[Ac(1-2)]aDGalpN(1-4)[Ac(1-2)]aDGalpNA(1-3)[<<lS3HOBut(1-4)|Ac(1-4)>>,Ac(1-2)]bDQuipN4N(1-	Glc(a1-6)Glc(a1-6)Glc
WURCS=2.0/6,11,10/[a2122h-1x_1-5_2*NCC/3=O][a2122h-1b_1-5_2*NCC/3=O][a1122h-1b_1-5][a1122h-1a_1-5][a2112h-1x_1-5][a1221m-1a_1-5]/1-2-3-4-1-5-4-1-5-5-6/a4-b1_a6-k1_b4-c1_c3-d1_c6-g1_d?-e1_e?-f1_g?-h1_h?-i1_i?-j1	freeEnd--?[--3b1D-Glc,p--4b1D-Man,p(--3a1D-GlcA,p)--4a1D-Glc,p--?]$MONO,perMe,Na,0,freeEnd	FA3G3S2B	DNeup5Aca2-3DGalpb1-4DGlcpNAcb1-2[DNeup5Aca2-3DGalpb1-4DGlcpNAcb1-4]DManpa1-3[DNeup5Aca2-3DGalpb1-4DGlcpNAcb1-2[DNeup5Aca2-3DGalpb1-4DGlcpNAcb1-6]DManpa1-6]DManpb1-4DGlcpNAcb1-4DGlcpNAca1-OH	RES 1b:b-dglc-HEX-1:5 2s:n-acetyl 3b:b-dglc-HEX-1:5 4s:n-acetyl 5b:b-dman-HEX-1:5 6b:b-dman-HEX-1:5 7b:b-dman-HEX-1:5 8b:b-dglc-HEX-1:5 9s:n-acetyl LIN 1:1d(2+1)2n 2:1o(4+1)3d 3:3d(2+1)4n 4:3o(4+1)5d 5:5o(3+1)6d 6:5o(6+1)7d 7:7o(2+1)8d 8:8d(2+1)9n		-3)[Ac(1-2)]aDGalpN(1-4)[Ac(1-2)]aDGalpNA(1-3)[Ac(1-4),Ac(1-2)]bDQuipN4N(1-	GlcNAc(b1-2)Man(a1-3/6)[Xyl(b1-2)][Man(a1-3/6)]Man(b1-4)GlcNAc(b1-4)GlcNAc
WURCS=2.0/6,12,11/[a2122h-1x_1-5_2*NCC/3=O][a2122h-1b_1-5_2*NCC/3=O][a1122h-1b_1-5][a1122h-1a_1-5][a2112h-1x_1-5][Aad21122h-2x_2-6_5*NCCO/3=O]/1-2-3-4-1-5-6-2-4-1-5-6/a4-b1_b4-c1_c3-d1_c4-h1_c6-i1_d?-e1_e?-f1_f?-g2_i?-j1_j?-k1_k?-l2	freeEnd--?D-Gal--4a1D-Gal,p$MONO,perMe,Na,0,freeEnd	FBiA2G1S1a	DManpb1-4DGlcpNAcb1-4DGlcpNAca1-OH	RES 1b:b-dglc-HEX-1:5 2s:n-acetyl 3b:a-lgal-HEX-1:5|6:d 4b:b-dglc-HEX-1:5 5s:n-acetyl 6b:b-dman-HEX-1:5 7b:x-dxyl-PEN-1:5 8b:b-dman-HEX-1:5 9b:b-dman-HEX-1:5 LIN 1:1d(2+1)2n 2:1o(3+1)3d 3:1o(4+1)4d 4:4d(2+1)5n 5:4o(4+1)6d 6:6o(2+1)7d 7:6o(3+1)8d 8:6o(6+1)9d		-3)[Ac(1-2)]aDGalpN(1-4)[bDGlcp(1-6),Ac(1-2)]bDGalpN(1-3)aDGalp(1-6)bDGalp(1-	Gal(a1-3)Gal(b1-4)GlcNAc(b1-3)Gal(b1-4)Glc1Cer
WURCS=2.0/5,12,11/[a2122h-1x_1-5_2*NCC/3=O][a2122h-1b_1-5_2*NCC/3=O][a1122h-1b_1-5][a1122h-1a_1-5][a2112h-1x_1-5]/1-2-3-4-1-5-1-5-2-4-1-5/a4-b1_b4-c1_c3-d1_c4-i1_c6-j1_d?-e1_d?-g1_e?-f1_g?-h1_j?-k1_k?-l1	freeEnd--??1D-GalNAc,p--4b1D-Gal,p--3b1D-GlcNAc,p	A4BG3S4	DGalpb1-4DGlcpNAcb1-2[DGlcpNAcb1-4]DManpa1-3[DManpa1-3[DManpa1-6]DManpa1-6][DGlcpNAcb1-4]DManpb1-4DGlcpNAcb1-4DGlcpNAca1-OH	RES 1b:x-dxyl-PEN-1:5 2b:b-dgal-HEX-1:5 3b:b-dgal-HEX-1:5 4b:b-dglc-HEX-1:5 5s:sulfate LIN 1:1o(4+1)2d 2:2o(3+1)3d 3:3o(3+1)4d 4:4o(3+1)5n		-3)[Ac(1-2)]aDGalpN(1-4)bDGlcpA(1-	Glc(a1-1)Glc
WURCS=2.0/6,13,12/[a2122h-1x_1-5_2*NCC/3=O][a2122h-1b_1-5_2*NCC/3=O][a1122h-1b_1-5][a1122h-1a_1-5][a2112h-1x_1-5][Aad21122h-2x_2-6_5*NCCO/3=O]/1-2-3-4-1-5-6-1-5-6-4-1-5/a4-b1_b4-c1_c3-d1_c6-k1_d?-e1_d?-h1_e?-f1_f?-g2_h?-i1_i?-j2_k?-l1_l?-m1	freeEnd--?a1D-Glc,p((((--1a1D-Glc,p(((--2?1S)--3?1S)--4b1D-Glc,p(((--2?1S)--3?1S)--4?1S)--6a1D-Gal,p(((--2?1S)--3?1S)--4?1S)--6?1S)--6?1S)--2?1S)--3?1S)--4?1S)--6?1S	FA4G2Lac1S2	DManpa1-3[DGlcpNAcb1-2DManpa1-6]DManpb1-4DGlcpNAcb1-4DGlcpNAca1-OH	RES 1b:b-dglc-HEX-1:5 2b:b-dgal-HEX-1:5 3b:x-dgro-dgal-NON-2:6|1:a|2:keto|3:d 4s:n-acetyl 5b:b-dgal-HEX-1:5 6s:n-acetyl 7b:b-dgal-HEX-1:5 LIN 1:1o(4+1)2d 2:2o(3+2)3d 3:3d(5+1)4n 4:2o(4+1)5d 5:5d(2+1)6n 6:5o(3+1)7d		-3)[Ac(1-2)]aDGalpN(1-4)bDGlcpA(1-3)[Ac(1-2)]bDGlcpN(1-2)bDGalpA(1-	Fuc(a1-3)[Gal(b1-4)]GlcNAc(b1-6)[Gal(b1-3)]GalNAc
WURCS=2.0/6,14,13/[a2122h-1x_1-5_2*NCC/3=O][a2122h-1b_1-5_2*NCC/3=O][a1122h-1b_1-5][a1122h-1a_1-5][a2112h-1x_1-5][a1221m-1a_1-5]/1-2-3-4-1-5-6-1-5-2-4-1-5-6/a4-b1_a6-n1_b4-c1_c3-d1_c4-j1_c6-k1_e3-g1_d?-e1_d?-h1_e?-f1_h?-i1_k?-l1_l?-m1	freeEnd--?b1D-GlcNAc,p(--3a1D-Fuc,p)--4b1D-GlcNAc,p--4b1D-Man,p((--2b1D-Xyl,p)--3a1D-Man,p--2b1D-GlcNAc,p)--6a1D-Man,p--2b1D-GlcNAc,p}--3b1D-Gal,p	FA3G2	DManpa1-3[DManpa1-6][DXylpb1-2]DManpb1-4DGlcpNAcb1-4[LFucpa1-3]DGlcpNAca1-OH	RES 1b:b-dglc-HEX-1:5 2s:n-acetyl 3b:b-dglc-HEX-1:5 4s:n-acetyl 5b:b-dman-HEX-1:5 6b:b-dman-HEX-1:5 7b:b-dglc-HEX-1:5 8s:n-acetyl 9b:a-lgal-HEX-1:5|6:d 10b:b-dgal-HEX-1:5 11s:n-acetyl 12b:b-dman-HEX-1:5 13b:b-dglc-HEX-1:5 14s:n-acetyl 15b:a-lgal-HEX-1:5|6:d LIN 1:1d(2+1)2n 2:1o(4+1)3d 3:3d(2+1)4n 4:3o(4+1)5d 5:5o(3+1)6d 6:6o(2+1)7d 7:7d(2+1)8n 8:7o(3+1)9d 9:7o(4+1)10d 10:10d(2+1)11n 11:5o(6+1)12d…		-3)[Ac(1-2)]aDGalpNA(1-3)[Ac(1-2)]aLFucpN(1-3)[Ac(1-2)]bDGlcpN(1-	Man(a1-2)Man(a1-2)Man(a1-3)[Man(a1-3)Man(a1-6)]Man(b1-4)GlcNAc(b1-4)GlcNAc
WURCS=2.0/7,14,13/[a2122h-1x_1-5_2*NCC/3=O][a2122h-1b_1-5_2*NCC/3=O][a1122h-1b_1-5][a1122h-1a_1-5][a2112h-1x_1-5][Aad21122h-2x_2-6_5*NCCO/3=O][a1221m-1a_1-5]/1-2-3-4-1-5-6-1-5-6-4-1-5-7/a4-b1_a6-n1_b4-c1_c3-d1_c6-k1_d?-e1_d?-h1_e?-f1_f?-g2_h?-i1_i?-j2_k?-l1_l?-m1	freeEnd--??1D-GlcNAc,p--4b1D-GlcNAc,p--4b1D-Man,p((--3a1D-Man,p(--2b1D-GlcNAc,p(--3a1L-Fuc,p)--4b1D-Gal,p--3/6a2D-NeuGc,p)--4b1D-GlcNAc,p(--3a1L-Fuc,p)--4b1D-Gal,p--3/6a2D-NeuGc,p)--4b1D-GlcNAc,p)--6a1D-Man,p(--2b1D-GlcNAc,p--4b1D-Gal,p--3b1D-GlcNAc,p(--3a1L-Fuc,p)--4b1D-Gal,p--3/6a2D-NeuGc,p)--6b1D-GlcNAc,p--4b1D-Gal,p--3/6a2D-NeuGc,p$MONO,perMe,Na,0,freeEnd	M5A1BG1S1	DGlcpA[3S]b1-3DGalpb1-3DGalpb1-4DXylpa1-OH	RES 1b:b-dglc-HEX-1:5 2s:n-acetyl 3b:b-dglc-HEX-1:5 4s:n-acetyl 5b:b-dman-HEX-1:5 6b:b-dman-HEX-1:5 7b:b-dman-HEX-1:5 8b:b-dman-HEX-1:5 9b:b-dman-HEX-1:5 10b:b-dman-HEX-1:5 11b:b-dman-HEX-1:5 LIN 1:1d(2+1)2n 2:1o(4+1)3d 3:3d(2+1)4n 4:3o(4+1)5d 5:5o(3+1)6d 6:6o(2+1)7d 7:5o(6+1)8d 8:8o(3+1)9d 9:9o(2+1)10d 10:8o(6+1)11d		-3)[Ac(1-2)]aDGalpNA(1-3)[Ac(1-4),Ac(1-2)]bDQuipN4N(1-	Neu5Ac(a2-3/6)Gal(b1-4)GlcNAc(b1-2/4/6)[Gal(b1-4)GlcNAc(b1-2/4/6)]Man(a1-3/6)[Gal(b1-4)GlcNAc(b1-2)[Gal(b1-4)GlcNAc(b1-4/6)]Man(a1-3/6)]Man(b1-4)GlcNAc(b1-4)[Fuc(a1-6)]GlcNAc
WURCS=2.0/7,13,12/[a2122h-1x_1-5_2*NCC/3=O][a2122h-1b_1-5_2*NCC/3=O][a1122h-1b_1-5][a1122h-1a_1-5][a2112h-1x_1-5][Aad21122h-2x_2-6_5*NCCO/3=O][a1221m-1a_1-5]/1-2-3-4-1-5-6-4-1-5-1-5-7/a4-b1_a6-m1_b4-c1_c3-d1_c6-h1_d?-e1_e?-f1_f?-g2_h?-i1_h?-k1_i?-j1_k?-l1	freeEnd--??1D-Ara,f--5a1D-Ara,f(--3a1D-Ara,f)--5a1D-Ara,f	A2G1GalNAc[SO4-2]1S1	DGalpb1-3DGalpNAcb1-4[DNeup5Aca2-3]DGalpb1-4DGlcpa1-OH	RES 1b:b-dglc-HEX-1:5 2s:n-acetyl 3b:b-dglc-HEX-1:5 4s:n-acetyl 5b:b-dman-HEX-1:5 6b:b-dman-HEX-1:5 7b:b-dglc-HEX-1:5 8s:n-acetyl 9b:b-dglc-HEX-1:5 10s:n-acetyl 11b:b-dglc-HEX-1:5 12s:n-acetyl 13b:b-dman-HEX-1:5 14b:b-dglc-HEX-1:5 15s:n-acetyl 16b:a-lgal-HEX-1:5|6:d LIN 1:1d(2+1)2n 2:1o(4+1)3d 3:3d(2+1)4n 4:3o(4+1)5d 5:5o(3+1)6d 6:6o(2+1)7d 7:7d(2+1)8n 8:6o(4+1)9d 9:9d(2+1)10n 10:5o(4+1)11d 11:11…		-3)[Ac(1-2)]aDGlcpN(1-2)[Ac(1-2)aDManpN(1-3)]aLRhap(1-2)aLRhap(1-3)aLRhap(1-	Neu5Gc(a2-3/6)Gal(b1-4)GlcNAc(b1-2)Man(a1-3/6)[Gal(b1-4)GlcNAc(b1-2)Man(a1-3/6)]Man(b1-4)GlcNAc(b1-4)GlcNAc
WURCS=2.0/7,15,14/[a2122h-1x_1-5_2*NCC/3=O][a2122h-1b_1-5_2*NCC/3=O][a1122h-1b_1-5][a1122h-1a_1-5][a2112h-1x_1-5][Aad21122h-2x_2-6_5*NCC/3=O][a1221m-1a_1-5]/1-2-3-4-1-5-6-1-5-7-2-4-1-1-7/a4-b1_a6-o1_b4-c1_c3-d1_c4-k1_c6-l1_h3-j1_d?-e1_d?-h1_e?-f1_f?-g2_h?-i1_l?-m1_l?-n1	freeEnd--?a1D-Glc,p--4b1L-Rha,p--3a1L-Rha,p--3a1L-Rha,p--2a1D-Glc,p--6a1D-GlcA,p	M9Gluc1	LFucpa1-3[DGalpNAcb1-4]DGlcpNAcb1-2DManpa1-3[DGlcpNAcb1-2DManpa1-6]DManpb1-4DGlcpNAcb1-4[LFucpa1-6]DGlcpNAca1-OH	RES 1b:b-dgal-HEX-1:5 2b:a-lgal-HEX-1:5|6:d LIN 1:1o(2+1)2d		-3)[Ac(1-2)]aDGlcpN(1-2)[bLRhap(1-4)[Ac(1-2)]bDGlcpN(1-3)]aLRhap(1-2)aLRhap(1-3)aLRhap(1-	Neu5Gc(a2-6)GalNAc
WURCS=2.0/7,16,15/[a2122h-1x_1-5_2*NCC/3=O][a2122h-1b_1-5_2*NCC/3=O][a1122h-1b_1-5][a1122h-1a_1-5][a2112h-1x_1-5][Aad21122h-2x_2-6_5*NCC/3=O][a1221m-1a_1-5]/1-2-3-4-1-5-6-1-5-6-2-4-1-5-5-7/a4-b1_a6-p1_b4-c1_c3-d1_c4-k1_c6-l1_d?-e1_d?-h1_e?-f1_f?-g2_h?-i1_i?-j2_l?-m1_m?-n1_n?-o1	freeEnd--?a1L-Rha,p--2b1D-Gal,p--3a1L-Rha,p--2a1L-Rha,p--2a1L-Rha,p--2b1D-GlcA,p	FA4G2S2	DManpa1-2DManpa1-3[DManpa1-2DManpa1-3[DManpa1-6]DManpa1-6]DManpb1-4DGlcpNAcb1-4DGlcpNAca1-OH	RES 1b:b-dman-HEX-1:5 2b:b-dman-HEX-1:5 LIN 1:1o(2+1)2d		-3)[Ac(1-2)]aDGlcpN(1-4)[Ac(1-2)]aDGalpN(1-3)[bDGlcp(1-2)]bDManp(1-4)bDManp(1-	Neu5Ac(a2-6)Gal(b1-4)GlcNAc(b1-3)[Gal(b1-4)GlcNAc(b1-6)]Gal(b1-4)Glc-ol
WURCS=2.0/7,15,14/[a2122h-1x_1-5_2*NCC/3=O][a2122h-1b_1-5_2*NCC/3=O][a1122h-1b_1-5][a1122h-1a_1-5][a2112h-1x_1-5][Aad21122h-2x_2-6_5*NCCO/3=O][a1221m-1a_1-5]/1-2-3-4-1-5-6-1-5-4-1-5-1-5-7/a4-b1_a6-o1_b4-c1_c3-d1_c6-j1_d?-e1_d?-h1_e?-f1_f?-g2_h?-i1_j?-k1_j?-m1_k?-l1_m?-n1	freeEnd--?[--4a1L-Rha,p(--2?1Ac)--3a1D-Qui,p(--2?1NAc)--3a1L-GalA,p(--2?1NAc)--?]	A3G2S2	DGlcpNAcb1-2[DGlcpNAcb1-4]DManpa1-3[DGlcpNAcb1-2DManpa1-6][DGlcpNAcb1-4]DManpb1-4DGlcpNAcb1-4[LFucpa1-6]DGlcpNAca1-OH	RES 1b:b-dgal-HEX-1:5 2s:n-acetyl 3b:b-dgal-HEX-1:5 4b:b-dglc-HEX-1:5 5s:n-acetyl 6b:b-dgal-HEX-1:5 7b:a-lgal-HEX-1:5|6:d LIN 1:1d(2+1)2n 2:1o(3+1)3d 3:1o(6+1)4d 4:4d(2+1)5n 5:4o(3+1)6d 6:4o(4+1)7d		-3)[Ac(1-2)]aDGlcpN(1-4)[Ac(1-2)]aDGalpNA(1-3)[<<lS3HOBut(1-4)|Ac(1-4)>>,Ac(1-2)]bDQuipN4N(1-	Neu5Ac(a2-3)Gal(b1-4)GlcNAc(b1-2)Man(a1-3/6)[Neu5Ac(a2-6)Gal(b1-4)GlcNAc(b1-2)Man(a1-3/6)]Man(b1-4)GlcNAc(b1-4)[Fuc(a1-6)]GlcNAc
WURCS=2.0/6,13,12/[a2122h-1x_1-5_2*NCC/3=O][a2122h-1b_1-5_2*NCC/3=O][a1122h-1b_1-5][a1122h-1a_1-5][a2112h-1x_1-5][a1221m-1a_1-5]/1-2-3-4-1-5-1-5-2-4-1-1-6/a4-b1_a6-m1_b4-c1_c3-d1_c4-i1_c6-j1_d?-e1_d?-g1_e?-f1_g?-h1_j?-k1_j?-l1	freeEnd--??1D-GlcNAc,p--4b1D-GlcNAc,p--4b1D-Man,p((--3a1D-Man,p--2b1D-GlcNAc,p--4b1D-Gal,p)--4b1D-GlcNAc,p)--6a1D-Man,p--2b1D-GlcNAc,p}--4/6b1D-GlcNAc,p	man7p	LFucpa1-2DGalpa1-OH	RES 1b:x-lman-HEX-1:5|6:d 2b:b-dglc-HEX-1:5 3s:n-acetyl 4b:b-dgal-HEX-1:5 5b:x-lman-HEX-1:5|6:d 6b:x-lman-HEX-1:5|6:d 7b:b-dglc-HEX-1:5 8s:n-acetyl 9b:b-dgal-HEX-1:5 10b:x-lman-HEX-1:5|6:d 11b:x-lman-HEX-1:5|6:d 12b:b-dglc-HEX-1:5 13s:n-acetyl 14b:b-dgal-HEX-1:5 15b:x-lman-HEX-1:5|6:d 16b:x-lman-HEX-1:5|6:d 17b:b-dglc-HEX-1:5 18s:n-acetyl 19b:b-dgal-HEX-1:5 20b:x-lman-HEX-1:5|6:d LIN 1:1o(3+1)2d …		-3)[Ac(1-2)]aDGlcpN(1-P-	Man(a1-2)Man(a1-2)Man(a1-2)Man
WURCS=2.0/6,17,16/[a2122h-1x_1-5_2*NCC/3=O][a2122h-1b_1-5_2*NCC/3=O][a1122h-1b_1-5][a1122h-1a_1-5][a2112h-1x_1-5][a1221m-1a_1-5]/1-2-3-4-1-5-6-1-5-6-4-1-5-6-1-5-6/a4-b1_a6-q1_b4-c1_c3-d1_c6-k1_e3-g1_h3-j1_l3-n1_d?-e1_d?-h1_e?-f1_h?-i1_k?-l1_k?-o1_l?-m1_o?-p1	freeEnd--?b1D-Man,p(--3a1D-Man,p--4?1Me)--6a1D-Man,p$MONO,perMe,Na,0,freeEnd	FA1F1G1S[3]1M4	DManpa1-2DManpa1-OH	RES 1b:b-dgal-HEX-1:5 2b:x-dgro-dgal-NON-2:6|1:a|2:keto|3:d 3s:n-acetyl LIN 1:1o(3+2)2d 2:2d(5+1)3n		-3)[Ac(1-2)]aDManpN(1-3)bDGlcpA(1-3)[bDGalp(1-6)]bDGalp(1-3)[Ac(1-2)]bDGlcpN(1-	Gal(b1-4)GlcNAc(b1-2)Man(a1-3)[Man(a1-2)Man(a1-3)[Man(a1-2)Man(a1-6)]Man(a1-6)]Man(b1-4)GlcNAc(b1-4)GlcNAc
WURCS=2.0/6,17,16/[a2122h-1x_1-5_2*NCC/3=O][a2122h-1b_1-5_2*NCC/3=O][a1122h-1b_1-5][a1122h-1a_1-5][a2112h-1x_1-5][a1221m-1a_1-5]/1-2-3-4-1-5-6-1-5-6-2-4-1-5-1-5-6/a4-b1_a6-q1_b4-c1_c3-d1_c4-k1_c6-l1_e3-g1_h3-j1_d?-e1_d?-h1_e?-f1_h?-i1_l?-m1_l?-o1_m?-n1_o?-p1	freeEnd--?b1D-GlcNAc,p--4a1D-GlcNAc,p--4b1D-Man,p--3b1D-Man,p--4b1D-Man,p	A1G1Sg1S1	DGalpb1-3[LFucpa1-4]DGlcpNAcb1-6[DGalpb1-3]DGalpNAca1-OH	RES 1b:b-dglc-HEX-1:5 2b:b-dgal-HEX-1:5 3b:b-dglc-HEX-1:5 4s:n-acetyl 5b:b-dgal-HEX-1:5 6b:a-lgal-HEX-1:5|6:d 7b:b-dgal-HEX-1:5 8s:n-acetyl 9b:a-lgal-HEX-1:5|6:d LIN 1:1o(4+1)2d 2:2o(3+1)3d 3:3d(2+1)4n 4:3o(3+1)5d 5:5o(2+1)6d 6:5o(3+1)7d 7:7d(2+1)8n 8:3o(4+1)9d		-3)[Ac(1-2)]aLFucpN(1-3)[<<%Ac(1-2)x?Ala?(1-4)|l?3HOBut(1-4)>>,<<%Ac(1-2)x?Ala?(1-2)|l?3HOBut(1-2)>>]bDQuipN4N(1-4)[<<l?3HOBut(1-3)|Ac(1-3)>>,<<l?3HOBut(1-2)|Ac(1-2)>>]bLGlcpN3NA(1-	Neu5Ac(a2-3)Gal(b1-3/4)[Fuc(a1-3/4)]GlcNAc(b1-6)[Neu5Ac(a2-3)Gal(b1-3)]GalNAc
WURCS=2.0/8,12,11/[a2122h-1x_1-5_2*NCC/3=O][a2122h-1b_1-5_2*NCC/3=O][a1122h-1b_1-5][a1122h-1a_1-5][a2112h-1x_1-5][Aad21122h-2x_2-6_5*NCC/3=O][Aad21122h-2x_2-6_5*NCCO/3=O][a1221m-1a_1-5]/1-2-3-4-1-5-6-4-1-5-7-8/a4-b1_a6-l1_b4-c1_c3-d1_c6-h1_d?-e1_e?-f1_f?-g2_h?-i1_i?-j1_j?-k2	freeEnd--?b?D-GlcNAc,p(--4b1D-GlcNAc,p--4b1D-Man,p((--3a1D-Man,p(--2b1D-GlcNAc,p)--4b1D-GlcNAc,p--4?1D-Gal,p)--4b1D-GlcNAc,p)--6a1D-Man,p((--2b1D-GlcNAc,p)--4b1D-GlcNAc,p--4b1D-Gal,p)--6b1D-GlcNAc,p)--6a1L-Fuc,p$MONO,perMe,Na,0,freeEnd	F2A3G3S1	LRhapa1-2DGalpa1-3DGlcpNAca1-3LRhapa1-3LRhapa1-2DGalpa1-3DGlcpNAca1-3LRhapa1-3LRhapa1-2DGalpa1-3DGlcpNAca1-3LRhapa1-3LRhapa1-2DGalpa1-3DGlcpNAca1-3LRhapa1-OH	RES 1b:b-dglc-HEX-1:5 2s:n-acetyl 3b:b-dglc-HEX-1:5 4s:n-acetyl 5b:b-dman-HEX-1:5 6b:b-dman-HEX-1:5 7b:b-dglc-HEX-1:5 8s:n-acetyl 9b:b-dgal-HEX-1:5 10b:x-dgro-dgal-NON-2:6|1:a|2:keto|3:d 11s:n-acetyl 12b:b-dman-HEX-1:5 13b:b-dglc-HEX-1:5 14s:n-acetyl 15b:b-dgal-HEX-1:5 16b:b-dglc-HEX-1:5 17s:n-acetyl 18b:b-dgal-HEX-1:5 19b:a-lgal-HEX-1:5|6:d LIN 1:1d(2+1)2n 2:1o(4+1)3d 3:3d(2+1)4n 4:3o(4+1)5d 5:5…		-3)[Ac(1-2)]aLFucpN(1-3)[Ac(1-2)]aDGlcpN(1-4)[Ac(1-7),Ac(1-5)]aX8eLegp(2-6)aDGalp(1-	Neu5Gc(a2-6)Gal(b1-4)Glc-ol
WURCS=2.0/5,15,14/[a2122h-1x_1-5_2*NCC/3=O][a2122h-1b_1-5_2*NCC/3=O][a1122h-1b_1-5][a1122h-1a_1-5][a2112h-1x_1-5]/1-2-3-4-1-5-1-5-1-5-4-1-5-1-5/a4-b1_b4-c1_c3-d1_c6-k1_d?-e1_d?-i1_e?-f1_f?-g1_g?-h1_i?-j1_k?-l1_k?-n1_l?-m1_n?-o1	freeEnd--?D-GlcNAc(--3a1L-Fuc,p)--4b1D-GlcNAc,p--4b1D-Man,p((--2b1D-Xyl,p)--3a1D-Man,p--2b1D-GlcNAc,p--3b1D-Gal,p)--6a1D-Man,p$MONO,perMe,Na,0,freeEnd	FBiA2	DGlcpNAcb1-3DRhapa1-3DGlcpa1-6DGlcpNAcb1-2DGalpa1-OH	RES 1b:b-dglc-HEX-1:5 2b:b-dgal-HEX-1:5 3b:b-dglc-HEX-1:5 4s:n-acetyl 5b:a-lgal-HEX-1:5|6:d 6b:b-dgal-HEX-1:5 7b:b-dglc-HEX-1:5 8s:n-acetyl 9b:a-lgal-HEX-1:5|6:d 10b:b-dgal-HEX-1:5 LIN 1:1o(4+1)2d 2:2o(3+1)3d 3:3d(2+1)4n 4:3o(3+1)5d 5:3o(4+1)6d 6:2o(6+1)7d 7:7d(2+1)8n 8:7o(3+1)9d 9:7o(4+1)10d		-3)[Ac(1-2)]aLFucpN(1-3)[Ac(1-2)]aDGlcpN(1-8)[Ac(1-7),Ac(1-5)]aX8eLegp(2-	[Glc(b1-6)]Glc(b1-3)Glc
WURCS=2.0/6,10,9/[a2122h-1x_1-5_2*NCC/3=O][a2122h-1b_1-5_2*NCC/3=O][a1122h-1b_1-5][a1122h-1a_1-5][a2112h-1x_1-5][Aad21122h-2x_2-6_5*NCCO/3=O]/1-2-3-4-1-5-6-4-1-5/a4-b1_b4-c1_c3-d1_c6-h1_d?-e1_e?-f1_f?-g2_h?-i1_i?-j1	freeEnd--??1D-Gal,p--3b1D-GlcNAc,p(--4b1D-Gal,p(--3b1D-GlcNAc,p--6?1S)--6?1S)--6?1S	M5A2G1	DNeup5Aca2-3DGalpa1-OH	RES 1b:b-dgal-HEX-1:5 2s:n-acetyl 3b:b-dgal-HEX-1:5 4b:a-lgal-HEX-1:5|6:d 5b:b-dgal-HEX-1:5 6s:n-acetyl 7b:b-dglc-HEX-1:5 8s:n-acetyl LIN 1:1d(2+1)2n 2:1o(3+1)3d 3:3o(2+1)4d 4:3o(3+1)5d 5:5d(2+1)6n 6:1o(6+1)7d 7:7d(2+1)8n		-3)[Ac(1-2)]aLFucpN(1-3)[aDGlcp(1-6),Ac(1-2)]bDGlcpN(1-2)aLRhap(1-6)aDGlcp(1-	Gal(a1-3)Gal(b1-4)GlcNAc(b1-2)Man(a1-3)[Gal(a1-3)Gal(b1-4)GlcNAc(b1-2)Man(a1-6)]Man(b1-4)GlcNAc(b1-4)GlcNAc
WURCS=2.0/5,15,14/[a2122h-1x_1-5_2*NCC/3=O][a2122h-1b_1-5_2*NCC/3=O][a1122h-1b_1-5][a1122h-1a_1-5][a2112h-1x_1-5]/1-2-3-4-1-5-1-5-2-4-1-5-5-1-5/a4-b1_b4-c1_c3-d1_c4-i1_c6-j1_d?-e1_d?-g1_e?-f1_g?-h1_j?-k1_j?-n1_k?-l1_l?-m1_n?-o1	freeEnd--??1D-Ara,f(--??1D-Ara,f)--??1D-Ara,f$MONO,perMe,Na,0,freeEnd	FA3F2G3S[6]1	LFucpa1-2[DGalpNAca1-3]DGalpb1-3[LFucpa1-4]DGlcpNAcb1-3DGalpb1-4DGlcpa1-OH	RES 1b:b-dglc-HEX-1:5 2s:n-acetyl LIN 1:1d(2+1)2n		-3)[Ac(1-2)]aLFucpN(1-4)[70%Ac(1-6)]aDGlcp(1-P-4)aDGlcp(1-3)[Ac(1-2)]aLFucpN(1-3)[Ac(1-2)]aDGlcpN(1-	Gal(b1-3)[Neu5Ac(a2-6)]GlcNAc(b1-3)Gal(b1-4)Glc-ol
WURCS=2.0/7,14,13/[a2122h-1x_1-5_2*NCC/3=O][a2122h-1b_1-5_2*NCC/3=O][a1122h-1b_1-5][a1122h-1a_1-5][a2112h-1x_1-5][Aad21122h-2x_2-6_5*NCC/3=O][a1221m-1a_1-5]/1-2-3-4-1-5-6-1-5-7-2-4-1-7/a4-b1_a6-n1_b4-c1_c3-d1_c4-k1_c6-l1_h3-j1_d?-e1_d?-h1_e?-f1_f?-g2_h?-i1_l?-m1	freeEnd--?b1D-Glc,p--4b1D-Gal,p--3[--3b1D-GlcNAc,p(--3a1L-Fuc,p)--4b1D-Gal,p--?]--3b1D-GlcNAc,p(--3a1L-Fuc,p)--4b1D-Gal,p$MONO,perMe,Na,0,freeEnd	A1G1S1	DGalpb1-4DGlcpNAcb1-6[DGalpb1-4DGlcpNAcb1-2]DManpa1-6[DNeup5Aca2-6DGalpb1-4DGlcpNAcb1-2DManpa1-3]DManpb1-4DGlcpNAcb1-4[LFucpa1-6]DGlcpNAca1-OH	RES 1b:b-dglc-HEX-1:5 2b:b-dgal-HEX-1:5 3b:b-dgal-HEX-1:5 4b:b-dgal-HEX-1:5 5s:n-acetyl 6b:b-dgal-HEX-1:5 7b:a-lgal-HEX-1:5|6:d 8b:b-dgal-HEX-1:5 9s:n-acetyl LIN 1:1o(4+1)2d 2:2o(4+1)3d 3:3o(3+1)4d 4:4d(2+1)5n 5:4o(3+1)6d 6:6o(2+1)7d 7:6o(3+1)8d 8:8d(2+1)9n		-3)[Ac(1-2)]aLFucpN(1-4)[Ac(1-6)]aDGlcp(1-P-4)aDGlcp(1-3)[Ac(1-2)]aLFucpN(1-3)[Ac(1-2)]aDGlcpN(1-	Gal(b1-4)GlcNAc(b1-6)[GlcNAc(b1-3)]Gal(b1-4)Glc-ol
WURCS=2.0/8,15,14/[a2122h-1x_1-5_2*NCC/3=O][a2122h-1b_1-5_2*NCC/3=O][a1122h-1b_1-5][a1122h-1a_1-5][a2112h-1x_1-5][Aad21122h-2x_2-6_5*NCC/3=O][Aad21122h-2x_2-6_5*NCCO/3=O][a1221m-1a_1-5]/1-2-3-4-1-5-6-1-5-6-4-1-5-7-8/a4-b1_a6-o1_b4-c1_c3-d1_c6-k1_d?-e1_d?-h1_e?-f1_f?-g2_h?-i1_i?-j2_k?-l1_l?-m1_m?-n2	freeEnd--?a?D-GalNAc,p(--3b1D-Gal,p--4a1D-GlcNAc,p)--6b1D-GlcNAc,p--4b1D-Gal,p--4a1D-GlcNAc,p$MONO,perMe,Na,0,freeEnd	A3G3GlcNAc1Lac2S2	LFucpa1-3[DGalpb1-4]DGlcpNAcb1-3[LFucpa1-3[DGalpb1-4]DGlcpNAcb1-6]DGalpb1-4DGlcpa1-OH	RES 1b:b-dgal-HEX-1:5 2s:n-acetyl 3b:b-dgal-HEX-1:5 4b:b-dgal-HEX-1:5 5b:a-lgal-HEX-1:5|6:d LIN 1:1d(2+1)2n 2:1o(3+1)3d 3:3o(3+1)4d 4:4o(2+1)5d		-3)[Ac(1-2)]aLQuipN(1-4)[Ac(1-2)]aDGalpNA(1-3)[Ac(1-2)]aLQuipN(1-3)[Ac(1-2)]bDGlcpN(1-	GalNAc(a1-3)[Neu5Ac(a2-6)]GalNAc
WURCS=2.0/6,11,10/[a2122h-1x_1-5_2*NCC/3=O][a2122h-1b_1-5_2*NCC/3=O][a1122h-1b_1-5][a1122h-1a_1-5][a2112h-1x_1-5][Aad21122h-2x_2-6_5*NCCO/3=O]/1-2-3-4-1-5-6-4-1-5-6/a4-b1_b4-c1_c3-d1_c6-h1_d?-e1_e?-f1_f?-g2_h?-i1_i?-j1_j?-k2	freeEnd--??1D-GalNAc,p(--3b1D-Gal,p--3b1D-GlcNAc,p--3/4b1D-Gal,p(--3/6b1D-GlcNAc,p--3/4b1D-Gal,p--2a1L-Fuc,p)--3/6b1D-GlcNAc,p(--3/4a1L-Fuc,p)--3/4b1D-Gal,p--2a1L-Fuc,p)--6b1D-Gal,p	A4G4Lac2S2	LFucpa1-2[DGalpNAca1-3]DGalpb1-3[DGlcpNAcb1-6]DGalpNAca1-OH	RES 1b:b-dglc-HEX-1:5 2s:n-acetyl 3b:b-dglc-HEX-1:5 4s:n-acetyl 5b:b-dman-HEX-1:5 6b:b-dman-HEX-1:5 7b:b-dglc-HEX-1:5 8s:n-acetyl 9b:b-dgal-HEX-1:5 10b:b-dman-HEX-1:5 11b:b-dglc-HEX-1:5 12s:n-acetyl 13b:b-dgal-HEX-1:5 14b:x-dgro-dgal-NON-2:6|1:a|2:keto|3:d 15s:n-acetyl LIN 1:1d(2+1)2n 2:1o(4+1)3d 3:3d(2+1)4n 4:3o(4+1)5d 5:5o(3+1)6d 6:6o(2+1)7d 7:7d(2+1)8n 8:7o(4+1)9d 9:5o(6+1)10d 10:10o(2+1)11d 1…		-3)[Ac(1-2)]aLRhap(1-3)[xXMal(1-4)]bDQuip4N(1-	Neu5Ac(a2-3/6)Gal(b1-4)GlcNAc(b1-2)Man(a1-3/6)[Gal(b1-4)GlcNAc(b1-2)Man(a1-3/6)][GlcNAc(b1-4)]Man(b1-4)GlcNAc(b1-4)[Fuc(a1-6)]GlcNAc
WURCS=2.0/5,11,10/[a2122h-1x_1-5_2*NCC/3=O][a2122h-1b_1-5_2*NCC/3=O][a1122h-1b_1-5][a1122h-1a_1-5][a2112h-1x_1-5]/1-2-3-4-1-5-5-4-1-5-5/a4-b1_b4-c1_c3-d1_c6-h1_d?-e1_e?-f1_f?-g1_h?-i1_i?-j1_j?-k1	freeEnd--??1D-GlcNAc,p--4b1D-GlcNAc,p--4b1D-Man,p(--3a1D-Man,p(--2b1D-GlcNAc,p--4b1D-Gal,p)--4b1D-GlcNAc,p--4b1D-Gal,p--4a1D-Gal,p)--6a1D-Man,p((--2b1D-GlcNAc,p--4b1D-Gal,p--4a1D-Gal,p)--4b1D-GlcNAc,p--4b1D-Gal,p)--6b1D-GlcNAc,p--4b1D-Gal,p--6a2D-NeuAc,p$MONO,perMe,Na,0,freeEnd	FA3G3Lac3	DGlcpNAca1-OH	RES 1b:b-dglc-HEX-1:5 2s:n-acetyl 3b:b-dglc-HEX-1:5 4s:n-acetyl 5b:b-dman-HEX-1:5 6b:b-dman-HEX-1:5 7b:b-dglc-HEX-1:5 8s:n-acetyl 9b:b-dgal-HEX-1:5 10b:x-dgro-dgal-NON-2:6|1:a|2:keto|3:d 11s:n-acetyl 12b:b-dglc-HEX-1:5 13s:n-acetyl 14b:b-dman-HEX-1:5 15b:b-dglc-HEX-1:5 16s:n-acetyl 17b:b-dgal-HEX-1:5 18b:x-dgro-dgal-NON-2:6|1:a|2:keto|3:d 19s:n-acetyl 20b:a-lgal-HEX-1:5|6:d LIN 1:1d(2+1)2n 2:1o(4…		-3)[Ac(1-2)]bDGalf(1-3)aDGalp(1-	Neu5Ac(a2-6)Gal(b1-4)GlcNAc(b1-2)Man(a1-3/6)[Gal(b1-4)GlcNAc(b1-2)Man(a1-3/6)]Man(b1-4)GlcNAc(b1-4)GlcNAc
WURCS=2.0/7,14,13/[a2122h-1x_1-5_2*NCC/3=O][a2122h-1b_1-5_2*NCC/3=O][a1122h-1b_1-5][a1122h-1a_1-5][a2112h-1x_1-5][Aad21122h-2x_2-6_5*NCCO/3=O][a1221m-1a_1-5]/1-2-3-4-1-5-6-1-5-4-1-5-5-7/a4-b1_a6-n1_b4-c1_c3-d1_c6-j1_d?-e1_d?-h1_e?-f1_f?-g2_h?-i1_j?-k1_k?-l1_l?-m1	freeEnd--?D-GlcN--4b1D-GlcNAc,p--4b1D-GlcNAc,p$MONO,perMe,Na,0,freeEnd	FA4GalNAc1S1	DGalpNAca1-3[LFucpa1-2]DGalpb1-3DGalpNAcb1-3DGalpa1-4DGalpb1-4DGlcpa1-OH	RES 1b:b-dglc-HEX-1:5 2s:n-acetyl 3b:b-dglc-HEX-1:5 4s:n-acetyl 5b:b-dman-HEX-1:5 6b:b-dman-HEX-1:5 7b:b-dglc-HEX-1:5 8s:n-acetyl 9b:b-dgal-HEX-1:5 10b:b-dglc-HEX-1:5 11s:n-acetyl 12b:b-dgal-HEX-1:5 13b:b-dman-HEX-1:5 14b:b-dglc-HEX-1:5 15s:n-acetyl 16b:b-dgal-HEX-1:5 17b:b-dglc-HEX-1:5 18s:n-acetyl 19b:b-dgal-HEX-1:5 20b:a-lgal-HEX-1:5|6:d LIN 1:1d(2+1)2n 2:1o(4+1)3d 3:3d(2+1)4n 4:3o(4+1)5d 5:5o…		-3)[Ac(1-2)]bDGalf(1-4)bDGlcpA(1-	Neu5Ac(a2-6)Gal(b1-4)GlcNAc(b1-2)[Neu5Ac(a2-3)Gal(b1-4)GlcNAc(b1-4)]Man(a1-3)[Neu5Ac(a2-3)Gal(b1-4)GlcNAc(b1-2)Man(a1-6)]Man(b1-4)GlcNAc(b1-4)GlcNAc
WURCS=2.0/4,8,7/[a2122h-1x_1-5_2*NCC/3=O][a2122h-1b_1-5_2*NCC/3=O][a1122h-1b_1-5][a1122h-1a_1-5]/1-2-3-4-1-1-4-1/a4-b1_b4-c1_c3-d1_c6-g1_d?-e1_d?-f1_g?-h1	freeEnd--?b1D-Glc,p--4b1D-Gal(--3a2D-NeuAc,p--8a2D-NeuAc,p)--4b1D-GalNAc,p	FA1F1G1LacDiNAc	LFucpa1-2DGalpa1-3DGalpb1-3DGalpNAca1-OH	RES 1b:b-dglc-HEX-1:5 2b:b-dgal-HEX-1:5 3b:b-dglc-HEX-1:5 4s:n-acetyl 5b:b-dgal-HEX-1:5 6b:a-lgal-HEX-1:5|6:d 7b:a-lgal-HEX-1:5|6:d LIN 1:1o(4+1)2d 2:2o(3+1)3d 3:3d(2+1)4n 4:3o(3+1)5d 5:5o(2+1)6d 6:3o(4+1)7d		-3)[Ac(1-2)]bDGalpN(1-2)bDGalp(1-3)[Ac(1-2)]aDGlcpN(1-3)[Ac(1-4)]bDGlcpA(1-	Fuc(a1-2)Gal(b1-3)[Neu5Ac(a2-6)]GalNAc
WURCS=2.0/6,9,8/[a2122h-1x_1-5_2*NCC/3=O][a2122h-1b_1-5_2*NCC/3=O][a1122h-1b_1-5][a1122h-1a_1-5][a2112h-1x_1-5][Aad21122h-2x_2-6_5*NCCO/3=O]/1-2-3-4-1-5-6-4-4/a4-b1_b4-c1_c3-d1_c6-h1_h3-i1_d?-e1_e?-f1_f?-g2	freeEnd--??1D-GalNAc,p--3b1D-GlcNAc,p--4b1D-Gal,p--3a1D-GlcNAc,p--4b1D-Gal,p(--2a1L-Fuc,p)--3a1D-GalNAc,p$MONO,perMe,Na,0,freeEnd	FA2G1Lac1GalNAc1S1	DGalpb1-4DGlcpNAcb1-2DManpa1-3[DNeup5Aca2-3DGalpb1-4DGlcpNAcb1-2DManpa1-6]DManpb1-4DGlcpNAcb1-4DGlcpNAca1-OH	RES 1b:b-dglc-HEX-1:5 2s:n-acetyl 3b:b-dglc-HEX-1:5 4s:n-acetyl 5b:b-dman-HEX-1:5 6b:b-dman-HEX-1:5 7b:b-dglc-HEX-1:5 8s:n-acetyl 9b:b-dgal-HEX-1:5 10s:n-acetyl 11b:b-dman-HEX-1:5 12b:b-dglc-HEX-1:5 13s:n-acetyl LIN 1:1d(2+1)2n 2:1o(4+1)3d 3:3d(2+1)4n 4:3o(4+1)5d 5:5o(3+1)6d 6:6o(2+1)7d 7:7d(2+1)8n 8:7o(4+1)9d 9:9d(2+1)10n 10:5o(6+1)11d 11:11o(2+1)12d 12:12d(2+1)13n		-3)[Ac(1-2)]bDGalpN(1-3)[Ac(1-2)bDManpN(1-4)aDGalp(1-4)]bDGalp(1-	GalNAc(a1-3)GalNAc(b1-3)Gal(a1-4)Gal(b1-4)Glc1Cer
WURCS=2.0/7,18,17/[a2122h-1x_1-5_2*NCC/3=O][a2122h-1b_1-5_2*NCC/3=O][a1122h-1b_1-5][a1122h-1a_1-5][a2112h-1x_1-5][Aad21122h-2x_2-6_5*NCC/3=O][a1221m-1a_1-5]/1-2-3-4-1-5-6-7-1-5-7-4-1-5-7-1-5-7/a4-b1_a6-r1_b4-c1_c3-d1_c6-l1_e3-h1_i3-k1_m3-o1_d?-e1_d?-i1_e?-f1_f?-g2_i?-j1_l?-m1_l?-p1_m?-n1_p?-q1	freeEnd--?b1D-GlcNAc,p--4b1D-GlcNAc,p--4b1D-Man,p(--3a1D-Man,p(--2b1D-GlcNAc,p--4b1D-Gal,p--6a2D-NeuAc,p)--6b1D-GlcNAc,p--4b1D-Gal,p--3a2D-NeuAc,p)--6a1D-Man,p--2b1D-GlcNAc,p--4b1D-Gal,p--3a2D-NeuAc,p	A4BG4(s)1S3	DNeup5Aca2-3DGalpb1-4DGlcpNAcb1-2DManpa1-6[DGlcpNAcb1-4][DNeup5Aca2-3DGalpb1-4DGlcpNAcb1-2DManpa1-3]DManpb1-4DGlcpNAcb1-4[LFucpa1-6]DGlcpNAca1-OH	RES 1b:b-dglc-HEX-1:5 2s:n-acetyl 3b:b-dglc-HEX-1:5 4s:n-acetyl 5b:b-dman-HEX-1:5 6b:b-dman-HEX-1:5 7b:b-dman-HEX-1:5 8b:b-dglc-HEX-1:5 9s:n-acetyl 10b:b-dman-HEX-1:5 11b:b-dman-HEX-1:5 12b:b-dman-HEX-1:5 LIN 1:1d(2+1)2n 2:1o(4+1)3d 3:3d(2+1)4n 4:3o(4+1)5d 5:5o(3+1)6d 6:6o(2+1)7d 7:5o(4+1)8d 8:8d(2+1)9n 9:5o(6+1)10d 10:10o(3+1)11d 11:10o(6+1)12d		-3)[Ac(1-2)]bDGalpN(1-4)[Ac(1-2)]aDGlcpN(1-4)[Ac(1-6)]bDGalp(1-6)bDGalf(1-	Man(a1-2)Man6P(a1-6)[Man(a1-3)]Man(a1-6)[Man(a1-2)Man(a1-3)]Man(b1-4)GlcNAc(b1-4)GlcNAc
WURCS=2.0/6,12,11/[a2122h-1x_1-5_2*NCC/3=O][a2122h-1b_1-5_2*NCC/3=O][a1122h-1b_1-5][a1122h-1a_1-5][a2112h-1x_1-5][Aad21122h-2x_2-6_5*NCC/3=O]/1-2-3-4-1-5-6-1-5-4-4-4/a4-b1_b4-c1_c3-d1_c6-j1_j3-k1_j6-l1_d?-e1_d?-h1_e?-f1_f?-g2_h?-i1	freeEnd--?b1D-Qui,p(--2?1NAc)--3a1D-GalA,p(--2?1NAc)--4a1L-Rha,p	FA3G3S1	DGalpb1-4DGlcpNAcb1-6[DGalpb1-4DGlcpNAcb1-2]DManpa1-6[DGalpb1-4DGlcpNAcb1-4[DGalpb1-4DGlcpNAcb1-2]DManpa1-3]DManpb1-4DGlcpNAcb1-4[LFucpa1-6]DGlcpNAca1-OH	RES 1b:b-dglc-HEX-1:5 2s:n-sulfate 3b:b-dglc-HEX-1:5 4s:sulfate 5b:b-dglc-HEX-1:5 6s:n-sulfate 7b:b-dglc-HEX-1:5|-1:a LIN 1:1d(-1+1)2n 2:1o(4+1)3d 3:3o(2+1)4n 4:3o(4+1)5d 5:5d(-1+1)6n 6:5o(4+1)7d		-3)[Ac(1-2)]bDGalpN(1-4)[Ac(1-2)]aDGlcpN(1-4)bDGalp(1-6)bDGalf(1-	Neu5Ac(a2-6)Gal(b1-4)GlcNAc(b1-3)Gal(b1-4)Glc1Cer
WURCS=2.0/7,14,13/[a2122h-1x_1-5_2*NCC/3=O][a2122h-1b_1-5_2*NCC/3=O][a1122h-1b_1-5][a1122h-1a_1-5][a2112h-1x_1-5][Aad21122h-2x_2-6_5*NCC/3=O][a1221m-1a_1-5]/1-2-3-4-1-5-6-1-5-2-4-1-1-7/a4-b1_a6-n1_b4-c1_c3-d1_c4-j1_c6-k1_d?-e1_d?-h1_e?-f1_f?-g2_h?-i1_k?-l1_k?-m1	freeEnd--?D-Gal(--3b1D-GlcNAc,p--4b1D-Gal,p--3a1D-Gal,p)--6b1D-GlcNAc,p$MONO,perMe,Na,0,freeEnd	A4G2Lac2S2	LFucpa1-2DGalpb1-3[LFucpa1-4]DGlcpNAcb1-3DGalpb1-4DGlcpa1-OH	RES 1b:b-dgal-HEX-1:5 2b:b-dglc-HEX-1:5 3s:n-acetyl 4b:b-dgal-HEX-1:5 5b:a-lgal-HEX-1:5|6:d LIN 1:1o(3+1)2d 2:2d(2+1)3n 3:2o(3+1)4d 4:2o(4+1)5d		-3)[Ac(1-2)]bDGalpN(1-4)[Ac(1-2)bDGlcpN(1-3)]bDGlcpA(1-3)bDGalp(1-	Neu5Ac(a2-3)Gal(b1-3)[Gal(b1-3/4)GlcNAc(b1-6)]GalNAc
WURCS=2.0/6,15,14/[a2122h-1x_1-5_2*NCC/3=O][a2122h-1b_1-5_2*NCC/3=O][a1122h-1b_1-5][a1122h-1a_1-5][a2112h-1x_1-5][a1221m-1a_1-5]/1-2-3-4-1-5-1-5-1-5-4-1-5-5-6/a4-b1_a6-o1_b4-c1_c3-d1_c6-k1_d?-e1_d?-i1_e?-f1_f?-g1_g?-h1_i?-j1_k?-l1_l?-m1_m?-n1	freeEnd--??1D-Gal,p--6a1L-Rha,p--4a1L-Ara	FA3G3S1B	DGalpNAcb1-4DGlcpNAcb1-2DManpa1-3[DGlcpNAcb1-2DManpa1-6]DManpb1-4DGlcpNAcb1-4DGlcpNAca1-OH	RES 1b:b-dgal-HEX-1:5 2s:n-acetyl 3b:b-dgal-HEX-1:5 4b:x-dgro-dgal-NON-2:6|1:a|2:keto|3:d 5s:n-acetyl 6b:b-dglc-HEX-1:5 7s:n-acetyl 8b:a-lgal-HEX-1:5|6:d 9b:b-dgal-HEX-1:5 10b:x-dgro-dgal-NON-2:6|1:a|2:keto|3:d 11s:n-acetyl LIN 1:1d(2+1)2n 2:1o(3+1)3d 3:3o(3+2)4d 4:4d(5+1)5n 5:1o(6+1)6d 6:6d(2+1)7n 7:6o(3+1)8d 8:6o(4+1)9d 9:9o(3+2)10d 10:10d(5+1)11n		-3)[Ac(1-2)]bDGalpN(1-4)[lR3HOBut(1-3)bDFucp3N(1-3)[Ac(1-2)]aDGalpN(1-3)[Ac(1-2)]bDGalpN(1-3)]aDGalp(1-3)xDGro(1-	Rha(a1-2)[Glc(b1-3)]Gal
WURCS=2.0/6,15,14/[a2122h-1x_1-5_2*NCC/3=O][a2122h-1b_1-5_2*NCC/3=O][a1122h-1b_1-5][a1122h-1a_1-5][a2112h-1x_1-5][a1221m-1a_1-5]/1-2-3-4-1-5-6-1-5-6-2-4-1-1-6/a4-b1_a6-o1_b4-c1_c3-d1_c4-k1_c6-l1_e3-g1_h3-j1_d?-e1_d?-h1_e?-f1_h?-i1_l?-m1_l?-n1	freeEnd--?b1D-Glc,p((--3b1D-GlcNAc,p--4b1D-Gal,p)--4b1D-Gal,p)--6b1D-GlcNAc,p--4b1D-Gal,p	A3F2G1Lac1S1	DManpa1-2DManpa1-3[DManpa1-3[DManpa1-6]DManpa1-6][DGlcpNAcb1-4]DManpb1-4DGlcpNAcb1-4DGlcpNAca1-OH	RES 1b:x-lara-PEN-1:4 2b:x-lara-PEN-1:4 3b:x-lara-PEN-1:4 4b:x-lara-PEN-1:4 LIN 1:1o(2+1)2d 2:2o(2+1)3d 3:3o(3+1)4d		-3)[Ac(1-2)]bDGalpN(1-4)[lR3HOBut(1-3)bDFucp3N(1-3)[Ac(1-2)]aDGalpN(1-3)[Ac(1-2)]bDGalpN(1-3)]aDGalp(1-6)bDGalp(1-	GlcNAc(b1-4)GlcNAc
WURCS=2.0/4,9,8/[a2122h-1x_1-5_2*NCC/3=O][a2122h-1b_1-5_2*NCC/3=O][a1122h-1b_1-5][a1122h-1a_1-5]/1-2-3-4-1-4-4-4-4/a4-b1_b4-c1_c3-d1_c6-f1_f3-g1_f6-h1_h2-i1_d?-e1	freeEnd--??1D-GlcNAc,o--4b1D-GlcNAc,p--4b1D-Man,p(--3a1D-Man,p(--2b1D-GlcNAc,p--4b1D-Gal,p--3a2D-NeuAc,p)--4b1D-GlcNAc,p--4b1D-Gal,p)--6a1D-Man,p--2b1D-GlcNAc,p--4b1D-Gal,p--3a2D-NeuAc,p$MONO,perMe,Na,0,freeEnd	FA3F1G2S[3,3,8,8]4	DGlcpAb1-4DGlcpNSa1-4DGlcpA[2S]b1-4DGlcpNSa1-OH	RES 1b:b-dgal-HEX-1:5 2s:n-acetyl 3b:b-dgal-HEX-1:5 4b:a-lgal-HEX-1:5|6:d 5b:b-dgal-HEX-1:5 6s:n-acetyl LIN 1:1d(2+1)2n 2:1o(3+1)3d 3:3o(2+1)4d 4:3o(3+1)5d 5:5d(2+1)6n		-3)[Ac(1-2)]bDGalpN(1-4)bDGlcpA(1-3)[Ac(1-2)]bDGalpN(1-	Fuc(a1-2)Gal(b1-4)GlcNAc(b1-6)[Fuc(a1-2)Gal(b1-3)]GalNAc
WURCS=2.0/5,13,12/[a2122h-1x_1-5_2*NCC/3=O][a2122h-1b_1-5_2*NCC/3=O][a1122h-1b_1-5][a1122h-1a_1-5][a2112h-1x_1-5]/1-2-3-4-1-5-1-5-4-1-5-1-5/a4-b1_b4-c1_c3-d1_c6-i1_d?-e1_d?-g1_e?-f1_g?-h1_i?-j1_i?-l1_j?-k1_l?-m1	freeEnd--?D-Man--2a1D-Man,p--2a1D-Man,p--3a1D-Man,p$MONO,perMe,Na,0,freeEnd	A3BG3S1	DGalpb1-3[LFucpa1-4]DGlcpNAcb1-3DGalpa1-OH	RES 1b:b-dgal-HEX-1:5 2s:n-acetyl 3b:b-dglc-HEX-1:5 4s:n-acetyl 5b:b-dgal-HEX-1:5 6b:a-lgal-HEX-1:5|6:d 7b:b-dgal-HEX-1:5 8s:n-acetyl LIN 1:1d(2+1)2n 2:1o(3+1)3d 3:3d(2+1)4n 4:3o(4+1)5d 5:5o(2+1)6d 6:5o(3+1)7d 7:7d(2+1)8n		-3)[Ac(1-2)]bDGlcpN(1-2)[aDGlcp(1-3)]aLRhap(1-6)aDGlcp(1-3)[Ac(1-2)]aLFucpN(1-	Gal(b1-4)GlcNAc(b1-2)Man(a1-3)[GlcNAc(b1-2)Man(a1-6)][GlcNAc(b1-4)]Man(b1-4)GlcNAc(b1-4)[Fuc(a1-6)]GlcNAc
WURCS=2.0/6,16,15/[a2122h-1x_1-5_2*NCC/3=O][a2122h-1b_1-5_2*NCC/3=O][a1122h-1b_1-5][a1122h-1a_1-5][a2112h-1x_1-5][Aad21122h-2x_2-6_5*NCCO/3=O]/1-2-3-4-1-5-6-1-5-6-2-4-1-5-1-5/a4-b1_b4-c1_c3-d1_c4-k1_c6-l1_d?-e1_d?-h1_e?-f1_f?-g2_h?-i1_i?-j2_l?-m1_l?-o1_m?-n1_o?-p1	freeEnd--??1D-GlcNAc,p(--4b1D-GlcNAc,p--4b1D-Man,p((--3a1D-Man,p(--2b1D-GlcNAc,p(--3a1L-Fuc,p)--4b1D-Gal,p--3a1D-Gal,p)--4b1D-GlcNAc,p--4b1D-Gal,p--3/6a2D-NeuAc,p)--4b1D-GlcNAc,p)--6a1D-Man,p(--2b1D-GlcNAc,p--4b1D-Gal,p--3/6a2D-NeuAc,p)--6b1D-GlcNAc,p(--3a1L-Fuc,p)--4b1D-Gal,p--3/6a2D-NeuAc,p)--6a1L-Fuc,p$MONO,perMe,Na,0,freeEnd	A3G3GlcNAc1Lac2	DNeup5Aca2-3DGalpb1-4[LFucpa1-3]DGlcpNAcb1-6[DNeup5Aca2-3DGalpb1-3]DGalpNAca1-OH	RES 1b:b-dglc-HEX-1:5 2b:b-dglc-HEX-1:5 3b:b-dglc-HEX-1:5 LIN 1:1o(6+1)2d 2:2o(3+1)3d		-3)[Ac(1-2)]bDGlcpN(1-2)[xLAla?(1-6)]aL4dthrHexp4enA(1-3)[Ac(1-2)]aDGlcpN(1-2)bDGalf(1-5)bDGalf(1-	Gal(b1-4)GlcNAc(b1-2)Man(a1-6)[GlcNAc(b1-2)Man(a1-3)][GlcNAc(b1-4)]Man(b1-4)GlcNAc(b1-4)GlcNAc
WURCS=2.0/5,12,11/[a2122h-1x_1-5_2*NCC/3=O][a2122h-1b_1-5_2*NCC/3=O][a1122h-1b_1-5][a1122h-1a_1-5][a2122h-1a_1-5]/1-2-3-4-4-4-5-4-4-4-4-4/a4-b1_b4-c1_c3-d1_c6-h1_d2-e1_e2-f1_f3-g1_h3-i1_h6-k1_i2-j1_k2-l1	freeEnd--??1D-GlcNAc--4b1D-Man,p(--3a1D-Man,p(--2a1D-Man,p--2a1D-Man,p)--6a1D-Man,p(--2a1D-Man,p)--6a1D-Man,p)--6a1D-Man,p(--3a1D-Man,p)--6a1D-Man,p--2a1D-Man,p	FA1G1	LArafa1-3LArafb1-2LArafb1-2LArafa1-OH	RES 1b:b-dgal-HEX-1:5 2s:n-acetyl 3b:b-dglc-HEX-1:5 4b:b-dgal-HEX-1:5 5b:a-lgal-HEX-1:5|6:d 6s:sulfate LIN 1:1d(2+1)2n 2:1o(6+1)3d 3:3o(3+1)4d 4:4o(2+1)5d 5:3o(6+1)6n		-3)[Ac(1-2)]bDGlcpN(1-3)[70%aLFucp(1-4),Ac(1-2)]bDGlcpN(1-3)[70%Ac(1-4)]aLFucp(1-3)[Ac(1-2)]bDGlcpN(1-	Neu5Ac(a2-3)Gal
WURCS=2.0/6,17,16/[a2122h-1x_1-5_2*NCC/3=O][a2122h-1b_1-5_2*NCC/3=O][a1122h-1b_1-5][a1122h-1a_1-5][a2112h-1x_1-5][a1221m-1a_1-5]/1-2-3-4-1-5-1-5-1-5-5-4-1-5-1-5-6/a4-b1_a6-q1_b4-c1_c3-d1_c6-l1_d?-e1_d?-i1_e?-f1_f?-g1_g?-h1_i?-j1_j?-k1_l?-m1_l?-o1_m?-n1_o?-p1	freeEnd--?D-GlcNAc--4b1D-GlcNAc,p--4b1D-Man,p(--3a1D-Man,p(--2b1D-GlcNAc,p--4b1D-Gal,p)--4b1D-GlcNAc,p--4b1D-Gal,p)--6a1D-Man,p(--2b1D-GlcNAc,p--4b1D-Gal,p--3b1D-GlcNAc,p--4b1D-Gal,p)--6b1D-GlcNAc,p--4b1D-Gal,p$MONO,perMe,Na,0,freeEnd	A4BG2(s)1S1	LFucpa1-2[DGalpNAca1-3]DGalpb1-3DGalpNAca1-OH	RES 1b:b-dman-HEX-1:5 2b:b-dman-HEX-1:5 3b:b-dman-HEX-1:5 4b:b-dman-HEX-1:5 5b:b-dman-HEX-1:5 LIN 1:1o(2+1)2d 2:2o(2+1)3d 3:3o(3+1)4d 4:4o(3+1)5d		-3)[Ac(1-2)]bDGlcpN(1-3)[Ac(1-2)]bDGlcpN(1-3)aLFucp(1-3)[Ac(1-2)]bDGlcpN(1-	Neu5Ac(a2-6)Gal(b1-4)GlcNAc(b1-2)Man(a1-3)[Gal(b1-4)GlcNAc(b1-2)Man(a1-6)]Man(b1-4)GlcNAc(b1-4)[Fuc(a1-6)]GlcNAc
WURCS=2.0/6,13,12/[a2122h-1x_1-5_2*NCC/3=O][a2122h-1b_1-5_2*NCC/3=O][a1122h-1b_1-5][a1122h-1a_1-5][a2112h-1x_1-5][a1221m-1a_1-5]/1-2-3-4-1-5-1-5-2-4-4-4-6/a4-b1_a6-m1_b4-c1_c3-d1_c4-i1_c6-j1_j3-k1_j6-l1_d?-e1_d?-g1_e?-f1_g?-h1	freeEnd--?b1D-GlcNAc,p(--4b1D-GlcNAc,p--4b1D-Man,p(--3a1D-Man,p(--2b1D-GlcNAc,p--4b1D-Gal,p--3a2D-NeuAc,p)--4b1D-GlcNAc,p--4b1D-Gal,p--3a2D-NeuAc,p)--6a1D-Man,p(--?b1D-GlcNAc,p--4b1D-Gal,p--3a2D-NeuAc,p)--?b1D-GlcNAc,p--4b1D-Gal,p--3b1D-GlcNAc,p--4b1D-Gal,p--3a2D-NeuAc,p)--6a1L-Fuc,p$MONO,perMe,Na,0,freeEnd	A3G3Lac1S3	DGalpNAca1-3[LFucpa1-2]DGalpb1-4DGlcpNAcb1-3DGalpNAca1-OH	RES 1b:b-dman-HEX-1:5 2b:b-dglc-HEX-1:5 3s:n-acetyl 4b:b-dgal-HEX-1:5 5b:b-dglc-HEX-1:5 6s:sulfate LIN 1:1o(2+1)2d 2:2d(2+1)3n 3:2o(4+1)4d 4:4o(3+1)5d 5:5o(3+1)6n		-3)[Ac(1-2)]bDGlcpN(1-3)[Ac(1-4)aDFucp4N(1-2)]aLRhap(1-3)aLRhap(1-3)aDGalp(1-	Neu5Gc(a2-3)[GalNAc(b1-4)]Gal(b1-4)Glc1Cer
WURCS=2.0/7,15,14/[a2122h-1x_1-5_2*NCC/3=O][a2122h-1b_1-5_2*NCC/3=O][a1122h-1b_1-5][a1122h-1a_1-5][a2112h-1x_1-5][a1221m-1a_1-5][Aad21122h-2x_2-6_5*NCCO/3=O]/1-2-3-4-1-5-5-6-1-5-7-4-1-5-6/a4-b1_a6-o1_b4-c1_c3-d1_c6-l1_e3-h1_d?-e1_d?-i1_e?-f1_f?-g1_i?-j1_j?-k2_l?-m1_m?-n1	freeEnd--?b?D-GlcNAc,p--4b1D-GlcNAc,p--4b1D-Man,p(--3a1D-Man,p--2b1D-GlcNAc,p--4b1D-Gal,p--?a2D-NeuAc,p)--6a1D-Man,p--2b1D-GlcNAc,p--4b1D-Gal,p$MONO,perMe,Na,0,freeEnd	A4GalNAc3S1	DGlcpa1-3DGlcpa1-6DGlcpa1-OH	RES 1b:b-dglc-HEX-1:5 2s:n-acetyl 3b:b-dglc-HEX-1:5 4s:n-acetyl 5b:b-dglc-HEX-1:5 6s:n-acetyl LIN 1:1d(2+1)2n 2:1o(3+1)3d 3:3d(2+1)4n 4:3o(3+1)5d 5:5d(2+1)6n		-3)[Ac(1-2)]bDGlcpN(1-3)[aLFucp(1-4),Ac(1-2)]bDGlcpN(1-3)aLFucp(1-3)[Ac(1-2)]bDGlcpN(1-	Gal(b1-4)GlcNAc6S(b1-2)Man(a1-3)[Man(a1-3)[Man(a1-6)]Man(a1-6)]Man(b1-4)GlcNAc(b1-4)GlcNAc
WURCS=2.0/6,12,11/[a2122h-1x_1-5_2*NCC/3=O][a2122h-1b_1-5_2*NCC/3=O][a1122h-1b_1-5][a1122h-1a_1-5][a2112h-1x_1-5][Aad21122h-2x_2-6_5*NCCO/3=O]/1-2-3-4-1-5-6-6-4-1-5-6/a4-b1_b4-c1_c3-d1_c6-i1_d?-e1_e?-f1_e?-h2_f?-g2_i?-j1_j?-k1_k?-l2	freeEnd--?b1D-GlcA,p--4a1D-GlcNAc,p--4b1D-GlcA,p--4a1D-GlcN,p(--4b1D-GlcA,p--4a1D-GlcNAc,p--4b1D-GlcA,p--4a1D-GlcNAc,p)--??1S$MONO,perMe,Na,0,freeEnd	F2A1G1B	LFucpa1-2DGalpb1-3DGlcpNAc[6S]b1-6DGalpNAca1-OH	RES 1b:b-dglc-HEX-1:5 2s:n-acetyl 3b:x-lido-HEX-1:5 4s:sulfate 5b:b-dglc-HEX-1:5 6s:n-acetyl 7b:b-dglc-HEX-1:5|-1:a LIN 1:1d(2+1)2n 2:1o(4+1)3d 3:3o(2+1)4n 4:3o(4+1)5d 5:5d(2+1)6n 6:5o(4+1)7d		-3)[Ac(1-2)]bDGlcpN(1-3)[bDManp(1-4)]aDGalp(1-4)aLRhap(1-	GlcNAc(b1-2)[GlcNAc(b1-4)]Man(a1-3)[GlcNAc(b1-2)[GlcNAc(b1-6)]Man(a1-6)]Man(b1-4)GlcNAc(b1-4)GlcNAc
WURCS=2.0/7,11,10/[a2122h-1x_1-5_2*NCC/3=O][a2122h-1b_1-5_2*NCC/3=O][a1122h-1b_1-5][a1122h-1a_1-5][a2112h-1x_1-5][Aad21122h-2x_2-6_5*NCC/3=O][a1221m-1a_1-5]/1-2-3-4-1-5-6-4-4-4-7/a4-b1_a6-k1_b4-c1_c3-d1_c6-h1_h3-i1_h6-j1_d?-e1_e?-f1_f?-g2	freeEnd--?a1D-Glc,p--1a1D-Glc,p--4b1D-Glc,p--3b1D-Gal,p--3?1Rha,p(--3?1Me)--4b1L-Xyl,p--4b1L-Xyl,p$MONO,perMe,Na,0,freeEnd	M5A2BG2S1	DManpa1-3DManpa1-3DManpa1-2DManpa1-2DManpa1-OH	RES 1b:b-dglc-HEX-1:5 2b:b-dgal-HEX-1:5 3b:b-dglc-HEX-1:5 4s:n-acetyl 5b:b-dgal-HEX-1:5 6b:a-lgal-HEX-1:5|6:d 7b:b-dglc-HEX-1:5 8s:n-acetyl 9b:a-lgal-HEX-1:5|6:d 10b:b-dgal-HEX-1:5 11b:x-dgro-dgal-NON-2:6|1:a|2:keto|3:d 12s:n-acetyl LIN 1:1o(4+1)2d 2:2o(3+1)3d 3:3d(2+1)4n 4:3o(3+1)5d 5:5o(2+1)6d 6:2o(6+1)7d 7:7d(2+1)8n 8:7o(3+1)9d 9:7o(4+1)10d 10:10o(3+2)11d 11:11d(5+1)12n		-3)[Ac(1-2)]bDGlcpN(1-3)[l?3HOBut(1-4)aDFucp4N(1-2)]aLRhap(1-3)aLRhap(1-3)aDGalp(1-	Gal(b1-4)GlcNAc(b1-3)Gal(b1-4)GlcNAc(b1-3)Gal(b1-4)Glc-ol
WURCS=2.0/7,14,13/[a2122h-1x_1-5_2*NCC/3=O][a2122h-1b_1-5_2*NCC/3=O][a1122h-1b_1-5][a1122h-1a_1-5][a2112h-1x_1-5][Aad21122h-2x_2-6_5*NCC/3=O][a1221m-1a_1-5]/1-2-3-4-1-5-6-1-5-6-2-4-1-7/a4-b1_a6-n1_b4-c1_c3-d1_c4-k1_c6-l1_d?-e1_d?-h1_e?-f1_f?-g2_h?-i1_i?-j2_l?-m1	freeEnd--?b2D-Fru,f((--2a1D-Glc,p--6?1Ac)--4?1Ac)--6?1Ac	M5A1G1	DGlcpA[3S]b1-3DGalpb1-4DGlcpNAcb1-2DManpa1-OH	RES 1b:b-dglc-HEX-1:5 2s:n-acetyl 3b:b-dglc-HEX-1:5 4s:n-acetyl 5b:b-dman-HEX-1:5 6b:b-dman-HEX-1:5 7b:b-dglc-HEX-1:5 8s:n-acetyl 9b:b-dgal-HEX-1:5 10b:b-dglc-HEX-1:5 11s:n-acetyl 12b:b-dgal-HEX-1:5 13b:b-dman-HEX-1:5 14b:b-dglc-HEX-1:5 15s:n-acetyl 16b:b-dgal-HEX-1:5 17b:b-dglc-HEX-1:5 18s:n-acetyl 19b:b-dgal-HEX-1:5 20b:a-lgal-HEX-1:5|6:d LIN 1:1d(2+1)2n 2:1o(4+1)3d 3:3d(2+1)4n 4:3o(4+1)5d 5:5o…		-3)[Ac(1-2)]bDGlcpN(1-3)[lR3HOBut(1-3)bDQuip3N(1-6)[Ac(1-2)]aDGlcpN(1-4),Ac(1-2)]bDGalpN(1-3)aDGalp(1-	Gal(b1-4)GlcNAc(b1-6)Gal(b1-4)Glc-ol
WURCS=2.0/6,18,17/[a2122h-1x_1-5_2*NCC/3=O][a2122h-1b_1-5_2*NCC/3=O][a1122h-1b_1-5][a1122h-1a_1-5][a2112h-1x_1-5][a1221m-1a_1-5]/1-2-3-4-1-5-6-1-5-6-2-4-1-5-6-1-5-6/a4-b1_a6-r1_b4-c1_c3-d1_c4-k1_c6-l1_e3-g1_h3-j1_m3-o1_d?-e1_d?-h1_e?-f1_h?-i1_l?-m1_l?-p1_m?-n1_p?-q1	freeEnd--?b1D-Glc,p--4b1D-Gal,p--3b1D-GlcNAc,p--4b1D-Gal,p--3b1D-GlcNAc,p--4b1D-Gal,p--6/3a2D-NeuAc,p$MONO,perMe,Na,0,freeEnd	FM6A2G2S1	DGlcpNAcb1-3DGlcpNAcb1-3DGlcpNAca1-OH	RES 1b:b-dglc-HEX-1:5 2b:b-dgal-HEX-1:5 3b:b-dglc-HEX-1:5 4s:n-acetyl 5b:b-dgal-HEX-1:5 6b:a-lgal-HEX-1:5|6:d 7b:x-dgro-dgal-NON-2:6|1:a|2:keto|3:d 8s:n-acetyl 9b:b-dglc-HEX-1:5 10s:n-acetyl 11b:b-dgal-HEX-1:5 12b:a-lgal-HEX-1:5|6:d LIN 1:1o(4+1)2d 2:2o(3+1)3d 3:3d(2+1)4n 4:3o(4+1)5d 5:5o(2+1)6d 6:3o(6+2)7d 7:7d(5+1)8n 8:2o(6+1)9d 9:9d(2+1)10n 10:9o(4+1)11d 11:11o(2+1)12d		-3)[Ac(1-2)]bDGlcpN(1-4)[%Ac(1-2)[%Ac(1-3)]aDGalpA(1-3),Ac(1-2)]bDGalpN(1-3)aDGalp(1-4)aLRhap(1-	Gal(b1-4)GlcNAc-ol
WURCS=2.0/5,9,8/[a2122h-1x_1-5_2*NCC/3=O][a2122h-1b_1-5_2*NCC/3=O][a1122h-1b_1-5][a1122h-1a_1-5][a1221m-1a_1-5]/1-2-3-4-1-1-4-1-5/a4-b1_a6-i1_b4-c1_c3-d1_c6-g1_d?-e1_d?-f1_g?-h1	freeEnd--?D-Fru--1b2D-Fru,f--1b2D-Fru,f--1b2D-Fru,f$MONO,perMe,Na,0,freeEnd	F3A5G5S1	DGlcpAb1-4DGlcpNAca1-4LIdopA[2S]a1-4DGlcpNAca1-OH	RES 1b:b-dglc-HEX-1:5 2b:a-lgal-HEX-1:5|6:d 3b:b-dgal-HEX-1:5 4b:b-dglc-HEX-1:5 5s:n-acetyl 6b:a-lgal-HEX-1:5|6:d LIN 1:1o(3+1)2d 2:1o(4+1)3d 3:3o(3+1)4d 4:4d(2+1)5n 5:4o(4+1)6d		-3)[Ac(1-2)]bDGlcpN(1-4)[Ac(1-2)[Ac(1-3)]aDGalpA(1-3),Ac(1-2)]bDGalpN(1-3)aDGalp(1-4)aLRhap(1-	GlcNAc(b1-2)[GlcNAc(b1-4)]Man(a1-3)[GlcNAc(b1-2)Man(a1-6)][GlcNAc(b1-4)]Man(b1-4)GlcNAc(b1-4)[Fuc(a1-6)]GlcNAc
WURCS=2.0/7,12,11/[a2122h-1x_1-5_2*NCC/3=O][a2122h-1b_1-5_2*NCC/3=O][a1122h-1b_1-5][a1122h-1a_1-5][a2112h-1x_1-5][Aad21122h-2x_2-6_5*NCC/3=O][a1221m-1a_1-5]/1-2-3-4-1-5-6-4-1-5-5-7/a4-b1_a6-l1_b4-c1_c3-d1_c6-h1_d?-e1_e?-f1_f?-g2_h?-i1_i?-j1_j?-k1	freeEnd--?a1L-Fuc,p(--2?1S)--4a1L-Fuc,p(--2?1S)--4?1S	FBiA2G2S2a	DNeup5Aca2-3DGalpb1-4[LFucpa1-3]DGlcpNAcb1-6[LFucpa1-2DGalpb1-3DGlcpNAcb1-3]DGalpb1-4DGlcpa1-OH	RES 1b:b-dglc-HEX-1:5 2s:n-acetyl 3b:b-dglc-HEX-1:5 4s:n-acetyl 5b:b-dman-HEX-1:5 6b:b-dman-HEX-1:5 7b:b-dglc-HEX-1:5 8s:n-acetyl 9b:b-dman-HEX-1:5 10b:b-dglc-HEX-1:5 11s:n-acetyl 12b:b-dglc-HEX-1:5 13s:n-acetyl LIN 1:1d(2+1)2n 2:1o(4+1)3d 3:3d(2+1)4n 4:3o(4+1)5d 5:5o(3+1)6d 6:6o(2+1)7d 7:7d(2+1)8n 8:5o(6+1)9d 9:9o(2+1)10d 10:10d(2+1)11n 11:9o(6+1)12d 12:12d(2+1)13n		-3)[Ac(1-2)]bDGlcpN(1-4)[Ac(1-2)]bDGlcpN(1-4)bDGlcpA(1-3)bDGalf(1-	Neu5Ac(a2-3)Gal(b1-3)[Gal(b1-4)GlcNAc(b1-6)]Gal(b1-4)Glc-ol
WURCS=2.0/5,10,9/[a2122h-1x_1-5_2*NCC/3=O][a2122h-1b_1-5_2*NCC/3=O][a1122h-1b_1-5][a1122h-1a_1-5][a2112h-1x_1-5]/1-2-3-4-1-5-5-4-1-5/a4-b1_b4-c1_c3-d1_c6-h1_d?-e1_e?-f1_f?-g1_h?-i1_i?-j1	freeEnd--??1D-Glc,p(--2a1D-Man,p--2a1D-Ara,f)--6a1L-Rha,p	man6	DGalpb1-4DGlcpNAcb1-2[DGalpb1-4DGlcpNAcb1-4]DManpa1-3[DGalpb1-4DGlcpNAcb1-2[DGalpb1-4DGlcpNAcb1-4]DManpa1-6]DManpb1-4DGlcpNAcb1-4[LFucpa1-6]DGlcpNAca1-OH	RES 1b:b-dglc-HEX-1:5 2s:n-acetyl 3b:b-dglc-HEX-1:5 4s:n-acetyl 5b:b-dman-HEX-1:5 6b:b-dman-HEX-1:5 7b:b-dglc-HEX-1:5 8s:n-acetyl 9b:b-dgal-HEX-1:5 10b:x-dgro-dgal-NON-2:6|1:a|2:keto|3:d 11s:n-acetyl 12b:x-dgro-dgal-NON-2:6|1:a|2:keto|3:d 13s:n-acetyl 14b:x-dgro-dgal-NON-2:6|1:a|2:keto|3:d 15s:n-acetyl 16b:b-dman-HEX-1:5 17b:b-dglc-HEX-1:5 18s:n-acetyl 19b:b-dgal-HEX-1:5 20b:x-dgro-dgal-NON-2:6|1…		-3)[Ac(1-2)]bDGlcpN(1-4)[Ac(1-2)]bDGlcpN(1-4)bDManp(1-4)aDManp(1-	Neu5Ac(a2-3/6)Gal(b1-4)GlcNAc(b1-2)Man(a1-3)[Gal(b1-4)GlcNAc(b1-2)Man(a1-6)]Man(b1-4)GlcNAc(b1-4)[Fuc(a1-6)]GlcNAc
WURCS=2.0/5,10,9/[a2122h-1x_1-5_2*NCC/3=O][a2122h-1b_1-5_2*NCC/3=O][a1122h-1b_1-5][a1122h-1a_1-5][a1221m-1a_1-5]/1-2-3-4-1-1-2-4-1-5/a4-b1_a6-j1_b4-c1_c3-d1_c4-g1_c6-h1_d?-e1_d?-f1_h?-i1	freeEnd--?D-GalNAc--3b1D-Gal,p--3b1D-GlcNAc,p--??1S$MONO,perMe,Na,0,freeEnd	A4G3Lac2S1	LFucpa1-2DGalpb1-4[DNeup5Aca2-6]DGlcpNAcb1-3[LFucpa1-2DGalpb1-4DGlcpNAcb1-6]DGalpb1-4DGlcpa1-OH	RES 1b:b-dglc-HEX-1:5 2b:b-dgal-HEX-1:5 3b:b-dglc-HEX-1:5 4s:n-acetyl 5b:b-dgal-HEX-1:5 6b:a-lgal-HEX-1:5|6:d 7b:a-lgal-HEX-1:5|6:d 8b:b-dglc-HEX-1:5 9s:n-acetyl 10b:b-dgal-HEX-1:5 11b:x-dgro-dgal-NON-2:6|1:a|2:keto|3:d 12s:n-acetyl LIN 1:1o(4+1)2d 2:2o(3+1)3d 3:3d(2+1)4n 4:3o(3+1)5d 5:5o(2+1)6d 6:3o(4+1)7d 7:2o(6+1)8d 8:8d(2+1)9n 9:8o(4+1)10d 10:10o(6+2)11d 11:11d(5+1)12n		-3)[Ac(1-2)]bDGlcpN(1-4)[aDGlcp(1-3),Ac(1-2)]bDManpNA(1-	Neu5Ac(a2-3/6)Gal(b1-4)GlcNAc(b1-2)Man(a1-3/6)[GlcNAc(b1-2)Man(a1-3/6)][GlcNAc(b1-4)]Man(b1-4)GlcNAc(b1-4)[Fuc(a1-6)]GlcNAc
WURCS=2.0/7,15,14/[a2122h-1x_1-5_2*NCC/3=O][a2122h-1b_1-5_2*NCC/3=O][a1122h-1b_1-5][a1122h-1a_1-5][a2112h-1x_1-5][Aad21122h-2x_2-6_5*NCC/3=O][a1221m-1a_1-5]/1-2-3-4-1-5-5-1-5-6-4-1-5-5-7/a4-b1_a6-o1_b4-c1_c3-d1_c6-k1_d?-e1_d?-h1_e?-f1_f?-g1_h?-i1_i?-j2_k?-l1_l?-m1_m?-n1	freeEnd--??1D-Glc,p--4b1D-Gal,p--3b1L-Fuc,p	M4A2G1S1	LFucpa1-4DGlcpNAcb1-3DGalpb1-4[LFucpa1-3]DGlcpa1-OH	RES 1b:x-dgro-dgal-NON-2:6|1:a|2:keto|3:d 2s:n-acetyl 3b:x-dgro-dgal-NON-2:6|1:a|2:keto|3:d 4s:n-acetyl 5b:x-dgro-dgal-NON-2:6|1:a|2:keto|3:d 6s:n-acetyl 7b:x-dgro-dgal-NON-2:6|1:a|2:keto|3:d 8s:n-acetyl 9b:x-dgro-dgal-NON-2:6|1:a|2:keto|3:d 10s:n-acetyl LIN 1:1d(5+1)2n 2:1o(9+2)3d 3:3d(5+1)4n 4:3o(9+2)5d 5:5d(5+1)6n 6:5o(9+2)7d 7:7d(5+1)8n 8:7o(9+2)9d 9:9d(5+1)10n		-3)[Ac(1-2)]bDGlcpN(1-4)aLRhap(1-	Neu5Ac(a2-3/6)Gal(b1-4)GlcNAc(b1-2)Man(a1-3/6)[Neu5Gc(a2-3/6)Gal(b1-4)GlcNAc(b1-2)Man(a1-3/6)]Man(b1-4)GlcNAc(b1-4)[Fuc(a1-6)]GlcNAc
WURCS=2.0/6,12,11/[a2122h-1x_1-5_2*NCC/3=O][a2122h-1b_1-5_2*NCC/3=O][a1122h-1b_1-5][a1122h-1a_1-5][a2112h-1x_1-5][a1221m-1a_1-5]/1-2-3-4-1-5-6-1-2-4-1-6/a4-b1_a6-l1_b4-c1_c3-d1_c4-i1_c6-j1_e3-g1_d?-e1_d?-h1_e?-f1_j?-k1	freeEnd--?b1D-Gal,p--3b1D-GlcNAc,p(--3a1L-Fuc,p)--4b1D-Gal,p--3b1D-GlcNAc,p(--3a1L-Fuc,p)--4b1D-Gal,p--3a2D-NeuAc,p	A4BG2Lac2Gal1	DGlcpNAcb1-6[DGlcpNAcb1-2]DManpa1-6[DGlcpNAcb1-2DManpa1-3]DManpb1-4DGlcpNAcb1-4DGlcpNAca1-OH	RES 1b:b-dglc-HEX-1:5 2s:n-acetyl 3b:b-dglc-HEX-1:5 4s:n-acetyl 5b:b-dman-HEX-1:5 6b:b-dman-HEX-1:5 7b:b-dglc-HEX-1:5 8s:n-acetyl 9b:b-dglc-HEX-1:5 10s:n-acetyl 11b:b-dman-HEX-1:5 12b:b-dglc-HEX-1:5 13s:n-acetyl 14b:b-dgal-HEX-1:5 15b:x-dgro-dgal-NON-2:6|1:a|2:keto|3:d 16s:n-acetyl 17b:a-lgal-HEX-1:5|6:d LIN 1:1d(2+1)2n 2:1o(4+1)3d 3:3d(2+1)4n 4:3o(4+1)5d 5:5o(3+1)6d 6:6o(2+1)7d 7:7d(2+1)8n 8:5o(…		-3)[Ac(1-2)]bDGlcpN(1-4)bDGlcpA(1-	Neu5Ac(a2-3/6)Gal(b1-4)GlcNAc(b1-2)[Neu5Ac(a2-3/6)Gal(b1-4)GlcNAc(b1-4/6)]Man(a1-3/6)[Neu5Ac(a2-3/6)Gal(b1-4)GlcNAc(b1-2)Man(a1-3/6)]Man(b1-4)GlcNAc(b1-4)GlcNAc
WURCS=2.0/6,14,13/[a2122h-1x_1-5_2*NCC/3=O][a2122h-1b_1-5_2*NCC/3=O][a1122h-1b_1-5][a1122h-1a_1-5][a2112h-1x_1-5][a1221m-1a_1-5]/1-2-3-4-1-5-6-1-5-6-2-4-1-6/a4-b1_a6-n1_b4-c1_c3-d1_c4-k1_c6-l1_e3-g1_h3-j1_d?-e1_d?-h1_e?-f1_h?-i1_l?-m1	freeEnd--?a?D-GalNAc,p(--3b1D-GlcNAc,p)--6b1D-GlcNAc,p(--3a1L-Fuc,p)--4b1D-Gal,p--3a2D-NeuAc,p$MONO,perMe,Na,0,freeEnd	FA2G1	DNeup5Aca2-8DNeup5Aca2-8DNeup5Aca2-3DGalpb1-4DGlcpNAcb1-2DManpa1-3[DNeup5Aca2-8DNeup5Aca2-8DNeup5Aca2-3DGalpb1-4DGlcpNAcb1-2DManpa1-6]DManpb1-4DGlcpNAcb1-4[LFucpa1-6]DGlcpNAca1-OH	RES 1b:x-dxyl-PEN-1:5 2b:b-dgal-HEX-1:5 3b:b-dgal-HEX-1:5 4b:b-dglc-HEX-1:5|-1:a 5b:b-dglc-HEX-1:5|-1:a 6b:b-dglc-HEX-1:5 7s:n-acetyl 8b:b-dglc-HEX-1:5|-1:a 9b:b-dglc-HEX-1:5 10s:n-acetyl 11b:b-dglc-HEX-1:5|-1:a 12b:b-dglc-HEX-1:5 13s:n-acetyl 14b:b-dglc-HEX-1:5|-1:a LIN 1:1o(4+1)2d 2:2o(3+1)3d 3:3o(3+1)4d 4:4o(4+1)5d 5:5o(4+1)6d 6:6d(2+1)7n 7:6o(3+1)8d 8:8o(4+1)9d 9:9d(2+1)10n 10:9o(3+1)11d 11:1…		-3)[Ac(1-2)]bDManpN(1-3)[Ac(1-2)]aLFucpN(1-3)[Ac(1-2)]aDGalpN(1-4)[x?Pyr(2-3:2-2)]aDGalp(1-	Neu5Ac(a2-3/6)Gal(b1-4)GlcNAc(b1-2/4/6)[Gal(b1-4)GlcNAc(b1-2/4/6)]Man(a1-3/6)[Gal(b1-4)GlcNAc(b1-2)Man(a1-3/6)]Man(b1-4)GlcNAc(b1-4)GlcNAc
WURCS=2.0/6,13,12/[a2122h-1x_1-5_2*NCC/3=O][a2122h-1b_1-5_2*NCC/3=O][a1122h-1b_1-5][a1122h-1a_1-5][a2112h-1x_1-5][Aad21122h-2x_2-6_5*NCC/3=O]/1-2-3-4-1-5-6-1-5-6-4-4-4/a4-b1_b4-c1_c3-d1_c6-k1_k3-l1_k6-m1_d?-e1_d?-h1_e?-f1_f?-g2_h?-i1_i?-j2	freeEnd--?D-Gal--3a1D-GalNAc,p--3b1D-Gal,p(--3a2D-NeuAc,p)--4b1D-GalNAc,p$MONO,perMe,Na,0,freeEnd	F4A3G3S1	LFucpa1-2DGalpb1-3[LFucpa1-4]DGlcpNAcb1-3[DNeup5Aca2-6DGalpb1-4DGlcpNAcb1-6]DGalpb1-4DGlcpa1-OH	RES 1b:b-dglc-HEX-1:5 2b:b-dgal-HEX-1:5 3b:b-dgal-HEX-1:5 4s:n-acetyl 5b:b-dgal-HEX-1:5 6b:x-dgro-dgal-NON-2:6|1:a|2:keto|3:d 7s:n-acetyl 8b:x-dgro-dgal-NON-2:6|1:a|2:keto|3:d 9s:n-acetyl 10b:x-dgro-dgal-NON-2:6|1:a|2:keto|3:d 11s:n-acetyl LIN 1:1o(4+1)2d 2:2o(4+1)3d 3:3d(2+1)4n 4:3o(3+1)5d 5:5o(3+2)6d 6:6d(5+1)7n 7:6o(8+2)8d 8:8d(5+1)9n 9:3o(6+2)10d 10:10d(5+1)11n		-3)[Ac(1-2)]bDManpN(1-3)[Ac(1-2)]aLFucpN(1-3)[Ac(1-2)]aDGalpN(1-4)[xSPyr(2-3:2-2)]aDGalp(1-	Neu5Ac(a2-6)Gal(b1-4)GlcNAc(b1-2)Man(a1-3)[Man(a1-6)]Man(b1-4)GlcNAc(b1-4)GlcNAc
WURCS=2.0/6,10,9/[a2122h-1x_1-5_2*NCC/3=O][a2122h-1b_1-5_2*NCC/3=O][a1122h-1b_1-5][a1122h-1a_1-5][a2112h-1x_1-5][Aad21122h-2x_2-6_5*NCCO/3=O]/1-2-3-4-1-5-6-4-4-4/a4-b1_b4-c1_c3-d1_c6-h1_h3-i1_h6-j1_d?-e1_e?-f1_f?-g2	freeEnd--??1D-GlcNAc,p(--4b1D-GlcNAc,p--4b1D-Man,p(--3a1D-Man,p(--2b1D-GlcNAc,p(--3a1L-Fuc,p)--4b1D-Gal,p--3a1D-Gal,p)--4b1D-GlcNAc,p--4b1D-Gal,p)--6a1D-Man,p(--2b1D-GlcNAc,p--4b1D-Gal,p--3/6a2D-NeuGc,p)--6b1D-GlcNAc,p(--3a1L-Fuc,p)--4b1D-Gal,p--3/6a2D-NeuAc,p)--6a1L-Fuc,p$MONO,perMe,Na,0,freeEnd	A4G4Gal1	DNeup5Aca2-9DNeup5Aca2-9DNeup5Aca2-9DNeup5Aca2-9DNeup5Aca1-OH	RES 1b:b-dgal-HEX-1:5 2s:n-acetyl 3b:b-dgal-HEX-1:5 4b:x-dgro-dgal-NON-2:6|1:a|2:keto|3:d 5s:n-acetyl 6b:b-dglc-HEX-1:5 7s:n-acetyl 8b:b-dgal-HEX-1:5 9b:b-dglc-HEX-1:5 10s:n-acetyl LIN 1:1d(2+1)2n 2:1o(3+1)3d 3:3o(3+2)4d 4:4d(5+1)5n 5:1o(6+1)6d 6:6d(2+1)7n 7:6o(4+1)8d 8:8o(3+1)9d 9:9d(2+1)10n		-3)[Ac(1-2)]bDManpN(1-3)[Ac(1-2)]aLFucpN(1-3)[Ac(1-2)]aDGalpN(1-4)[xSPyr(2-3:2-2)]aDGalp(1- // SPyr = (S)-1-carboxyethylidene	Glc(a1-3)Man(a1-2)Man(a1-2)Man(a1-3)[Man(a1-2)Man(a1-3)[Man(a1-2)Man6P(a1-6)]Man(a1-6)]Man(b1-4)GlcNAc(b1-4)GlcNAc
WURCS=2.0/7,19,18/[a2122h-1x_1-5_2*NCC/3=O][a2122h-1b_1-5_2*NCC/3=O][a1122h-1b_1-5][a1122h-1a_1-5][a2112h-1x_1-5][Aad21122h-2x_2-6_5*NCC/3=O][a1221m-1a_1-5]/1-2-3-4-1-5-6-1-5-6-2-4-1-5-6-1-5-7-7/a4-b1_a6-s1_b4-c1_c3-d1_c4-k1_c6-l1_p3-r1_d?-e1_d?-h1_e?-f1_f?-g2_h?-i1_i?-j2_l?-m1_l?-p1_m?-n1_n?-o2_p?-q1	freeEnd--?b1L-Rha,p(--2a1D-GalA,p--4b1L-Rha,p--2a1D-GalA,p--4b1L-Rha,p(--2a1D-GalA,p--4b1L-Rha,p(--2a1D-GalA,p)--4b1D-Gal,p)--4b1D-Gal,p--6b1D-Gal,p)--4b1D-Gal,p--6b1D-Gal,p$MONO,perMe,Na,0,freeEnd	FA4BG2S2	DNeup5Aca2-3DGalpb1-4DGlcpNAcb1-2DManpa1-6[DGlcpNAcb1-4][DGlcpNAcb1-2DManpa1-3]DManpb1-4DGlcpNAcb1-4[LFucpa1-6]DGlcpNAca1-OH	RES 1b:b-dglc-HEX-1:5 2s:n-acetyl 3b:b-dglc-HEX-1:5 4s:n-acetyl 5b:b-dman-HEX-1:5 6b:b-dman-HEX-1:5 7b:b-dglc-HEX-1:5 8s:n-acetyl 9b:a-lgal-HEX-1:5|6:d 10b:b-dgal-HEX-1:5 11b:b-dman-HEX-1:5 12b:b-dglc-HEX-1:5 13s:n-acetyl LIN 1:1d(2+1)2n 2:1o(4+1)3d 3:3d(2+1)4n 4:3o(4+1)5d 5:5o(3+1)6d 6:6o(2+1)7d 7:7d(2+1)8n 8:7o(3+1)9d 9:7o(4+1)10d 10:5o(6+1)11d 11:11o(2+1)12d 12:12d(2+1)13n		-3)[Ac(1-2)]bDManpN(1-3)[Ac(1-2)]aLFucpN(1-3)[Ac(1-2)]aDGalpN(1-4)aDGalp(1-	Neu5Ac(a2-3)Gal(b1-4)GlcNAc(b1-3)Gal(b1-3)GalNAc
WURCS=2.0/7,12,11/[a2122h-1x_1-5_2*NCC/3=O][a2122h-1b_1-5_2*NCC/3=O][a1122h-1b_1-5][a1122h-1a_1-5][a2112h-1x_1-5][Aad21122h-2x_2-6_5*NCCO/3=O][a1221m-1a_1-5]/1-2-3-4-1-5-6-4-1-5-6-7/a4-b1_a6-l1_b4-c1_c3-d1_c6-h1_d?-e1_e?-f1_f?-g2_h?-i1_i?-j1_j?-k2	freeEnd--?b1D-GlcNAc,p--4b1D-Man,p(--3a1D-Man,p--2a1D-Man,p--2a1D-Man,p)--6a1D-Man,p	FA3F2G2	DGlcpAb1-3DGlcpNAcb1-4DGlcpAb1-3DGlcpNAcb1-4DGlcpAb1-3DGlcpNAcb1-4DGlcpAb1-4DGlcpAb1-3DGalpb1-3DGalpb1-4DXylpa1-OH	RES 1b:b-dgal-HEX-1:5 2s:n-acetyl 3b:b-dgal-HEX-1:5 4b:b-dglc-HEX-1:5 5s:n-acetyl LIN 1:1d(2+1)2n 2:1o(3+1)3d 3:1o(6+1)4d 4:4d(2+1)5n		-3)[Ac(1-2)]bDManpNA(1-4)[Ac(1-2)]bDManpNA(1-3)[<<%lS3HOBut(1-4)|%Ac(1-4)>>,Ac(1-2)]aDQuipN4N(1-	Neu5Ac(a2-3/6)Gal(b1-4)GlcNAc(b1-2)Man(a1-3)[Neu5Ac(a2-3/6)Gal(b1-4)[Fuc(a1-3)]GlcNAc(b1-2)Man(a1-6)]Man(b1-4)GlcNAc(b1-4)[Fuc(a1-6)]GlcNAc
WURCS=2.0/7,14,13/[a2122h-1x_1-5_2*NCC/3=O][a2122h-1b_1-5_2*NCC/3=O][a1122h-1b_1-5][a1122h-1a_1-5][a2112h-1x_1-5][Aad21122h-2x_2-6_5*NCCO/3=O][a1221m-1a_1-5]/1-2-3-4-1-5-6-1-5-2-4-1-1-7/a4-b1_a6-n1_b4-c1_c3-d1_c4-j1_c6-k1_d?-e1_d?-h1_e?-f1_f?-g2_h?-i1_k?-l1_k?-m1	redEnd--??1D-GlcNAc,o(--4b1D-GlcNAc,p--4b1D-Man,p(--3a1D-Man,p(--2b1D-GlcNAc,p--4b1D-Gal,p--3a2D-NeuAc,p)--4b1D-GlcNAc,p--4b1D-Gal,p--3a2D-NeuAc,p)--6a1D-Man,p--2[--3b1D-GlcNAc,p--4b1D-Gal,p--?]--3a2D-NeuAc,p)--6a1L-Fuc,p	A4G3Gal3	DNeup5Aca2-8DNeup5Aca2-3DGalpb1-3[DNeup5Aca2-6]DGalpNAcb1-4DGalpb1-4DGlcpa1-OH	RES 1b:b-dglc-HEX-1:5 2b:b-dglc-HEX-1:5 3b:b-dglc-HEX-1:5 LIN 1:1o(3+1)2d 2:2o(6+1)3d		-3)[Ac(1-2)]bDManpNA(1-4)[Ac(1-2)]bDManpNA(1-3)[<<71%lS3HOBut(1-4)|29%Ac(1-4)>>,Ac(1-2)]aDQuipN4N(1-	Neu5Ac(a2-6)Gal(b1-4)GlcNAc(b1-2)Man(a1-6)[Man(a1-3)]Man(b1-4)GlcNAc(b1-4)[Fuc(a1-6)]GlcNAc
WURCS=2.0/7,15,14/[a2122h-1x_1-5_2*NCC/3=O][a2122h-1b_1-5_2*NCC/3=O][a1122h-1b_1-5][a1122h-1a_1-5][a2112h-1x_1-5][Aad21122h-2x_2-6_5*NCCO/3=O][a1221m-1a_1-5]/1-2-3-4-1-5-6-1-5-6-4-1-5-5-7/a4-b1_a6-o1_b4-c1_c3-d1_c6-k1_d?-e1_d?-h1_e?-f1_f?-g2_h?-i1_i?-j2_k?-l1_l?-m1_m?-n1	freeEnd--??1D-Glc--4b1D-Gal,p(--3b1D-GlcNAc,p(--3b1D-Gal,p--3a2D-NeuAc,p)--4a1L-Fuc,p)--6b1D-GlcNAc,p--4b1D-Gal,p--3b1D-GlcNAc,p--3b1D-Gal,p$MONO,perMe,Na,0,freeEnd	FA3BG3Gal3	DNeup5Aca2-3DGalpb1-3[DGlcpNAcb1-3DGalpb1-4DGlcpNAcb1-6]DGalpNAca1-OH	RES 1b:b-dglc-HEX-1:5 2b:b-dgal-HEX-1:5 3b:b-dgal-HEX-1:5 4b:x-dgro-dgal-NON-2:6|1:a|2:keto|3:d 5s:n-acetyl LIN 1:1o(4+1)2d 2:2o(4+1)3d 3:3o(6+2)4d 4:4d(5+1)5n		-3)[Ac(1-2)]bDManpNA(1-4)[Ac(1-6)]bDGlcp(1-	Gal(b1-3)[Fuc(a1-4)]GlcNAc(b1-2)Man(a1-3/6)[GlcNAc(b1-2)Man(a1-3/6)][Xyl(b1-2)]Man(b1-4)GlcNAc(b1-4)[Fuc(a1-3)]GlcNAc
WURCS=2.0/6,14,13/[a2122h-1x_1-5_2*NCC/3=O][a2122h-1b_1-5_2*NCC/3=O][a1122h-1b_1-5][a1122h-1a_1-5][a2112h-1x_1-5][a1221m-1a_1-5]/1-2-3-4-1-5-6-1-5-2-4-1-1-6/a4-b1_a6-n1_b4-c1_c3-d1_c4-j1_c6-k1_e3-g1_d?-e1_d?-h1_e?-f1_h?-i1_k?-l1_k?-m1	freeEnd--?D-GlcN((--4b1D-GlcA,p--4b1D-GlcN,p((--??1S)--??1S)--??1S)--??1S)--??1S$MONO,perMe,Na,0,freeEnd	FA2G2Gal2S2	LFucpa1-3[DGalpb1-4]DGlcpNAcb1-2DManpa1-3[DGlcpNAcb1-2DManpa1-6]DManpb1-4DGlcpNAcb1-4DGlcpNAca1-OH	RES 1b:b-dglc-HEX-1:5 2b:a-lgal-HEX-1:5|6:d 3b:b-dgal-HEX-1:5 4b:b-dgal-HEX-1:5 5s:n-acetyl LIN 1:1o(2+1)2d 2:1o(4+1)3d 3:3o(4+1)4d 4:4d(2+1)5n		-3)[Ac(1-2)aLFucpN(1-4),Ac(1-2)]aDGalpNA(1-3)[Ac(1-2)]aLFucpN(1-3)[Ac(1-2)]bDGlcpN(1-	Galf(b1-5)Galf(b1-6)Galf
WURCS=2.0/6,14,13/[a2122h-1x_1-5_2*NCC/3=O][a2122h-1b_1-5_2*NCC/3=O][a1122h-1b_1-5][a1122h-1a_1-5][a2112h-1x_1-5][Aad21122h-2x_2-6_5*NCC/3=O]/1-2-3-4-1-5-6-1-5-6-4-1-5-5/a4-b1_b4-c1_c3-d1_c6-k1_d?-e1_d?-h1_e?-f1_f?-g2_h?-i1_i?-j2_k?-l1_l?-m1_m?-n1	freeEnd--??1L-Rha(--3a1D-Glc,p)--4b1D-ManNAc,p	FBiA2G1S1b	DGalpb1-3[DGlcpNAcb1-6]DGalpNAca1-OH	RES 1b:b-dglc-HEX-1:5 2s:n-acetyl 3b:b-dglc-HEX-1:5 4s:n-acetyl 5b:b-dman-HEX-1:5 6b:b-dman-HEX-1:5 7b:b-dglc-HEX-1:5 8s:n-acetyl 9b:b-dgal-HEX-1:5 10b:b-dman-HEX-1:5 11b:b-dglc-HEX-1:5 12s:n-acetyl 13b:b-dglc-HEX-1:5 14s:n-acetyl 15b:b-dgal-HEX-1:5 16b:a-lgal-HEX-1:5|6:d LIN 1:1d(2+1)2n 2:1o(4+1)3d 3:3d(2+1)4n 4:3o(4+1)5d 5:5o(3+1)6d 6:6o(2+1)7d 7:7d(2+1)8n 8:7o(4+1)9d 9:5o(6+1)10d 10:10o(2+1)11…		-3)[Ac(1-2)bDGlcpN(1-2)]aLRhap(1-2)aLRhap(1-4)aDGlcp(1-3)[Ac(1-2)]bDGalpN(1-	[Man(a1-2)]Man(a1-6)Man
WURCS=2.0/8,13,12/[a2122h-1x_1-5_2*NCC/3=O][a2122h-1b_1-5_2*NCC/3=O][a1122h-1b_1-5][a1122h-1a_1-5][a2112h-1x_1-5][Aad21122h-2x_2-6_5*NCC/3=O][Aad21122h-2x_2-6_5*NCCO/3=O][a1221m-1a_1-5]/1-2-3-4-1-5-6-2-4-1-5-7-8/a4-b1_a6-m1_b4-c1_c3-d1_c4-h1_c6-i1_d?-e1_e?-f1_f?-g2_i?-j1_j?-k1_k?-l2	freeEnd--??1D-GlcNAc,p--4b1D-GlcNAc,p--4b1D-Man,p(--3a1D-Man,p(--2b1D-GlcNAc,p--4b1D-Gal,p--3b1D-GlcNAc,p--4b1D-Gal,p)--4b1D-GlcNAc,p--4b1D-Gal,p)--6a1D-Man,p(--2b1D-GlcNAc,p--4b1D-Gal,p)--6b1D-GlcNAc,p--4b1D-Gal,p$MONO,perMe,Na,0,freeEnd	A4G4S(Ac)2	DGlcpa1-6DGlcpa1-3DGlcpa1-OH	RES 1b:b-dman-HEX-1:5 2b:b-dman-HEX-1:5 3b:b-dman-HEX-1:5 4b:b-dman-HEX-1:5 5b:b-dman-HEX-1:5 LIN 1:1o(3+1)2d 2:2o(3+1)3d 3:3o(2+1)4d 4:4o(2+1)5d		-3)[Ac(1-2)bDGlcpN(1-6),Ac(1-2)[Ac(1-3)]bDGlcpN3NA(1-4)]aDGalp(1-6)bDGlcp(1-3)[Ac(1-2)]bDGlcpN(1-	Man(a1-2)Man(a1-3)[Man(a1-6)]Man(a1-6)[Man(a1-3)]Man(b1-4)GlcNAc(b1-4)GlcNAc
WURCS=2.0/7,17,16/[a2122h-1x_1-5_2*NCC/3=O][a2122h-1b_1-5_2*NCC/3=O][a1122h-1b_1-5][a1122h-1a_1-5][a2112h-1x_1-5][Aad21122h-2x_2-6_5*NCCO/3=O][a1221m-1a_1-5]/1-2-3-4-1-5-5-1-5-6-4-1-5-5-1-5-7/a4-b1_a6-q1_b4-c1_c3-d1_c6-k1_d?-e1_d?-h1_e?-f1_f?-g1_h?-i1_i?-j2_k?-l1_k?-o1_l?-m1_m?-n1_o?-p1	freeEnd--??1D-GlcNAc,p--4b1D-Gal,p(--4?1S)--6?1S	A2G2Lac2S2	DNeup5Aca2-6DGalpa1-4DGalpb1-4DGlcpa1-OH	RES 1b:b-dglc-HEX-1:5 2s:n-acetyl 3b:b-dglc-HEX-1:5 4s:n-acetyl 5b:b-dman-HEX-1:5 6b:b-dman-HEX-1:5 7b:b-dglc-HEX-1:5 8s:n-acetyl 9b:b-dgal-HEX-1:5 10b:x-dgro-dgal-NON-2:6|1:a|2:keto|3:d 11s:n-acetyl 12b:b-dman-HEX-1:5 13b:b-dman-HEX-1:5 14b:b-dman-HEX-1:5 15b:a-lgal-HEX-1:5|6:d LIN 1:1d(2+1)2n 2:1o(4+1)3d 3:3d(2+1)4n 4:3o(4+1)5d 5:5o(3+1)6d 6:6o(2+1)7d 7:7d(2+1)8n 8:7o(4+1)9d 9:9o(6+2)10d 10:10d…		-3)[Ac(1-2)bDGlcpN(1-6),Ac(1-2)[Ac(1-4),Ac(1-3)]bDGlcpN3NA(1-4)]aDGalp(1-6)bDGlcp(1-3)[Ac(1-2)]bDGalpN(1-	Rha(a1-2)Gal(b1-2)GlcA
WURCS=2.0/6,11,10/[a2122h-1x_1-5_2*NCC/3=O][a2122h-1b_1-5_2*NCC/3=O][a1122h-1b_1-5][a1122h-1a_1-5][a2112h-1x_1-5][Aad21122h-2x_2-6_5*NCC/3=O]/1-2-3-4-1-5-6-4-1-5-5/a4-b1_b4-c1_c3-d1_c6-h1_d?-e1_e?-f1_f?-g2_h?-i1_i?-j1_j?-k1	freeEnd--??1L-Ara--3b1D-Gal,p	FA2F1G2S[3,6]2	LFucpa1-2[DGalpNAcb1-4DGalpb1-4]DGlcpa1-OH	RES 1b:b-dglc-HEX-1:5 2b:b-dgal-HEX-1:5 3b:b-dglc-HEX-1:5 4s:n-acetyl 5b:a-lgal-HEX-1:5|6:d 6b:b-dgal-HEX-1:5 7b:b-dglc-HEX-1:5 8s:n-acetyl 9b:b-dgal-HEX-1:5 10b:a-lgal-HEX-1:5|6:d LIN 1:1o(4+1)2d 2:2o(3+1)3d 3:3d(2+1)4n 4:3o(3+1)5d 5:3o(4+1)6d 6:6o(3+1)7d 7:7d(2+1)8n 8:7o(3+1)9d 9:9o(2+1)10d		-3)[Ac(1-2)bDManpN(1-2)]aLRhap(1-2)aLRhap(1-2)aDGalp(1-3)[Ac(1-2)]bDGlcpN(1-	Man(a1-2)Man
WURCS=2.0/6,13,12/[a2122h-1x_1-5_2*NCC/3=O][a2122h-1b_1-5_2*NCC/3=O][a1122h-1b_1-5][a1122h-1a_1-5][a2112h-1x_1-5][Aad21122h-2x_2-6_5*NCC/3=O]/1-2-3-4-1-5-6-1-5-4-1-5-5/a4-b1_b4-c1_c3-d1_c6-j1_d?-e1_d?-h1_e?-f1_f?-g2_h?-i1_j?-k1_k?-l1_l?-m1	freeEnd--?b1D-GlcNAc,p--4b1D-Gal,p--3a1D-GlcNAc,p	FA2G2S1(2,6)	DGalpb1-4DGlcpNAcb1-2DManpa1-3[DGlcpNAcb1-2[DGalpb1-4DGlcpNAcb1-6]DManpa1-6]DManpb1-4DGlcpNAcb1-4[LFucpa1-6]DGlcpNAca1-OH	RES 1b:b-dglc-HEX-1:5 2s:n-acetyl 3b:b-dglc-HEX-1:5 4s:n-acetyl 5b:b-dman-HEX-1:5 6b:b-dman-HEX-1:5 7b:b-dglc-HEX-1:5 8s:n-acetyl 9b:b-dgal-HEX-1:5 10b:x-dgro-dgal-NON-2:6|1:a|2:keto|3:d 11s:n-acetyl 12b:b-dman-HEX-1:5 13b:b-dglc-HEX-1:5 14s:n-acetyl 15b:b-dgal-HEX-1:5 16b:x-dgro-dgal-NON-2:6|1:a|2:keto|3:d 17s:n-acetyl LIN 1:1d(2+1)2n 2:1o(4+1)3d 3:3d(2+1)4n 4:3o(4+1)5d 5:5o(3+1)6d 6:6o(2+1)7d 7…		-3)[Ac(1-2)bDManpN(1-2)]aLRhap(1-2)aLRhap(1-3)aDGalp(1-3)[Ac(1-2)]bDGlcpN(1-	Man(a1-3)[Man(a1-6)]Man(a1-6)Man(b1-4)GlcNAc(b1-4)GlcNAc
WURCS=2.0/7,17,16/[a2122h-1x_1-5_2*NCC/3=O][a2122h-1b_1-5_2*NCC/3=O][a1122h-1b_1-5][a1122h-1a_1-5][a2112h-1x_1-5][Aad21122h-2x_2-6_5*NCC/3=O][a1221m-1a_1-5]/1-2-3-4-1-5-6-1-5-7-2-4-1-5-7-1-7/a4-b1_a6-q1_b4-c1_c3-d1_c4-k1_c6-l1_h3-j1_m3-o1_d?-e1_d?-h1_e?-f1_f?-g2_h?-i1_l?-m1_l?-p1_m?-n1	redEnd--??1D-GalNAc,o(--3b1D-Gal,p)--6b1D-GlcNAc,p(--3/4a1L-Fuc,p)--3/4b1D-Gal,p--3a2D-NeuAc,p	man3	DManpa1-2DManpa1-2DManpa1-3DManpa1-3DManpa1-OH	RES 1b:b-dglc-HEX-1:5|-1:a 2b:b-dglc-HEX-1:5 3s:n-acetyl 4b:b-dglc-HEX-1:5|-1:a 5b:b-dglc-HEX-1:5 6s:n-acetyl 7b:b-dglc-HEX-1:5|-1:a 8b:b-dglc-HEX-1:5 9s:n-acetyl 10b:b-dglc-HEX-1:5|-1:a 11b:b-dglc-HEX-1:5 12s:n-acetyl 13b:b-dglc-HEX-1:5|-1:a 14b:b-dglc-HEX-1:5 15s:n-acetyl LIN 1:1o(4+1)2d 2:2d(2+1)3n 3:2o(4+1)4d 4:4o(4+1)5d 5:5d(2+1)6n 6:5o(4+1)7d 7:7o(4+1)8d 8:8d(2+1)9n 9:8o(4+1)10d 10:10o(4+1)…		-3)[Ac(1-2)bDManpN(1-2)]aLRhap(1-3)aLRhap(1-3)bLRhap(1-4)[Ac(1-2)]bDGlcpN(1-	Neu5Ac(a2-3/6)Gal(b1-4)GlcNAc(b1-2)Man(a1-3/6)[GlcNAc(b1-2)Man(a1-3/6)]Man(b1-4)GlcNAc(b1-4)GlcNAc
WURCS=2.0/6,17,16/[a2122h-1x_1-5_2*NCC/3=O][a2122h-1b_1-5_2*NCC/3=O][a1122h-1b_1-5][a1122h-1a_1-5][a2112h-1x_1-5][a1221m-1a_1-5]/1-2-3-4-1-5-1-5-5-1-5-5-4-1-5-5-6/a4-b1_a6-q1_b4-c1_c3-d1_c6-m1_d?-e1_d?-j1_e?-f1_f?-g1_g?-h1_h?-i1_j?-k1_k?-l1_m?-n1_n?-o1_o?-p1	freeEnd--?a?D-GlcNAc,p--4b1D-GlcNAc,p--4b1D-Man,p(--3a1D-Man,p--2b1D-GlcNAc,p--4b1D-Gal,p--6a2D-NeuAc,p)--6a1D-Man,p$MONO,perMe,Na,0,freeEnd	A2G2S1	DNeup5Aca2-6DGalpb1-4DGlcpNAcb1-2DManpa1-3[DManpa1-6[DManpa1-3]DManpa1-6]DManpb1-4DGlcpNAcb1-4[LFucpa1-6]DGlcpNAca1-OH	RES 1b:b-dglc-HEX-1:5 2s:n-acetyl 3b:b-dgal-HEX-1:5 4s:n-acetyl 5b:x-dgro-dgal-NON-2:6|1:a|2:keto|3:d 6s:n-acetyl LIN 1:1d(2+1)2n 2:1o(3+1)3d 3:3d(2+1)4n 4:3o(6+2)5d 5:5d(5+1)6n		-3)[Ac(1-2)bDManpN(1-4)aDGalp(1-4)]bDGalp(1-3)[Ac(1-2)]bDGalpN(1-	Neu5Ac(a2-3/6)Gal(b1-4)GlcNAc(b1-2)[Neu5Ac(a2-3/6)Gal(b1-4)GlcNAc(b1-4/6)]Man(a1-3/6)[Gal(b1-4)GlcNAc(b1-2)Man(a1-3/6)]Man(b1-4)GlcNAc(b1-4)[Fuc(a1-6)]GlcNAc
WURCS=2.0/6,11,10/[a2122h-1x_1-5_2*NCC/3=O][a2122h-1b_1-5_2*NCC/3=O][a1122h-1b_1-5][a1122h-1a_1-5][a2112h-1x_1-5][a1221m-1a_1-5]/1-2-3-4-1-5-1-2-4-1-6/a4-b1_a6-k1_b4-c1_c3-d1_c4-h1_c6-i1_d?-e1_d?-g1_e?-f1_i?-j1	freeEnd--??1D-Glc--2a1D-Glc,p--6a1D-Glc,p	M4A1G1(s)1S1	LFucpa1-2DGalpb1-3DGlcpNAcb1-3DGalpb1-4[LFucpa1-3]DGlcpNAcb1-3DGalpb1-4DGlcpa1-OH	RES 1b:b-dgal-HEX-1:5 2b:b-dgal-HEX-1:5 3s:n-acetyl 4b:b-dgal-HEX-1:5 5b:a-lgal-HEX-1:5|6:d 6b:b-dgal-HEX-1:5 LIN 1:1o(3+1)2d 2:2d(2+1)3n 3:2o(3+1)4d 4:4o(2+1)5d 5:4o(3+1)6d		-3)[Ac(1-2)bLRhapN(1-4),Ac(1-2)]bDGlcpN(1-3)[aDGlcp(1-4)]aDGalp(1-3)[Ac(1-2)]bDGlcpN(1-	Neu5Ac(a2-6)Gal(b1-4)GlcNAc(b1-2)Man(a1-3)[Neu5Ac(a2-3)Gal(b1-4)GlcNAc(b1-2)Man(a1-6)]Man(b1-4)GlcNAc(b1-4)GlcNAc
WURCS=2.0/7,11,10/[a2122h-1x_1-5_2*NCC/3=O][a2122h-1b_1-5_2*NCC/3=O][a1122h-1b_1-5][a1122h-1a_1-5][a2112h-1x_1-5][Aad21122h-2x_2-6_5*NCCO/3=O][a1221m-1a_1-5]/1-2-3-4-1-5-6-4-1-5-7/a4-b1_a6-k1_b4-c1_c3-d1_c6-h1_d?-e1_e?-f1_f?-g2_h?-i1_i?-j1	freeEnd--?b1D-GlcA,p(--2?1D-Xyl)--3?1Ara	A3G3S4a	DNeup5Aca2-6DGalpb1-4DGlcpNAcb1-2DManpa1-3[DNeup5Aca2-3DGalpb1-4DGlcpNAcb1-2DManpa1-6]DManpb1-4DGlcpNAcb1-4DGlcpNAca1-OH	RES 1b:b-dglc-HEX-1:5 2b:b-dglc-HEX-1:5 3b:b-dglc-HEX-1:5 4b:b-dglc-HEX-1:5 LIN 1:1o(6+1)2d 2:2o(6+1)3d 3:3o(4+1)4d		-3)[Ac(1-2)xXGly(1-4)]bDQuip4N(1-4)[35%Ac(1-3),Ac(1-2)]aDGalpNA(1-4)[Ac(1-2)]aDGalpNA(1-3)[Ac(1-2)]aDGlcpN(1-	Neu5Ac(a2-6)Gal(b1-4)GlcNAc(b1-2)[Neu5Ac(a2-3)Gal(b1-4)GlcNAc(b1-4)]Man(a1-3)[Gal(b1-4)GlcNAc(b1-2)Man(a1-6)]Man(b1-4)GlcNAc(b1-4)GlcNAc
WURCS=2.0/6,13,12/[a2122h-1x_1-5_2*NCC/3=O][a2122h-1b_1-5_2*NCC/3=O][a1122h-1b_1-5][a1122h-1a_1-5][a2112h-1x_1-5][a1221m-1a_1-5]/1-2-3-4-1-5-1-5-4-1-5-5-6/a4-b1_a6-m1_b4-c1_c3-d1_c6-i1_d?-e1_d?-g1_e?-f1_g?-h1_i?-j1_j?-k1_k?-l1	freeEnd--??1D-GlcNAc,p--4b1D-GlcNAc,p--4b1D-Man,p(--3a1D-Man,p--2b1D-GlcNAc,p--4b1D-Gal,p--3/6a2D-NeuAc,p)--6a1D-Man,p--2b1D-GlcNAc,p$MONO,perMe,Na,0,freeEnd	FM4A2G2S2	DGlcpNAca1-4DGlcpAb1-4DGlcpNAca1-4DGlcpAb1-4DGlcpNAca1-4DGlcpAb1-4DGlcpNAca1-4DGlcpAb1-4DGlcpNAca1-4DGlcpAa1-OH	RES 1b:x-lara-PEN-1:4 2b:x-lara-PEN-1:4 3b:b-dgal-HEX-1:4 4b:x-lara-PEN-1:4 5b:x-lara-PEN-1:4 LIN 1:1o(2+1)2d 2:2o(2+1)3d 3:2o(5+1)4d 4:1o(3+1)5d		-3)[Ac(1-2)xXGly(1-4)]bDQuip4N(1-4)[NH2(1-6),35%Ac(1-3),Ac(1-2)]aDGalpNA(1-4)[Ac(1-2)]aDGalpNA(1-3)[Ac(1-2)]aDGlcpN(1-	Neu5Ac(a2-8)Neu5Ac(a2-3)Gal(b1-4)GlcNAc(b1-3)Gal(b1-4)Glc1Cer
WURCS=2.0/7,12,11/[a2122h-1x_1-5_2*NCC/3=O][a2122h-1b_1-5_2*NCC/3=O][a1122h-1b_1-5][a1122h-1a_1-5][a2112h-1x_1-5][Aad21122h-2x_2-6_5*NCCO/3=O][a1221m-1a_1-5]/1-2-3-4-1-5-6-4-1-5-7-7/a4-b1_a6-l1_b4-c1_c3-d1_c6-h1_i3-k1_d?-e1_e?-f1_f?-g2_h?-i1_i?-j1	freeEnd--?b2D-Fru,f--2a1D-Glc,p--4a1D-Glc,p--4a1D-Glc,p--4a1D-Glc,p	FM5A2G1S1	DNeup5Aca2-6DGalpNAcb1-3DGlcpNAca1-OH	RES 1b:x-lara-PEN-1:4 2b:x-lara-PEN-1:4 3b:x-lara-PEN-1:4 4b:x-lara-PEN-1:4 LIN 1:1o(2+1)2d 2:2o(2+1)3d 3:1o(3+1)4d		-3)[Ac(1-2)xXGly(1-4)]bDQuip4N(1-4)[NH2(1-6),60%Ac(1-3),Ac(1-2)]aDGalpNA(1-4)[Ac(1-2)]aDGalpNA(1-3)[Ac(1-2)]aDGlcpN(1-	Neu5Gc(a2-3)Gal(b1-3)[Neu5Gc(a2-6)]GalNAc
WURCS=2.0/7,15,14/[a2122h-1x_1-5_2*NCC/3=O][a2122h-1b_1-5_2*NCC/3=O][a1122h-1b_1-5][a1122h-1a_1-5][a2112h-1x_1-5][Aad21122h-2x_2-6_5*NCC/3=O][a1221m-1a_1-5]/1-2-3-4-1-5-6-1-5-6-4-1-5-7-7/a4-b1_a6-o1_b4-c1_c3-d1_c6-k1_l3-n1_d?-e1_d?-h1_e?-f1_f?-g2_h?-i1_i?-j2_k?-l1_l?-m1	freeEnd--??1D-GalNAc(--3b1D-Gal,p--2a1L-Fuc,p)--6b1D-GlcNAc,p--4b1D-Gal,p	A1M4	LFucpa1-2[DGalpa1-3]DGalpb1-3DGalpNAca1-3DGalpa1-OH	RES 1b:b-dglc-HEX-1:5 2s:n-acetyl 3b:b-dglc-HEX-1:5 LIN 1:1d(2+1)2n 2:1o(6+1)3d		-3)[Ac(1-2)xXGly(1-4)]bDQuip4N(1-4)[NH2(1-6),Ac(1-3),Ac(1-2)]aDGalpNA(1-4)[Ac(1-2)]aDGalpNA(1-3)[Ac(1-2)]aDGlcpN(1-	Gal(b1-3)[Fuc(a1-4)]GlcNAc(b1-3)Gal(b1-4)Glc1Cer
WURCS=2.0/7,11,10/[a2122h-1x_1-5_2*NCC/3=O][a2122h-1b_1-5_2*NCC/3=O][a1122h-1b_1-5][a1122h-1a_1-5][a2112h-1b_1-5][Aad21122h-2a_2-6_5*NCC/3=O][a1221m-1a_1-5]/1-2-3-4-2-5-6-4-2-5-7/a4-b1_a6-k1_b4-c1_d2-e1_e4-f1_f3-g2_h2-i1_i4-j1_c?-d1_c?-h1	freeEnd--?D-Glc--4b1D-Glc,p--4b1D-Glc,p(--4b1D-Glc,p(--4b1D-Glc,p)--6a1D-Xyl,p)--6a1D-Xyl,p$MONO,perMe,Na,0,freeEnd	FA4G1GlcNAc1	DGlcpa1-4DGlcpa1-6DGlcpa1-6DGlcpa1-OH	RES 1b:b-dglc-HEX-1:5 2s:n-acetyl 3b:b-dglc-HEX-1:5 4s:n-acetyl 5b:b-dman-HEX-1:5 6b:b-dman-HEX-1:5 7b:b-dglc-HEX-1:5 8s:n-acetyl 9b:a-lgal-HEX-1:5|6:d 10b:b-dgal-HEX-1:5 11b:b-dglc-HEX-1:5 12s:n-acetyl 13b:b-dgal-HEX-1:5 14b:b-dglc-HEX-1:5 15s:n-acetyl 16b:b-dman-HEX-1:5 17b:b-dglc-HEX-1:5 18s:n-acetyl 19b:b-dgal-HEX-1:5 20b:b-dglc-HEX-1:5 21s:n-acetyl 22b:b-dgal-HEX-1:5 LIN 1:1d(2+1)2n 2:1o(4+1…		-3)[Ac(1-3)aDFucp3N(1-2)]aLRhap(1-2)aLRhap(1-3)aDManp(1-3)[Ac(1-2)]bDGalpN(1-	GalNAc(b1-4)Gal(b1-4)Glc1Cer
WURCS=2.0/4,4,3/[a2122h-1x_1-5][a2112h-1b_1-5][Aad21122h-2a_2-6_5*NCCO/3=O][a2112h-1b_1-5_2*NCC/3=O]/1-2-3-4/a4-b1_b3-c2_b4-d1	freeEnd--?D-GlcN((--4a1D-Glc,p--4b1D-GlcN,p((--4a1D-GlcA,p--4b1D-GlcN,p((--??1S)--??1S)--??1S)--??1S)--??1S)--??1S)--??1S$MONO,perMe,Na,0,freeEnd	FA2GalNAc2S2	DGalfb1-2[LArafa1-5]LArafb1-2[LArafa1-3]LArafa1-OH	RES 1b:b-dglc-HEX-1:5 2b:b-dgal-HEX-1:5 3b:b-dglc-HEX-1:5 4s:n-acetyl 5b:a-lgal-HEX-1:5|6:d 6b:b-dgal-HEX-1:5 7b:b-dglc-HEX-1:5 8s:n-acetyl 9b:b-dgal-HEX-1:5 10b:a-lgal-HEX-1:5|6:d 11b:a-lgal-HEX-1:5|6:d LIN 1:1o(4+1)2d 2:2o(3+1)3d 3:3d(2+1)4n 4:3o(3+1)5d 5:3o(4+1)6d 6:6o(3+1)7d 7:7d(2+1)8n 8:7o(3+1)9d 9:9o(2+1)10d 10:7o(4+1)11d		-3)[Ac(1-3)aDFucp3N(1-2)]aLRhap(1-2)aLRhap(1-3)bLRhap(1-4)[Ac(1-2)]bDGlcpN(1-	Neu5Ac(a2-3)Gal(b1-4)GlcNAc(b1-2)Man(a1-3)[Gal(b1-4)GlcNAc(b1-2)Man(a1-6)]Man(b1-4)GlcNAc(b1-4)[Fuc(a1-6)]GlcNAc
WURCS=2.0/6,10,9/[a2122h-1x_1-5_2*NCC/3=O][a2122h-1b_1-5_2*NCC/3=O][a1122h-1b_1-5][a1122h-1a_1-5][a2112h-1b_1-5][a1221m-1a_1-5]/1-2-3-4-2-5-4-2-2-6/a4-b1_a6-j1_b4-c1_c4-i1_d2-e1_e4-f1_g2-h1_c?-d1_c?-g1	freeEnd--?b1D-GlcNAc,p--4b1D-GlcNAc,p--4b1D-Man,p(--3a1D-Man,p(--2a1D-Man,p--2a1D-Man,p--3a1D-Glc,p)--6a1D-Man,p--2a1D-Man,p--3a1D-Man,p)--6a1D-Man,p	FA3	LArafb1-2LArafb1-2[LArafa1-3]LArafa1-OH	RES 1b:b-dglc-HEX-1:5 2s:n-acetyl 3b:b-dglc-HEX-1:5 4s:n-acetyl 5b:b-dman-HEX-1:5 6b:b-dman-HEX-1:5 7b:b-dglc-HEX-1:5 8s:n-acetyl 9b:b-dman-HEX-1:5 10b:b-dman-HEX-1:5 11b:b-dman-HEX-1:5 LIN 1:1d(2+1)2n 2:1o(4+1)3d 3:3d(2+1)4n 4:3o(4+1)5d 5:5o(3+1)6d 6:6o(2+1)7d 7:7d(2+1)8n 8:5o(6+1)9d 9:9o(3+1)10d 10:9o(6+1)11d		-3)[Ac(1-4),<<Pr(1-?)|Ac(1-?)>>bDFruf(2-2)]aDGalp(1-P-	Man4Ac6Ac(b1-4)Ery-ol
WURCS=2.0/3,6,5/[a2112h-1a_1-5_2*NCC/3=O][a2112h-1b_1-5][Aad21122h-2a_2-6_5*NCC/3=O]/1-2-3-3-3-3/a3-b1_a6-e2_b3-c2_c8-d2_e8-f2	freeEnd--?D-GalNAc(--3b1D-GlcNAc,p--4b1D-Gal,p--2a1L-Fuc,p)--6a2D-NeuAc,p$MONO,perMe,Na,0,freeEnd	man2F	DGlcpb1-6DGlcpNAca1-OH	RES 1b:b-dglc-HEX-1:5 2s:n-acetyl 3b:b-dglc-HEX-1:5 4s:n-acetyl 5b:b-dman-HEX-1:5 6b:x-dxyl-PEN-1:5 7b:b-dman-HEX-1:5 8b:b-dglc-HEX-1:5 9s:n-acetyl 10b:b-dman-HEX-1:5 11b:b-dglc-HEX-1:5 12s:n-acetyl 13b:a-lgal-HEX-1:5|6:d LIN 1:1d(2+1)2n 2:1o(4+1)3d 3:3d(2+1)4n 4:3o(4+1)5d 5:5o(2+1)6d 6:5o(3+1)7d 7:7o(2+1)8d 8:8d(2+1)9n 9:5o(6+1)10d 10:10o(2+1)11d 11:11d(2+1)12n 12:1o(6+1)13d		-3)[Ac(1-4),Ac(1-2)]aDFucpN4N(1-4)aDGalpA(1-3)aDGalpA(1-	Fuc(a1-2)Gal(b1-3)[GlcNAc6S(b1-6)]GalNAc
WURCS=2.0/4,8,7/[a2122h-1x_1-5_2*NCC/3=O][a2122h-1b_1-5_2*NCC/3=O][a1122h-1b_1-5][a1122h-1a_1-5]/1-2-3-4-2-4-4-4/a4-b1_b4-c1_c3-d1_c6-f1_d2-e1_f3-g1_f6-h1	freeEnd--??1D-GlcNAc--4b1D-Gal,p--3a2D-Neu,p$MONO,perMe,Na,0,freeEnd	FA1G1S2BH5	LFucpa1-3[DGalpb1-4]DGlcpNAcb1-2[DGalpb1-4DGlcpNAcb1-4]DManpa1-3[DGalpb1-4DGlcpNAcb1-2[DGalpb1-4DGlcpNAcb1-6]DManpa1-6][DGlcpNAcb1-4]DManpb1-4DGlcpNAcb1-4DGlcpNAca1-OH	RES 1b:b-dglc-HEX-1:5 2b:b-dgal-HEX-1:5 3b:b-dglc-HEX-1:5 4s:n-acetyl 5b:b-dgal-HEX-1:5 6b:a-lgal-HEX-1:5|6:d 7b:x-dgro-dgal-NON-2:6|1:a|2:keto|3:d 8s:n-acetyl LIN 1:1o(4+1)2d 2:2o(3+1)3d 3:3d(2+1)4n 4:3o(3+1)5d 5:5o(4+1)6d 6:3o(6+2)7d 7:7d(5+1)8n		-3)[Ac(1-4),Ac(1-2)]aDGalpNA(1-3)[Ac(1-4),Ac(1-2)]bDQuipN4N(1-	Neu5Ac(a2-3)Gal(b1-3)[Fuc(a1-3)[Gal(b1-4)]GlcNAc(b1-6)]GalNAc
WURCS=2.0/3,3,2/[a2112h-1a_1-5_2*NCC/3=O][a2122h-1b_1-5_2*NCC/3=O][Aad21122h-2a_2-6_5*NCC/3=O]/1-2-3/a3-b1_a6-c2	freeEnd--??1D-GlcNAc,p(--4b1D-GlcNAc,p--4b1D-Man,p(--3a1D-Man,p--2b1D-GlcNAc,p--4b1D-GalNAc,p)--6a1D-Man,p(--2b1D-GlcNAc,p--4b1D-GalNAc,p)--6b1D-GlcNAc,p--4b1D-GalNAc,p)--6a1L-Fuc,p	FA4G3S1	LFucpa1-2DGalpb1-3[LFucpa1-4]DGlcpNAcb1-3DGalpb1-4[LFucpa1-3]DGlcpNAcb1-3DGalpb1-4DGlcpa1-OH	RES 1b:x-dxyl-PEN-1:5 2b:b-dgal-HEX-1:5 3b:b-dgal-HEX-1:5 4b:b-dglc-HEX-1:5|-1:a 5b:b-dgal-HEX-1:5 6b:b-dglc-HEX-1:5|-1:a 7b:b-dgal-HEX-1:5 8b:b-dglc-HEX-1:5|-1:a 9b:b-dgal-HEX-1:5 10b:b-dglc-HEX-1:5|-1:a 11b:b-dgal-HEX-1:5 12b:b-dglc-HEX-1:5|-1:a 13b:b-dgal-HEX-1:5 14b:b-dglc-HEX-1:5|-1:a 15s:sulfate 16s:sulfate 17s:sulfate 18s:sulfate 19s:sulfate LIN 1:1o(4+1)2d 2:2o(3+1)3d 3:3o(3+1)4d 4:4o(4+1…		-3)[Ac(1-4),Ac(1-2)]aDGalpNA(1-4)[Ac(1-2)]aDGalpNA(1-4)[Ac(1-2)]aDGalpNA(1-3)[Ac(1-4),Ac(1-2)]bDQuipN4N(1-	Neu5Ac(a2-3)Gal(b1-3/4)GlcNAc(b1-3)Gal(b1-3/4)GlcNAc(b1-6)[Neu5Ac(a2-3)Gal(b1-3)]GalNAc
WURCS=2.0/3,3,2/[a2112h-1a_1-5_2*NCC/3=O][a2112h-1b_1-5][Aad21122h-2a_2-6_5*NCCO/3=O]/1-2-3/a3-b1_b3-c2	freeEnd--??1D-GlcNAc--4b1D-GlcNAc,p--4b1D-Man,p(--3a1D-Man,p(--3b1D-GlcNAc,p--4b1D-Gal,p)--4b1D-GlcNAc,p(--3a1L-Fuc,p)--4b1D-Gal,p)--6a1D-Man,p--4b1D-GlcNAc,p--4b1D-Gal,p$MONO,perMe,Na,0,freeEnd	A2G2F1S2a	DGlcpNAcb1-2DManpa1-3[DManpa1-3[DManpa1-6]DManpa1-6]DManpb1-4DGlcpNAcb1-4DGlcpNAca1-OH	RES 1b:b-dgal-HEX-1:5 2s:n-acetyl 3b:b-dglc-HEX-1:5 4s:n-acetyl 5b:b-dgal-HEX-1:5 6b:a-lgal-HEX-1:5|6:d 7b:b-dglc-HEX-1:5 8s:n-acetyl 9b:b-dgal-HEX-1:5 10b:x-dgro-dgal-NON-2:6|1:a|2:keto|3:d 11s:n-acetyl LIN 1:1d(2+1)2n 2:1o(3+1)3d 3:3d(2+1)4n 4:3o(4+1)5d 5:5o(2+1)6d 6:1o(6+1)7d 7:7d(2+1)8n 8:7o(4+1)9d 9:9o(3+2)10d 10:10d(5+1)11n		-3)[Ac(1-4),Ac(1-2)]aDGalpNA(1-4)[Ac(1-3),Ac(1-2)]aDGalpNA(1-4)[Ac(1-3),Ac(1-2)]aDGalpNA(1-3)[Ac(1-4),Ac(1-2)]bDQuipN4N(1-	Man(b1-4)GlcNAc(b1-4)[Fuc(a1-6)]GlcNAc
WURCS=2.0/4,5,4/[a2112h-1a_1-5_2*NCC/3=O][a2112h-1b_1-5][Aad21122h-2a_2-6_5*NCCO/3=O][a2122h-1b_1-5_2*NCC/3=O]/1-2-3-4-2/a3-b1_a6-d1_b3-c2_d4-e1	freeEnd--?b1D-GlcNAc,p--4b1D-Gal,p--3a2D-KDN,p	FA2BG2(s)1S1	DGlcpNAcb1-2DManpa1-3[DGlcpNAcb1-2DManpa1-6][DXylpb1-2]DManpb1-4DGlcpNAcb1-4[LFucpa1-6]DGlcpNAca1-OH	RES 1b:b-dglc-HEX-1:5 2b:b-dgal-HEX-1:5 3b:x-dgro-dgal-NON-2:6|1:a|2:keto|3:d 4s:n-glycolyl LIN 1:1o(4+1)2d 2:2o(3+2)3d 3:3d(5+1)4n		-3)[Ac(1-4),Ac(1-2)]aDQuipN4N(1-4)[Ac(1-3),Ac(1-2)]bDGlcpN3NA(1-4)[Ac(1-3),Ac(1-2)]bDGlcpN3NA(1-3)[Ac(1-4),Ac(1-2)]aDQuipN4N(1-	Gal(a1-3)Gal(b1-4)GlcNAc(b1-3)Gal(b1-4)Glc-ol
WURCS=2.0/5,9,8/[a2122h-1x_1-5_2*NCC/3=O][a2122h-1b_1-5_2*NCC/3=O][a1122h-1b_1-5][a1122h-1a_1-5][a2112h-1b_1-5]/1-2-3-4-2-5-5-4-2/a4-b1_b4-c1_d2-e1_e4-f1_f4-g1_h2-i1_c?-d1_c?-h1	freeEnd--?D-Gal--6b1D-Gal,p--6b1D-GlcA,p$MONO,perMe,Na,0,freeEnd	A3F2G1	LFucpa1-4DGalpb1-3[DNeup5Aca2-6]DGlcpNAcb1-3DGalpb1-4DGlcpa1-OH	RES 1b:b-dgal-HEX-1:5 2s:n-acetyl 3b:b-dglc-HEX-1:5 4s:n-acetyl 5b:b-dgal-HEX-1:5 6b:b-dglc-HEX-1:5 7s:n-acetyl 8b:b-dgal-HEX-1:5 9b:a-lgal-HEX-1:5|6:d 10b:b-dgal-HEX-1:5 11s:n-acetyl LIN 1:1d(2+1)2n 2:1o(3+1)3d 3:3d(2+1)4n 4:3o(4+1)5d 5:5o(3+1)6d 6:6d(2+1)7n 7:6o(4+1)8d 8:8o(2+1)9d 9:8o(3+1)10d 10:10d(2+1)11n		-3)[Ac(1-4)[Ac(1-7),Ac(1-5)]aXLegp(2-6)]aDGalp(1-6)[Ac(1-2)]aDGlcpN(1-3)[Ac(1-2)]bDGalpN(1-	Fuc(a1-2)Gal(b1-4)GlcNAc(b1-3)Gal(b1-4)Glc1Cer
WURCS=2.0/6,14,13/[a2122h-1x_1-5_2*NCC/3=O][a2122h-1b_1-5_2*NCC/3=O][a1122h-1b_1-5][a1122h-1a_1-5][a1221m-1a_1-5][a2112h-1b_1-5]/1-2-3-4-2-5-6-6-4-2-5-6-6-5/a4-b1_a6-n1_b4-c1_c3-d1_c6-i1_d2-e1_e3-f1_e4-g1_g4-h1_i2-j1_j3-k1_j4-l1_l4-m1	freeEnd--?D-Glc--4b1D-Gal,p--3b1D-GlcNAc,p--4b1D-Gal,p(--3b1D-GlcNAc,p--4b1D-Gal,p--3a1D-Gal,p)--6b1D-GlcNAc,p--4b1D-Gal,p--3a1D-Gal,p$MONO,perMe,Na,0,freeEnd	A4G4GlcNAc4	DGlcpAb1-3DGalpNAc[4S]b1-4DGlcpAb1-3DGalpNAc[4S]b1-4DGlcpAb1-3DGalpNAc[4S]b1-4DGlcpAb1-3DGalpNAc[4S]b1-4DGlcpAb1-3DGalpNAc[4S]b1-4DGlcpAb1-3DGalpb1-3DGalpb1-4DXylpa1-OH	RES 1b:b-dglc-HEX-1:5 2b:b-dgal-HEX-1:5 3b:x-dgro-dgal-NON-2:6|1:a|2:keto|3:d 4s:n-acetyl 5b:b-dgal-HEX-1:5 6s:n-acetyl 7b:b-dgal-HEX-1:5 8b:x-dgro-dgal-NON-2:6|1:a|2:keto|3:d 9s:n-acetyl LIN 1:1o(4+1)2d 2:2o(3+2)3d 3:3d(5+1)4n 4:2o(4+1)5d 5:5d(2+1)6n 6:5o(3+1)7d 7:7o(3+2)8d 8:8d(5+1)9n		-3)[Ac(1-4)[Ac(1-7),Ac(1-5)]bXLegp(2-6)]aDGalp(1-6)[Ac(1-2)]aDGlcpN(1-3)[Ac(1-2)]bDGalpN(1-	Man(a1-2)Man(a1-3)[Man(a1-2)Man(a1-6)]Man(a1-6)[Man(a1-3)]Man(b1-4)GlcNAc(b1-4)GlcNAc
WURCS=2.0/3,3,2/[a2112h-1a_1-5_2*NCC/3=O][a2112h-1b_1-5][Aad21122h-2a_2-6]/1-2-3/a3-b1_a6-c2	freeEnd--?D-GlcNAc(--4b1D-GlcNAc,p--4b1D-Man,p(--3a1D-Man,p--2b1D-GlcNAc,p--4b1D-Gal,p--6a2D-NeuAc,p)--6a1D-Man,p)--6a1L-Fuc,p$MONO,perMe,Na,0,freeEnd	FA1H5	DNeup5Aca2-3DGalpb1-4DGlcpNAcb1-6[LFucpa1-2DGalpb1-4DGlcpNAcb1-3]DGalpNAca1-OH	RES 1b:b-dglc-HEX-1:5 2b:b-dgal-HEX-1:5 3b:x-dgro-dgal-NON-2:6|1:a|2:keto|3:d 4s:n-acetyl LIN 1:1o(4+1)2d 2:2o(6+2)3d 3:3d(5+1)4n		-3)[Ac(1-4)]aDFuc4N(1-4)[Ac(1-2)]bDManA(1-4)[%Ac(1-6)]aDGlcN(1-	Man(a1-2)Man(a1-2)Man(a1-3)[Man(a1-6)]Man(b1-4)GlcNAc(b1-4)GlcNAc
WURCS=2.0/7,14,13/[a2122h-1x_1-5_2*NCC/3=O][a2122h-1b_1-5_2*NCC/3=O][a1122h-1b_1-5][a1122h-1a_1-5][a1221m-1a_1-5][a2112h-1b_1-5][Aad21122h-2a_2-6_5*NCC/3=O]/1-2-3-4-2-5-6-7-6-4-2-6-2-5/a4-b1_a6-n1_b4-c1_c4-m1_d2-e1_e3-f1_e4-g1_g3-h2_g4-i1_j2-k1_k4-l1_c?-d1_c?-j1	freeEnd--?[--3a1D-Man,p(--2b1D-GlcA,p)--3a1D-Man,p(--2b1D-Xyl,p)--3a1D-Man,p(--2b1D-Xyl,p)--?]	FA2G1GalNAc[SO4-2]1	DNeup5Gca2-3DGalpb1-4DGlcpa1-OH	RES 1b:b-dgal-HEX-1:5 2s:n-acetyl 3b:b-dgal-HEX-1:5 LIN 1:1d(2+1)2n 2:1o(3+1)3d		-3)[Ac(1-4)]aDFucp4N(1-4)[Ac(1-2)]bDManpNA(1-4)[Ac(1-2)]aDGlcpN(1-	Neu5Gc(a2-3)Gal(b1-4)GlcNAc(b1-3)Gal(b1-4)Glc1Cer
WURCS=2.0/7,14,13/[a2122h-1x_1-5_2*NCC/3=O][a2122h-1b_1-5_2*NCC/3=O][a1122h-1b_1-5][a1122h-1a_1-5][a1221m-1a_1-5][a2112h-1b_1-5][Aad21122h-2a_2-6_5*NCC/3=O]/1-2-3-4-2-5-6-7-6-4-2-5-6-6/a4-b1_b4-c1_d2-e1_e3-f1_e4-g1_g3-h2_g4-i1_j2-k1_k3-l1_k4-m1_m4-n1_c?-d1_c?-j1	freeEnd--?D-Glc--3a1D-Gal,p$MONO,perMe,Na,0,freeEnd	FA1G1S1	DGalpNAca1-3[LFucpa1-2]DGalpb1-4DGlcpNAcb1-3DGalpb1-4DGlcpNAcb1-3DGalpNAca1-OH	RES 1b:b-dglc-HEX-1:5 2s:n-acetyl 3b:b-dglc-HEX-1:5 4s:n-acetyl 5b:b-dman-HEX-1:5 6b:b-dman-HEX-1:5 7b:b-dglc-HEX-1:5 8s:n-acetyl 9b:b-dgal-HEX-1:5 10b:x-dgro-dgal-NON-2:6|1:a|2:keto|3:d 11s:n-acetyl 12b:b-dman-HEX-1:5 13b:b-dglc-HEX-1:5 14s:n-acetyl 15b:b-dgal-HEX-1:5 16b:x-dgro-dgal-NON-2:6|1:a|2:keto|3:d 17s:n-glycolyl 18b:a-lgal-HEX-1:5|6:d LIN 1:1d(2+1)2n 2:1o(4+1)3d 3:3d(2+1)4n 4:3o(4+1)5d …		-3)[Ac(1-4)]aDRhap4N(1-2)[Ac(1-4)]aDRhap4N(1-2)[Ac(1-4)]aDRhap4N(1-2)[Ac(1-4)]aDRhap4N(1-3)[Ac(1-4)]aDRhap4N(1-	Gal(b1-3)[Fuc(a1-4)]GlcNAc(b1-3)Gal(b1-4)[Fuc(a1-3)]Glc-ol
WURCS=2.0/7,11,10/[a2122h-1x_1-5_2*NCC/3=O][a2122h-1b_1-5_2*NCC/3=O][a1122h-1b_1-5][a1122h-1a_1-5][a1221m-1a_1-5][a2112h-1b_1-5][Aad21122h-2a_2-6_5*NCC/3=O]/1-2-3-4-2-5-6-7-6-4-2/a4-b1_b4-c1_d2-e1_e3-f1_e4-g1_g3-h2_g4-i1_j2-k1_c?-d1_c?-j1	redEnd--??1D-GlcNAc,o--3b1D-GlcA,p--4[--4b1D-GlcNAc,p--3b1D-GlcA,p--?]--4b1D-GalNAc,p(--3b1D-GlcA,p)--4?1S	A2G2S2	DNeup5Aca2-3[DNeup5Aca2-3DGalpb1-3DGalpNAcb1-4]DGalpb1-4DGlcpa1-OH	RES 1b:b-dglc-HEX-1:5 2b:b-dgal-HEX-1:5 3b:b-dglc-HEX-1:5 4s:n-acetyl 5b:b-dgal-HEX-1:5 6b:x-dgro-dgal-NON-2:6|1:a|2:keto|3:d 7s:n-acetyl LIN 1:1o(4+1)2d 2:2o(3+1)3d 3:3d(2+1)4n 4:3o(3+1)5d 5:5o(3+2)6d 6:6d(5+1)7n		-3)[Ac(1-4)]aDRhap4N(1-2)[Ac(1-4)]aDRhap4N(1-2)[Ac(1-4)]aDRhap4N(1-3)[Ac(1-4)]aDRhap4N(1-2)[Ac(1-4)]aDRhap4N(1-	Gal(b1-4)GlcNAc(b1-2)[Gal(b1-4)GlcNAc(b1-4)]Man(a1-3)[Gal(b1-4)GlcNAc(b1-2)[Gal(b1-4)GlcNAc(b1-6)]Man(a1-6)][GlcNAc(b1-4)]Man(b1-4)GlcNAc(b1-4)[Fuc(a1-6)]GlcNAc
WURCS=2.0/5,8,7/[a2112h-1a_1-5_2*NCC/3=O][a2112h-1b_1-5][a2112h-1b_1-5_2*NCC/3=O][a1221m-1a_1-5][a2122h-1b_1-5_2*NCC/3=O]/1-2-3-4-5-4-3-4/a3-b1_a6-e1_b4-c1_c3-d1_e3-f1_e4-g1_g3-h1	freeEnd--?D-GlcA--4a1L-IdoA,p--4b1D-GlcA,p--4b1D-GlcA,p$MONO,perMe,Na,0,freeEnd	A3G3Lac2S3	DNeup5Aca2-6DGalpb1-4DGlcpa1-OH	RES 1b:b-dglc-HEX-1:5|-1:a 2b:b-dglc-HEX-1:5 3s:n-acetyl 4b:x-lido-HEX-1:5|-1:a 5b:b-dglc-HEX-1:5 6s:n-sulfate 7b:b-dglc-HEX-1:5|-1:a 8b:b-dglc-HEX-1:5 9s:n-acetyl 10b:b-dglc-HEX-1:5|-1:a 11b:b-dglc-HEX-1:5 12s:n-sulfate 13b:x-lido-HEX-1:5|-1:a 14b:b-dglc-HEX-1:5 15s:n-sulfate LIN 1:1o(4+1)2d 2:2d(2+1)3n 3:2o(4+1)4d 4:4o(4+1)5d 5:5d(-1+1)6n 6:5o(4+1)7d 7:7o(4+1)8d 8:8d(2+1)9n 9:8o(4+1)10d 10:10o(…		-3)[Ac(1-4)]aDRhap4N(1-2)[Ac(1-4)]aDRhap4N(1-2)[Ac(1-4)]bDRhap4N(1-3)[Ac(1-4)]aDRhap4N(1-2)[Ac(1-4)]aDRhap4N(1-	GalNAc(a1-3)GalNAc
WURCS=2.0/7,12,11/[a2122h-1x_1-5_2*NCC/3=O][a2122h-1b_1-5_2*NCC/3=O][a1122h-1b_1-5][a1122h-1a_1-5][a1221m-1a_1-5][a2112h-1b_1-5][a2112h-1b_1-5_2*NCC/3=O]/1-2-3-4-2-5-6-6-4-2-7-5/a4-b1_a6-l1_b4-c1_d2-e1_e3-f1_e4-g1_g4-h1_i2-j1_j4-k1_c?-d1_c?-i1	freeEnd--?a1L-Rha,p(--2b1D-Glc,p)--3b1L-Fuc,p	FA1G1S1H5	DGalpb1-3DGalpNAca1-OH	RES 1b:b-dglc-HEX-1:5 2s:n-acetyl 3b:b-dgal-HEX-1:5 4b:b-dglc-HEX-1:5 5s:n-acetyl 6b:b-dgal-HEX-1:5 LIN 1:1d(2+1)2n 2:1o(4+1)3d 3:3o(3+1)4d 4:4d(2+1)5n 5:4o(4+1)6d		-3)[Ac(1-4)]aDRhap4N(1-2)[Ac(1-4)]aDRhap4N(1-3)[Ac(1-4)]aDRhap4N(1-3)[Ac(1-4)]aDRhap4N(1-2)[Ac(1-4)]aDRhap4N(1-	Neu5Ac(a2-3/6)Gal(b1-4)GlcNAc(b1-2)[Neu5Ac(a2-3/6)Gal(b1-4)GlcNAc(b1-4/6)]Man(a1-3/6)[Gal(b1-4)GlcNAc(b1-2)[Gal(b1-4)GlcNAc(b1-4/6)]Man(a1-3/6)]Man(b1-4)GlcNAc(b1-4)[Fuc(a1-6)]GlcNAc
WURCS=2.0/5,7,6/[a2122h-1x_1-5][a2112h-1b_1-5][Aad21122h-2a_2-6_5*NCCO/3=O][a2112h-1b_1-5_2*NCC/3=O][a1221m-1a_1-5]/1-2-3-4-2-4-5/a4-b1_b3-c2_b4-d1_d3-e1_e4-f1_f3-g1	freeEnd--??1D-GlcNAc,p--4b1D-GlcNAc,p--4b1D-Man,p((--3a1D-Man,p(--2b1D-GlcNAc,p(--3a1L-Fuc,p)--4b1D-Gal,p--3/6a2D-NeuGc,p)--4b1D-GlcNAc,p(--3a1L-Fuc,p)--4b1D-Gal,p)--4b1D-GlcNAc,p)--6a1D-Man,p(--2b1D-GlcNAc,p--4b1D-Gal,p--3b1D-GlcNAc,p--4b1D-Gal,p)--6b1D-GlcNAc,p--4b1D-Gal,p$MONO,perMe,Na,0,freeEnd	FA5G5S1	DNeup5Aca2-6DGalpb1-4DGlcpNAcb1-2DManpa1-3[DNeup5Gca2-6DGalpb1-4DGlcpNAcb1-2DManpa1-6]DManpb1-4DGlcpNAcb1-4[LFucpa1-6]DGlcpNAca1-OH	RES 1b:b-dglc-HEX-1:5 2b:b-dgal-HEX-1:5 3b:b-dglc-HEX-1:5 4s:n-acetyl 5b:b-dgal-HEX-1:5 6b:a-lgal-HEX-1:5|6:d 7b:b-dgal-HEX-1:5 LIN 1:1o(4+1)2d 2:2o(3+1)3d 3:3d(2+1)4n 4:3o(4+1)5d 5:5o(2+1)6d 6:5o(3+1)7d		-3)[Ac(1-4)]aDRhap4N(1-3)aLFucp(1-4)bDGlcp(1-3)[Ac(1-2)]aDGalpN(1-	Man(a1-3/6)Man(a1-6)[Man(a1-3)]Man(b1-4)GlcNAc(b1-4)[Fuc(a1-6)]GlcNAc
WURCS=2.0/8,12,11/[a2122h-1x_1-5_2*NCC/3=O][a2122h-1b_1-5_2*NCC/3=O][a1122h-1b_1-5][a1122h-1a_1-5][a2112h-1b_1-5][Aad21122h-2a_2-6_5*NCC/3=O][Aad21122h-2a_2-6_5*NCCO/3=O][a1221m-1a_1-5]/1-2-3-4-2-5-6-4-2-5-7-8/a4-b1_a6-l1_b4-c1_d2-e1_e4-f1_f3-g2_h2-i1_i4-j1_j3-k2_c?-d1_c?-h1	freeEnd--?a1D-GalNAc,p(--3b1D-Gal,p)--6b1D-GlcNAc,p--4b1D-Gal,p--4b1D-Gal,p--4a1D-Gal,p	A3G3S2e	DNeup5Aca2-3DGalpb1-3DGlcpNAcb1-3DGalpb1-4DGlcpa1-OH	RES 1b:b-dglc-HEX-1:5 2s:n-acetyl 3b:b-dglc-HEX-1:5 4s:n-acetyl 5b:b-dman-HEX-1:5 6b:b-dman-HEX-1:5 7b:b-dglc-HEX-1:5 8s:n-acetyl 9b:b-dgal-HEX-1:5 10b:b-dman-HEX-1:5 11b:b-dglc-HEX-1:5 12s:n-acetyl 13b:a-lgal-HEX-1:5|6:d 14b:b-dgal-HEX-1:5 15b:b-dglc-HEX-1:5 16s:n-acetyl 17b:b-dgal-HEX-1:5 18b:x-dgro-dgal-NON-2:6|1:a|2:keto|3:d 19s:n-acetyl LIN 1:1d(2+1)2n 2:1o(4+1)3d 3:3d(2+1)4n 4:3o(4+1)5d 5:5…		-3)[Ac(1-4)]bDQuip4N(1-2)[aLRhap(1-3)]aDManp(1-4)bDGalp(1-3)[Ac(1-2)]aDGlcpN(1-	Fuc(a1-3)[Gal(b1-4)]GlcNAc(b1-2)Man(a1-3/6)[Gal(b1-4)GlcNAc(b1-2)Man(a1-3/6)]Man(b1-4)GlcNAc(b1-4)[Fuc(a1-6)]GlcNAc
WURCS=2.0/7,13,12/[a2122h-1x_1-5_2*NCC/3=O][a2122h-1b_1-5_2*NCC/3=O][a1122h-1b_1-5][a1122h-1a_1-5][a1221m-1a_1-5][a2112h-1b_1-5][Aad21122h-2a_2-6_5*NCC/3=O]/1-2-3-4-2-5-6-6-4-2-6-7-5/a4-b1_a6-m1_b4-c1_d2-e1_e3-f1_e4-g1_g4-h1_i2-j1_j4-k1_k3-l2_c?-d1_c?-i1	freeEnd--?D-Glc--4b1D-Gal,p(--3b1D-GlcNAc,p(--3b1D-Gal,p)--4a1L-Fuc,p)--6b1D-GlcNAc,p(--3a1L-Fuc,p)--4b1D-Gal,p--3a2D-NeuAc,p$MONO,perMe,Na,0,freeEnd	FA2F1G2GalNAc1	DGlcpNSa1-4LIdopAa1-4DGlcpNSa1-4DGlcpAb1-4DGlcpNAca1-4DGlcpAb1-4DGlcpNSa1-4LIdopAa1-4DGlcpNAca1-4DGlcpAa1-OH	RES 1b:b-dglc-HEX-1:5 2b:x-dgro-dgal-NON-2:6|1:a|2:keto|3:d 3s:n-acetyl 4b:x-dgro-dgal-NON-2:6|1:a|2:keto|3:d 5s:n-acetyl 6b:x-dgro-dgal-NON-2:6|1:a|2:keto|3:d 7s:n-acetyl 8b:b-dgal-HEX-1:5 9s:n-acetyl 10b:b-dgal-HEX-1:5 11b:x-dgro-dgal-NON-2:6|1:a|2:keto|3:d 12s:n-acetyl 13b:x-dgro-dgal-NON-2:6|1:a|2:keto|3:d 14s:n-acetyl LIN 1:1o(3+2)2d 2:2d(5+1)3n 3:2o(8+2)4d 4:4d(5+1)5n 5:4o(8+2)6d 6:6d(5+1)7…		-3)[Ac(1-4)]bDQuip4N(1-2)aLRhap(1-3)aDManp(1-4)bDGalp(1-3)[Ac(1-2)]aDGlcpN(1-	Fuc(a1-3/4)[Gal(b1-3/4)]GlcNAc(b1-2)Man(a1-3)[Fuc(a1-3/4)[Gal(b1-3/4)]GlcNAc(b1-2)Man(a1-6)]Man(b1-4)GlcNAc(b1-4)[Fuc(a1-6)]GlcNAc
WURCS=2.0/7,8,7/[a2122h-1x_1-5][a2112h-1b_1-5][a2122h-1b_1-5_2*NCC/3=O][a2112h-1a_1-5][axxxxh-1x_1-5][axxxxh-1x_1-5_2*NCC/3=O][a2112h-1b_1-5_2*NCC/3=O]/1-2-3-2-4-5-6-7/a4-b1_b3-c1_b4-h1_c4-d1_d3-e1_e?-f1_f?-g1	freeEnd--?D-Glc(--4b1D-Gal,p)--6b1D-Glc,p--4b1D-Gal,p$MONO,perMe,Na,0,freeEnd	A4BG2S2	DGalpb1-4DGlcpNAcb1-3DGalpb1-4DGlcpNAca1-OH	RES 1b:b-dglc-HEX-1:5 2s:n-acetyl 3b:b-dglc-HEX-1:5 4s:n-acetyl 5b:b-dman-HEX-1:5 6b:b-dman-HEX-1:5 7b:b-dglc-HEX-1:5 8s:n-acetyl 9b:b-dman-HEX-1:5 10b:b-dglc-HEX-1:5 11s:n-acetyl 12b:b-dgal-HEX-1:5 13b:a-lgal-HEX-1:5|6:d LIN 1:1d(2+1)2n 2:1o(4+1)3d 3:3d(2+1)4n 4:3o(4+1)5d 5:5o(3+1)6d 6:6o(2+1)7d 7:7d(2+1)8n 8:5o(6+1)9d 9:9o(2+1)10d 10:10d(2+1)11n 11:10o(4+1)12d 12:1o(6+1)13d		-3)[Ac(1-4)]bDQuip4N(1-3)[aDGlcp(1-6),Ac(1-2)]aDGalpN(1-4)[Ac(1-2)]aDGalpN(1-3)[Ac(1-2)]aDGalpN(1-	Fuc(a1-3/4)[Gal(b1-3/4)]GlcNAc(b1-2)Man(a1-3)[GlcNAc(b1-2)Man(a1-6)]Man(b1-4)GlcNAc(b1-4)[Fuc(a1-6)]GlcNAc
WURCS=2.0/4,5,4/[a2122h-1x_1-5][a2112h-1b_1-5][Aad21122h-2a_2-6_5*NCC/3=O][Aad21122h-2a_2-6_5*NCCO/3=O]/1-2-3-3-4/a4-b1_b3-c2_c8-d2_d8-e2	freeEnd--??1D-GlcNAc,p(--4b1D-GlcNAc,p--4b1D-Man,p((--3a1D-Man,p--2b1D-GlcNAc,p--4b1D-Gal,p--3/6a2D-NeuGc,p)--4b1D-GlcNAc,p)--6a1D-Man,p--2b1D-GlcNAc,p)--6a1L-Fuc,p}--4/6b1D-GlcNAc,p--4b1D-Gal,p$MONO,perMe,Na,0,freeEnd	FA2G2S2(Ac1)	LFucpa1-2[DGalpa1-3]DGalpb1-4DGlcpNAcb1-3DGalpb1-4DGlcpa1-OH	RES 1b:b-dglc-HEX-1:5 2s:n-acetyl 3b:b-dglc-HEX-1:5 4s:n-acetyl 5b:b-dman-HEX-1:5 6b:b-dman-HEX-1:5 7b:b-dglc-HEX-1:5 8s:n-acetyl 9b:b-dgal-HEX-1:5 10s:n-acetyl 11b:b-dman-HEX-1:5 LIN 1:1d(2+1)2n 2:1o(4+1)3d 3:3d(2+1)4n 4:3o(4+1)5d 5:5o(3+1)6d 6:6o(2+1)7d 7:7d(2+1)8n 8:7o(4+1)9d 9:9d(2+1)10n 10:5o(6+1)11d		-3)[Ac(1-4)]bDQuipN(1-4)[aLRhap(1-3)]aDManp(1-4)bDGalp(1-3)[Ac(1-2)]aDGlcpN(1-	Neu5Ac(a2-6)Gal(b1-4)GlcNAc(b1-2)[Neu5Ac(a2-3)Gal(b1-4)[Neu5Ac(a2-6)]GlcNAc(b1-4)]Man(a1-3)[Neu5Ac(a2-3)Gal(b1-4)GlcNAc(b1-2)Man(a1-6)]Man(b1-4)GlcNAc(b1-4)GlcNAc
WURCS=2.0/5,10,9/[a2122h-1x_1-5][a2112h-1b_1-5][axxxxh-1x_1-5_2*NCC/3=O][axxxxh-1x_1-5][a1221m-1a_1-5]/1-2-3-4-3-5-3-4-3-5/a4-b1_b3-c1_b4-g1_c3-d1_g3-h1_d?-e1_e?-f1_h?-i1_i?-j1	freeEnd--?b1D-GlcNAc,p(--4b1D-GlcNAc,p--4b1D-Man,p(--3a1D-Man,p--2b1D-GlcNAc,p--4b1D-Gal,p)--6a1D-Man,p(--2b1D-GlcNAc,p--4b1D-Gal,p)--4b1D-GlcNAc,p--4b1D-Gal,p--3b1D-Gal,p)--6a1L-Fuc,p	FA4G1Lac1S1	DNeup5Aca2-3DGalpb1-4DGlcpNAcb1-6[DGalpb1-4[LFucpa1-3]DGlcpNAcb1-2]DManpa1-6[DGalpb1-4DGlcpNAcb1-2DManpa1-3]DManpb1-4DGlcpNAcb1-4DGlcpNAca1-OH	RES 1b:x-lara-PEN-1:4 2b:x-lara-PEN-1:4 3b:x-lara-PEN-1:4 4b:x-lara-PEN-1:4 LIN 1:1o(2+1)2d 2:2o(2+1)3d 3:3o(2+1)4d		-3)[Ac(1-5)[Ac(1-7)]aXAcip(2-6),Ac(1-2)]aDGalpN(1-3)[Ac(1-2)]aLFucpN(1-3)[Ac(1-2)]aDFucpN(1-	Neu5Ac(a2-6)Gal(b1-4)GlcNAc(b1-2)[Neu5Ac(a2-3)Gal(b1-4)[Neu5Ac(a2-6)]GlcNAc(b1-4)]Man(a1-3)[Neu5Ac(a2-6)Gal(b1-4)GlcNAc(b1-2)Man(a1-6)]Man(b1-4)GlcNAc(b1-4)GlcNAc
WURCS=2.0/5,5,4/[a2112h-1a_1-5_2*NCC/3=O][a2112h-1b_1-5][Aad21122h-2a_2-6_5*NCC/3=O][a2112h-1b_1-5_2*NCC/3=O][a1221m-1a_1-5]/1-2-3-4-5/a3-b1_b3-c2_b4-d1_d3-e1	freeEnd--??1D-GlcNAc,p(--4b1D-GlcNAc,p--4b1D-Man,p(--3a1D-Man,p(--2b1D-GlcNAc,p(--3a1L-Fuc,p)--4b1D-Gal,p--3b1D-GlcNAc,p(--3a1L-Fuc,p)--4b1D-Gal,p--3/6a2D-NeuAc,p)--4b1D-GlcNAc,p(--3a1L-Fuc,p)--4b1D-Gal,p--3b1D-GlcNAc,p(--3a1L-Fuc,p)--4b1D-Gal,p--3/6a2D-NeuAc,p)--6a1D-Man,p(--3a1D-Man,p)--6a1D-Man,p)--6a1L-Fuc,p$MONO,perMe,Na,0,freeEnd	A2G2S1(2,3)	DNeup5Aca2-8DNeup5Aca2-3DGalpb1-3DGalpNAcb1-4[DNeup5Aca2-8DNeup5Aca2-8DNeup5Aca2-3]DGlcpa1-OH	RES 1b:b-dglc-HEX-1:5 2s:n-acetyl 3b:b-dglc-HEX-1:5|-1:a 4b:b-dglc-HEX-1:5 5s:n-acetyl 6b:b-dglc-HEX-1:5|-1:a 7b:b-dglc-HEX-1:5 8s:n-acetyl 9b:b-dglc-HEX-1:5|-1:a 10b:b-dglc-HEX-1:5 11s:n-acetyl 12b:b-dglc-HEX-1:5|-1:a LIN 1:1d(2+1)2n 2:1o(4+1)3d 3:3o(4+1)4d 4:4d(2+1)5n 5:4o(4+1)6d 6:6o(4+1)7d 7:7d(2+1)8n 8:7o(4+1)9d 9:9o(4+1)10d 10:10d(2+1)11n 11:10o(4+1)12d		-3)[Ac(1-5)[Ac(1-7)]aXAcip(2-6),Ac(1-2)]aDGalpN(1-3)[Ac(1-2)]aLFucpN(1-3)[Ac(1-2)]aDFucpN(1- // Aci = 5,7-diamino-3,5,7,9-tetradeoxy-L-glycero-L-altro-non-2-ulosonic (acinetaminic) acid	{Man(a1-2/3/6)}Man(a1-2)Man(a1-3)[Man(a1-3)[Man(a1-6)]Man(a1-6)]Man(b1-4)GlcNAc(b1-4)GlcNAc
WURCS=2.0/8,9,8/[a2122h-1x_1-5][a2112h-1b_1-5][a2122h-1b_1-5_2*NCC/3=O][a2112h-1a_1-5][axxxxh-1x_1-5][axxxxh-1x_1-5_2*NCC/3=O][a1221m-1a_1-5][a2112h-1b_1-5_2*NCC/3=O]/1-2-3-2-4-5-6-7-8/a4-b1_b3-c1_b4-i1_c4-d1_d3-e1_g3-h1_e?-f1_f?-g1	freeEnd--??1D-GlcNAc,p(--4b1D-GlcNAc,p--4b1D-Man,p((--3a1D-Man,p(--2b1D-GlcNAc,p--4b1D-Gal,p--3a1D-Gal,p)--4b1D-GlcNAc,p--4b1D-Gal,p)--4b1D-GlcNAc,p)--6a1D-Man,p(--2b1D-GlcNAc,p--4b1D-Gal,p--3b1D-GlcNAc,p--4b1D-Gal,p--3/6a2D-NeuGc,p)--6b1D-GlcNAc,p--4b1D-Gal,p--3/6a2D-NeuGc,p)--6a1L-Fuc,p	A3G3Lac3	DGlcpNAcb1-2DManpa1-3[DGalpb1-4DGlcpNAcb1-2DManpa1-6]DManpb1-4DGlcpNAcb1-4[LFucpa1-6]DGlcpNAca1-OH	RES 1b:b-dglc-HEX-1:5 2b:b-dgal-HEX-1:5 3b:b-dgal-HEX-1:5 4b:b-dgal-HEX-1:5 5s:n-acetyl 6b:b-dgal-HEX-1:5 LIN 1:1o(4+1)2d 2:2o(4+1)3d 3:3o(3+1)4d 4:4d(2+1)5n 5:4o(3+1)6d		-3)[Ac(1-5)[Ac(1-7)]aXAcip(2-6),Ac(1-2)]aDGalpN(1-3)[Ac(1-2)]aLFucpN(1-3)[Ac(1-2)]aDFucpN(1- // Aci = 5,7-diamino-3,5,7,9-tetradeoxy-L-glycero-L-altro-non-2-ulosonic (acinetaminic) acid (5,7-di-N-acetyl-acinetaminic acid Aci5Ac7Ac)	Rha(a1-2)[Glc(b1-4)]Glc
WURCS=2.0/5,5,4/[a2112h-1a_1-5_2*NCC/3=O][a2112h-1b_1-5][Aad21122h-2a_2-6_5*NCCO/3=O][a2112h-1b_1-5_2*NCC/3=O][a1221m-1a_1-5]/1-2-3-4-5/a3-b1_b3-c2_b4-d1_d3-e1	freeEnd--?D-GlcNAc--4b1D-GlcNAc,p--4b1D-Man,p--6a1D-Man,p--6a1D-Man,p$MONO,perMe,Na,0,freeEnd	A3G3S1a	DGalpNAcb1-4DGlcpNAcb1-2DManpa1-3[DManpa1-6]DManpb1-4DGlcpNAcb1-4DGlcpNAca1-OH	RES 1b:x-dxyl-PEN-1:5 2b:b-dgal-HEX-1:5 3b:b-dgal-HEX-1:5 4b:b-dglc-HEX-1:5|-1:a 5b:b-dgal-HEX-1:5 6s:n-acetyl 7b:b-dglc-HEX-1:5|-1:a 8b:b-dgal-HEX-1:5 9s:n-acetyl 10b:b-dglc-HEX-1:5|-1:a 11b:b-dgal-HEX-1:5 12s:n-acetyl 13b:b-dglc-HEX-1:5|-1:a 14b:b-dgal-HEX-1:5 15s:n-acetyl LIN 1:1o(4+1)2d 2:2o(3+1)3d 3:3o(3+1)4d 4:4o(4+1)5d 5:5d(2+1)6n 6:5o(3+1)7d 7:7o(4+1)8d 8:8d(2+1)9n 9:8o(3+1)10d 10:10o(4+1…		-3)[Ac(1-5)[Ac(1-7)]aXLegp(2-6)]aDGalp(1-6)[Ac(1-2)]aDGlcpN(1-3)[Ac(1-2)]bDGalpN(1-	GlcNAc(b1-2)Man(a1-3)[Man(a1-3)Man(a1-6)]Man(b1-4)GlcNAc(b1-4)GlcNAc
WURCS=2.0/4,6,5/[a2112h-1a_1-5_2*NCC/3=O][a2112h-1b_1-5][a1221m-1a_1-5][a2122h-1b_1-5_2*NCC/3=O]/1-2-3-4-2-2/a3-b1_a6-d1_b3-c1_d4-e1_e4-f1	freeEnd--?D-Gal--3b1D-GlcNAc,p(--3a1L-Fuc,p)--4b1D-Gal,p--3b1D-GlcNAc,p--4b1D-Gal,p$MONO,perMe,Na,0,freeEnd	FA4G3	LArafb1-2LArafb1-2LArafb1-2LArafa1-OH	RES 1b:b-dglc-HEX-1:5 2s:n-acetyl 3b:x-lido-HEX-1:5|-1:a 4b:b-dglc-HEX-1:5 5s:n-acetyl 6b:b-dglc-HEX-1:5|-1:a 7b:b-dglc-HEX-1:5 8s:n-acetyl 9b:x-lido-HEX-1:5|-1:a 10b:b-dglc-HEX-1:5 11s:n-acetyl 12b:b-dglc-HEX-1:5|-1:a LIN 1:1d(2+1)2n 2:1o(4+1)3d 3:3o(4+1)4d 4:4d(2+1)5n 5:4o(4+1)6d 6:6o(4+1)7d 7:7d(2+1)8n 8:7o(4+1)9d 9:9o(4+1)10d 10:10d(2+1)11n 11:10o(4+1)12d		-3)[Ac(1-5)[Ac(1-7)]aXLegp(2-6)aDGalp(1-6),Ac(1-2)]aDGlcpN(1-3)[Ac(1-2)]bDGalpN(1-	Gal(b1-3)[Fuc(a1-4)]GlcNAc(b1-2)Man(a1-3/6)[Xyl(b1-2)][Man(a1-3/6)]Man(b1-4)GlcNAc(b1-4)[Fuc(a1-3)]GlcNAc
WURCS=2.0/6,14,13/[a2122h-1x_1-5_2*NCC/3=O][a2122h-1b_1-5_2*NCC/3=O][a1122h-1b_1-5][a1122h-1a_1-5][a1221m-1a_1-5][a2112h-1b_1-5]/1-2-3-4-2-5-6-6-2-4-2-5-6-6/a4-b1_b4-c1_c3-d1_c4-i1_c6-j1_d2-e1_e3-f1_e4-g1_g4-h1_j2-k1_k3-l1_k4-m1_m4-n1	freeEnd--??1D-GlcNAc,p--4b1D-Man,p(--3a1D-Man,p--4b1D-GlcNAc,p--4b1D-Gal,p)--6a1D-Man,p(--2b1D-GlcNAc,p--4b1D-Gal,p)--6b1D-GlcNAc,p--4b1D-Gal,p	FA4BG2(s)1S1	DGlcpAb1-4DGlcpNAca1-4DGlcpAb1-4DGlcpNAca1-4DGlcpAb1-4DGlcpNAca1-4DGlcpAb1-4DGlcpNAca1-OH	RES 1b:b-dman-HEX-1:5 2b:b-dglc-HEX-1:5 3s:n-acetyl 4b:b-dgal-HEX-1:5 5b:b-dglc-HEX-1:5|-1:a LIN 1:1o(2+1)2d 2:2d(2+1)3n 3:2o(4+1)4d 4:4o(3+1)5d		-3)[Ac(1-5)[Ac(1-7)]aXPsep(2-6)bDGlcp(1-6)]bDGalp(1-3)[Ac(1-2)]bDGalpN(1-	Man(a1-6)Man(b1-4)GlcNAc(b1-4)[Fuc(a1-3)][Fuc(a1-6)]GlcNAc
WURCS=2.0/4,4,3/[a2112h-1a_1-5_2*NCC/3=O][a2112h-1b_1-5][a2112h-1b_1-5_2*NCC/3=O][a1221m-1a_1-5]/1-2-3-4/a3-b1_b4-c1_c3-d1	freeEnd--??1Rha,p--4?1L-Rha,p--2?1D-GlcNAc,p	FA4F1G2S[3]1	DGalpb1-3DGalpNAcb1-3DGalpa1-4DGalpb1-4DGlcpa1-OH	RES 1b:b-dglc-HEX-1:5 2b:x-lido-HEX-1:5 3s:sulfate 4b:b-dglc-HEX-1:5 5b:x-lido-HEX-1:5 6s:sulfate 7s:sulfate 8s:sulfate LIN 1:1o(4+1)2d 2:2o(2+1)3n 3:2o(4+1)4d 4:4o(4+1)5d 5:5o(2+1)6n 6:4o(6+1)7n 7:1o(6+1)8n		-3)[Ac(1-5)[Ac(1-7)]bXLegp(2-6)aDGalp(1-6),Ac(1-2)]aDGlcpN(1-3)[Ac(1-2)]bDGalpN(1-	Neu5Gc(a2-6)Glc1Cer
WURCS=2.0/7,14,13/[a2122h-1x_1-5_2*NCC/3=O][a2122h-1b_1-5_2*NCC/3=O][a1122h-1b_1-5][a1122h-1a_1-5][a2112h-1b_1-5][Aad21122h-2a_2-6_5*NCC/3=O][a1221m-1a_1-5]/1-2-3-4-2-5-6-5-4-2-7-5-2-7/a4-b1_a6-n1_b4-c1_c4-m1_d2-e1_e4-f1_f3-g2_f4-h1_i2-j1_j3-k1_j4-l1_c?-d1_c?-i1	freeEnd--??1D-Glc--4[--4a1D-Glc,p--?]_1--4a1D-Glc,p	man3F	DGalpNAcb1-4DGlcpAb1-3DGalpNAcb1-4DGlcpAb1-3DGalpNAcb1-4DGlcpAb1-3DGalpNAcb1-4DGlcpAb1-3DGalpb1-3DGalpb1-4DXylpa1-OH	RES 1b:a-lgal-HEX-1:5|6:d 2b:b-dglc-HEX-1:5 3s:n-acetyl 4b:b-dgal-HEX-1:5 5b:x-dgro-dgal-NON-2:6|1:a|2:keto|3:d 6s:n-acetyl LIN 1:1o(3+1)2d 2:2d(2+1)3n 3:2o(4+1)4d 4:4o(3+2)5d 5:5d(5+1)6n		-3)[Ac(1-5)[Ac(1-7)]bXPsep(2-3)aDGalp(1-6),Ac(1-2)]aDGlcpN(1-3)[Ac(1-2)]bDGalpN(1-	Man(b1-4)GlcNAc(b1-4)GlcNAc
WURCS=2.0/7,13,12/[a2122h-1x_1-5_2*NCC/3=O][a2122h-1b_1-5_2*NCC/3=O][a1122h-1b_1-5][a1122h-1a_1-5][a1221m-1a_1-5][a2112h-1b_1-5][Aad21122h-2a_2-6_5*NCC/3=O]/1-2-3-4-2-5-6-7-6-4-2-6-7/a4-b1_b4-c1_d2-e1_e3-f1_e4-g1_g3-h2_g4-i1_j2-k1_k4-l1_l3-m2_c?-d1_c?-j1	freeEnd--?b2D-Fru,f--2b1D-Fru,f--2a1D-Glc,p--6b2D-Fru,f$MONO,perMe,Na,0,freeEnd	A3G3S1	DGlcpAb1-4DGlcpNAca1-4LIdopAa1-4DGlcpNAca1-4DGlcpAb1-4DGlcpNAca1-4LIdopAa1-4DGlcpNAca1-OH	RES 1b:b-dgal-HEX-1:5 2b:b-dglc-HEX-1:5 LIN 1:1o(6+1)2d		-3)[Ac(1-5)[Ac(1-7)]bXPsep(2-3)aDGalp(1-6),Ac(1-2)]aDGlcpN(1-3)[Ac(1-2)]bDGlcpN(1-	Rha(a1-6)Glc
WURCS=2.0/4,5,4/[a2122h-1x_1-5][a2112h-1b_1-5][Aad21122h-2a_2-6_5*NCC/3=O][Aad21122h-2a_2-6_5*NCCO/3=O]/1-2-3-4-3/a4-b1_b3-c2_c8-d2_d8-e2	freeEnd--?b1D-Glc,p--2b1D-Glc,p--3a1D-Glc,p	FM6A1G1S1	DGlcpAb1-3DGalpb1-4DGlcpNAcb1-2DManpa1-OH	RES 1b:b-dgal-HEX-1:5 2s:n-acetyl 3b:b-dgal-HEX-1:5 4b:b-dglc-HEX-1:5 5s:n-acetyl 6b:b-dgal-HEX-1:5 7b:b-dglc-HEX-1:5 8s:n-acetyl LIN 1:1d(2+1)2n 2:1o(3+1)3d 3:1o(6+1)4d 4:4d(2+1)5n 5:4o(4+1)6d 6:6o(4+1)7d 7:7d(2+1)8n		-3)[Ac(1-5)[Ac(1-7)]bXPsep(2-6)]aDGalp(1-6)[Ac(1-2)]aDGlcpN(1-3)[Ac(1-2)]bDGalpN(1-	Fruf(b2-1)Fruf(b2-1)Glc
WURCS=2.0/4,5,4/[a2122h-1x_1-5][a2112h-1b_1-5][Aad21122h-2a_2-6_5*NCCO/3=O][a2112h-1b_1-5_2*NCC/3=O]/1-2-3-4-2/a4-b1_b3-c2_b4-d1_d3-e1	freeEnd--?a1D-Man,p--2b1L-Rha,p	A3G3S4	LIdopA[2S]a1-4DGlcpNS[6S]a1-4LIdopA[2S]a1-4DGlcpNS[6S]a1-OH	RES 1b:b-dgal-HEX-1:5 2s:n-acetyl 3b:b-dglc-HEX-1:5 4s:n-acetyl 5b:a-lgal-HEX-1:5|6:d 6b:b-dgal-HEX-1:5 7b:b-dglc-HEX-1:5 8s:n-acetyl 9b:b-dgal-HEX-1:5 10b:b-dglc-HEX-1:5 11s:n-acetyl 12b:b-dgal-HEX-1:5 13b:a-lgal-HEX-1:5|6:d 14b:b-dgal-HEX-1:5 15s:n-acetyl 16b:x-dgro-dgal-NON-2:6|1:a|2:keto|3:d 17s:n-acetyl LIN 1:1d(2+1)2n 2:1o(3+1)3d 3:3d(2+1)4n 4:3o(3+1)5d 5:3o(4+1)6d 6:6o(3+1)7d 7:7d(2+1)8n 8…		-3)[Ac(1-5)]bDRibf(1-7)bXKdop(2-	Neu5Ac(a2-3/6)Gal(b1-4)GlcNAc(b1-2/4/6)[Gal(b1-4)GlcNAc(b1-2/4/6)]Man(a1-3/6)[Gal(b1-4)GlcNAc(b1-2)[Gal(b1-4)GlcNAc(b1-4/6)]Man(a1-3/6)]Man(b1-4)GlcNAc(b1-4)GlcNAc
WURCS=2.0/8,15,14/[a2122h-1x_1-5_2*NCC/3=O][a2122h-1b_1-5_2*NCC/3=O][a1122h-1b_1-5][a1122h-1a_1-5][a1221m-1a_1-5][a2112h-1b_1-5][Aad21122h-2a_2-6_5*NCC/3=O][Aad21122h-2a_2-6_5*NCCO/3=O]/1-2-3-4-2-5-6-7-6-4-2-5-6-8-6/a4-b1_b4-c1_d2-e1_e3-f1_e4-g1_g3-h2_g4-i1_j2-k1_k3-l1_k4-m1_m3-n2_m4-o1_c?-d1_c?-j1	freeEnd--?b1D-Glc,p--4b1D-Gal,p(--3a2D-NeuAc,p)--4b1D-GalNAc,p--3b1D-Gal,p--3a2D-NeuAc,p--8a2D-NeuAc,p	FBiA2G2S2c	DNeup5Aca2-3DGalpb1-4DGlcpNAcb1-3LFucpa1-OH	RES 1b:b-dgal-HEX-1:5 2s:n-acetyl 3b:b-dgal-HEX-1:5 4s:n-acetyl 5b:x-dgro-dgal-NON-2:6|1:a|2:keto|3:d 6s:n-acetyl LIN 1:1d(2+1)2n 2:1o(3+1)3d 3:3d(2+1)4n 4:1o(6+2)5d 5:5d(5+1)6n		-3)[Ac(1-6),Ac(1-2)]aDGalp(1-3)[Ac(1-2)]bDGalf(1-3)[Ac(1-6),Ac(1-2)]aDGalp(1-	Gal(b1-4)GlcNAc(b1-2)Man(a1-3)[Man(a1-3)[Man(a1-6)]Man(a1-6)][GlcNAc(b1-4)]Man(b1-4)GlcNAc(b1-4)[Fuc(a1-6)]GlcNAc
WURCS=2.0/5,7,6/[a2122h-1x_1-5][a2112h-1b_1-5][a2122h-1b_1-5_2*NCC/3=O][a2112h-1a_1-5][a2112h-1b_1-5_2*NCC/3=O]/1-2-3-2-4-5-5/a4-b1_b3-c1_b4-g1_c4-d1_d3-e1_e3-f1	freeEnd--?a?D-Man,p--2a1D-Man,p--2b1D-Man,p--3a?D-Man,p--2a1D-Man,p--2b1D-Man,p--?a1D-Man,p--3?1Me$MONO,perMe,Na,0,freeEnd	A2G2	DGlcpa1-6DGalpa1-OH	RES 1b:x-dxyl-PEN-1:5 2b:b-dgal-HEX-1:5 3b:b-dgal-HEX-1:5 4b:b-dglc-HEX-1:5|-1:a 5b:b-dgal-HEX-1:5 6s:n-acetyl 7b:x-lido-HEX-1:5|-1:a 8b:b-dgal-HEX-1:5 9b:x-lido-HEX-1:5 10s:sulfate 11b:b-dgal-HEX-1:5 12s:n-acetyl 13b:x-lido-HEX-1:5|-1:a 14s:sulfate LIN 1:1o(4+1)2d 2:2o(3+1)3d 3:3o(3+1)4d 4:4o(4+1)5d 5:5d(2+1)6n 6:5o(3+1)7d 7:7o(4+1)8d 8:8o(3+1)9d 9:9o(2+1)10n 10:9o(4+1)11d 11:11d(2+1)12n 12:11o(…		-3)[Ac(1-6),Ac(1-2)]aDGalpN(1-4)[Ac(1-2)]aDGalpNA(1-3)[Ac(1-4),Ac(1-2)]bDQuipN4N(1-	Neu5Ac(a2-3/6)Gal(b1-4)GlcNAc(b1-2)Man(a1-3/6)[Man(a1-3/6)]Man(b1-4)GlcNAc(b1-4)GlcNAc
WURCS=2.0/6,11,10/[a2122h-1x_1-5_2*NCC/3=O][a2122h-1b_1-5_2*NCC/3=O][a1122h-1b_1-5][a1122h-1a_1-5][a1221m-1a_1-5][a2112h-1b_1-5]/1-2-3-4-2-5-6-4-2-2-5/a4-b1_a6-k1_b4-c1_c4-j1_d2-e1_e3-f1_e4-g1_h2-i1_c?-d1_c?-h1	freeEnd--?a1L-Ara,p--2a1L-Rha,p--3b1D-Rib,p--4b1D-Glc,p--4b1D-Glc,p--3b1D-Glc,p--6a1L-Rha	FM4A1G1	DGlcpNAca1-4DGalpb1-4DGlcpNAcb1-6[DGalpb1-3]DGalpNAca1-OH	RES 1b:b-dgal-HEX-1:5 2s:n-acetyl 3b:b-dgal-HEX-1:5 4b:b-dglc-HEX-1:5 5s:n-acetyl 6b:b-dgal-HEX-1:5 7b:b-dglc-HEX-1:5 8s:n-acetyl LIN 1:1d(2+1)2n 2:1o(3+1)3d 3:1o(6+1)4d 4:4d(2+1)5n 5:4o(4+1)6d 6:6o(3+1)7d 7:7d(2+1)8n		-3)[Ac(1-6),Ac(1-2)]aDGlcpN(1-4)[Ac(1-2)]aDGalpNA(1-3)[<<lS3HOBut(1-4)|Ac(1-4)>>,Ac(1-2)]bDQuipN4N(1-	Neu5Ac(a2-3/6)Gal(b1-4)GlcNAc(b1-2)Man(a1-3/6)[Neu5Gc(a2-3/6)Gal(b1-4)GlcNAc(b1-2)Man(a1-3/6)]Man(b1-4)GlcNAc(b1-4)GlcNAc
WURCS=2.0/7,14,13/[a2122h-1x_1-5_2*NCC/3=O][a2122h-1b_1-5_2*NCC/3=O][a1122h-1b_1-5][a1122h-1a_1-5][a1221m-1a_1-5][a2112h-1b_1-5][Aad21122h-2a_2-6]/1-2-3-4-2-5-6-6-4-2-6-7-2-5/a4-b1_a6-n1_b4-c1_c4-m1_d2-e1_e3-f1_e4-g1_g4-h1_i2-j1_j4-k1_k3-l2_c?-d1_c?-i1	freeEnd--??1D-GalNAc,o(--3b1D-Gal,p)--6b1D-GlcNAc,p--4b1D-Gal,p(--3b1D-GlcNAc,p--3b1D-Gal,p)--6?1S$MONO,perMe,Na,0,freeEnd	FA2[SO4-2]1G2S2	DGalpNAca1-3[LFucpa1-2]DGalpb1-4DGlcpNAcb1-6[DGalpb1-4DGlcpNAcb1-3]DGalpb1-4[LFucpa1-3]DGlcpNAcb1-3[DNeup5Aca2-6]DGalpNAca1-OH	RES 1b:b-dman-HEX-1:5 2b:b-dglc-HEX-1:5 3s:n-acetyl 4b:a-lgal-HEX-1:5|6:d 5b:b-dgal-HEX-1:5 6b:x-dgro-dgal-NON-2:6|1:a|2:keto|3:d 7s:n-acetyl LIN 1:1o(2+1)2d 2:2d(2+1)3n 3:2o(3+1)4d 4:2o(4+1)5d 5:5o(3+2)6d 6:6d(5+1)7n		-3)[Ac(1-6),Ac(1-2)]bDGalf(1-3)[Ac(1-6)]aDGalp(1-3)[Ac(1-6),Ac(1-2)]bDGalf(1-2)[Ac(1-6),Ac(1-6)aDGalp(1-3)]aDGalp(1-	Neu5Ac(a2-3/6)Gal(b1-4)GlcNAc(b1-2)[Neu5Ac(a2-3/6)Gal(b1-4)GlcNAc(b1-4/6)]Man(a1-3/6)[Gal(b1-4)GlcNAc(b1-2)Man(a1-3/6)]Man(b1-4)GlcNAc(b1-4)GlcNAc
WURCS=2.0/5,8,7/[a2122h-1x_1-5][a2112h-1b_1-5][Aad21122h-2a_2-6_5*NCC/3=O][Aad21122h-2a_2-6_5*NCCO/3=O][a2112h-1b_1-5_2*NCC/3=O]/1-2-3-3-4-5-2-3/a4-b1_b3-c2_b4-f1_c8-d2_d8-e2_f3-g1_g3-h2	freeEnd--??1D-GlcNAc,p(--4b1D-GlcNAc,p--4b1D-Man,p(--3a1D-Man,p--2b1D-GlcNAc,p--4b1D-Gal,p)--6a1D-Man,p--2b1D-GlcNAc,p)--6a1L-Fuc,p	A4G4(s)1Gal1	DNeup5Aca2-6[DGalpNAca1-3]DGalpNAca1-OH	RES 1b:b-dglc-HEX-1:5 2b:a-lgal-HEX-1:5|6:d 3b:b-dglc-HEX-1:5 4s:n-acetyl 5b:a-lgal-HEX-1:5|6:d 6b:b-dgal-HEX-1:5 7b:b-dglc-HEX-1:5 8s:n-acetyl 9b:a-lgal-HEX-1:5|6:d 10b:b-dgal-HEX-1:5 11b:a-lgal-HEX-1:5|6:d LIN 1:1o(3+1)2d 2:1o(4+1)3d 3:3d(2+1)4n 4:3o(3+1)5d 5:3o(4+1)6d 6:6o(3+1)7d 7:7d(2+1)8n 8:7o(3+1)9d 9:7o(4+1)10d 10:10o(2+1)11d		-3)[Ac(1-6),Ac(1-5)]bDGalf(1-4)bDGlcpA(1-	Neu5Ac(a2-6)Gal(b1-4)GlcNAc(b1-3)[Fuc(a1-3)[Gal(b1-4)]GlcNAc(b1-6)]Gal(b1-4)Glc-ol
WURCS=2.0/6,10,9/[a2122h-1x_1-5_2*NCC/3=O][a2122h-1b_1-5_2*NCC/3=O][a1122h-1b_1-5][a1122h-1a_1-5][a1221m-1a_1-5][a2112h-1b_1-5]/1-2-3-4-2-5-6-4-2-2/a4-b1_b4-c1_c4-j1_d2-e1_e3-f1_e4-g1_h2-i1_c?-d1_c?-h1	freeEnd--?b1D-GlcNAc,p--4b1D-GlcNAc,p--4b1D-Man,p--6a1D-Man,p--4a1D-GlcNAc,p$MONO,perMe,Na,0,freeEnd	A4BG4Gal2	LIdopAa1-3DGalpNAcb1-4LIdopA[2S]a1-3DGalpNAc[4S]b1-4LIdopAa1-3DGalpNAcb1-4DGlcpAb1-3DGalpb1-3DGalpb1-4DXylpa1-OH	RES 1b:b-dglc-HEX-1:5 2s:n-acetyl 3b:a-lgal-HEX-1:5|6:d 4b:b-dgal-HEX-1:5 5b:a-lgal-HEX-1:5|6:d LIN 1:1d(2+1)2n 2:1o(3+1)3d 3:1o(4+1)4d 4:4o(2+1)5d		-3)[Ac(1-6),bDGlcp(1-6)aDGlcp(1-4)bDGlcpA(1-6)aDGlcp(1-4)]bDGalp(1-4)bDGlcp(1-	Fuc(a1-2)[Gal(a1-3)]Gal(b1-4)Glc-ol
WURCS=2.0/7,15,14/[a2122h-1x_1-5_2*NCC/3=O][a2122h-1b_1-5_2*NCC/3=O][a1122h-1b_1-5][a1122h-1a_1-5][a1221m-1a_1-5][a2112h-1b_1-5][Aad21122h-2a_2-6_5*NCC/3=O]/1-2-3-4-2-5-6-7-6-4-2-5-6-6-5/a4-b1_a6-o1_b4-c1_d2-e1_e3-f1_e4-g1_g3-h2_g4-i1_j2-k1_k3-l1_k4-m1_m4-n1_c?-d1_c?-j1	freeEnd--??1D-GlcNAc,p(--4b1D-GlcNAc,p--4b1D-Man,p(--3a1D-Man,p(--2b1D-GlcNAc,p(--3a1L-Fuc,p)--4b1D-Gal,p--2a1L-Fuc,p)--4b1D-GlcNAc,p--4b1D-Gal,p--3a1D-Gal,p)--6a1D-Man,p(--2b1D-GlcNAc,p(--3a1L-Fuc,p)--4b1D-Gal,p--3/6a2D-NeuGc,p)--6b1D-GlcNAc,p(--3a1L-Fuc,p)--4b1D-Gal,p)--6a1L-Fuc,p$MONO,perMe,Na,0,freeEnd	FA3G2S[6]1	DGalpb1-3[DGlcpNAcb1-3DGalpb1-4DGlcpNAcb1-6]DGalpNAca1-OH	RES 1b:b-dglc-HEX-1:5 2b:b-dgal-HEX-1:5 3b:b-dglc-HEX-1:5 4s:n-acetyl 5b:b-dgal-HEX-1:5 6b:x-dgro-dgal-NON-2:6|1:a|2:keto|3:d 7s:n-acetyl 8b:a-lgal-HEX-1:5|6:d 9b:b-dglc-HEX-1:5 10s:n-acetyl 11b:b-dgal-HEX-1:5 LIN 1:1o(4+1)2d 2:2o(3+1)3d 3:3d(2+1)4n 4:3o(3+1)5d 5:5o(3+2)6d 6:6d(5+1)7n 7:3o(4+1)8d 8:2o(6+1)9d 9:9d(2+1)10n 10:9o(4+1)11d		-3)[Ac(1-6),lSLac(2-4)bDGlcpA(1-6)aDGlcp(1-4)]bDGalp(1-4)bDGlcp(1-	Fuc(a1-3)[Gal(b1-4)]GlcNAc(b1-2)Man(a1-6)[GlcNAc(b1-2)Man(a1-3)][GlcNAc(b1-4)]Man(b1-4)GlcNAc(b1-4)[Fuc(a1-6)]GlcNAc
WURCS=2.0/4,9,8/[a2122h-1x_1-5][a2112h-1b_1-5][Aad21122h-2a_2-6_5*NCC/3=O][a2112h-1b_1-5_2*NCC/3=O]/1-2-3-3-3-3-4-2-3/a4-b1_b3-c2_b4-g1_c8-d2_d8-e2_e8-f2_g3-h1_h3-i2	freeEnd--??1D-Glc--4b1D-Gal,p--6a1D-Gal,p--?a1D-Gal,p$MONO,perMe,Na,0,freeEnd	FA2G2S2(2,6)(2,6)	DGalpNAcb1-4[LFucpa1-3]DGlcpNAc[6PC]b1-2DManpa1-3[DManpa1-6]DManpb1-4DGlcpNAcb1-4[LFucpa1-6]DGlcpNAca1-OH	RES 1b:b-dman-HEX-1:5 2b:b-dgal-HEX-1:5 3b:b-dman-HEX-1:5 4b:x-dxyl-PEN-1:5 5b:b-dman-HEX-1:5 LIN 1:1o(6+1)2d 2:2o(4+1)3d 3:3o(2+1)4d 4:3o(3+1)5d		-3)[Ac(1-?)]bDGalf(1-3)aDGalp(1-	Fuc(a1-3/4)[Gal(b1-3/4)]GlcNAc(b1-2)Man(a1-3)[Man(a1-3)[Man(a1-6)]Man(a1-6)]Man(b1-4)GlcNAc(b1-4)GlcNAc
WURCS=2.0/5,8,7/[a2122h-1x_1-5_2*NCC/3=O][a2122h-1b_1-5_2*NCC/3=O][a1122h-1b_1-5][a1122h-1a_1-5][a2112h-1b_1-5]/1-2-3-4-2-5-4-4/a4-b1_b4-c1_d2-e1_e4-f1_g2-h1_c?-d1_c?-g1	freeEnd--??1D-Gal,p(--2a1L-Fuc,p)--3b1D-Gal,p(--2a1L-Fuc,p)--3a1D-GalNAc,p$MONO,perMe,Na,0,freeEnd	M4A1G1Gal(s)1S1	DNeup5Aca2-3DGalpb1-4[LFucpa1-3]DGlcpNAcb1-2Manpa1-OH	RES 1b:b-dman-HEX-1:5 2b:b-dgal-HEX-1:5 3s:n-acetyl 4b:b-dglc-HEX-1:5 5b:b-dglc-HEX-1:5 6b:b-dgal-HEX-1:5 7s:n-acetyl 8b:b-dglc-HEX-1:5 LIN 1:1o(3+1)2d 2:2d(2+1)3n 3:2o(3+1)4d 4:2o(4+1)5d 5:5o(4+1)6d 6:6d(2+1)7n 7:6o(3+1)8d		-3)[aDGalf(1-2)aLRhap(1-4)]bDGalp(1-4)aDGlcp(1-4)bDGlcpA(1-3)[Ac(1-2)]bDGalpN(1-	Man(a1-2)Man6P(a1-6)[Man(a1-3)]Man(a1-6)[Man(a1-3)]Man(b1-4)GlcNAc(b1-4)GlcNAc
WURCS=2.0/4,6,5/[a2122h-1x_1-5][a2112h-1b_1-5][Aad21122h-2a_2-6_5*NCC/3=O][a2112h-1b_1-5_2*NCC/3=O]/1-2-3-4-2-4/a4-b1_b3-c2_b4-d1_d3-e1_e4-f1	freeEnd--??1D-GlcNAc,p(--3a1L-Fuc,p--2a1L-Fuc,p)--4b1D-GalNAc,p	M4A2G2(s)1S1	LFucpa1-2DGalpb1-4[LFucpa1-3]DGlcpNAcb1-3DGalpb1-4[LFucpa1-3]DGlcpNAcb1-4[LFucpa1-3]DGlcpa1-OH	RES 1b:b-dglc-HEX-1:5 2s:n-acetyl 3b:b-dglc-HEX-1:5 4s:n-acetyl 5b:b-dman-HEX-1:5 6b:b-dman-HEX-1:5 7b:b-dman-HEX-1:5 8b:b-dman-HEX-1:5 9b:b-dman-HEX-1:5 10b:b-dman-HEX-1:5 11b:b-dman-HEX-1:5 12b:b-dman-HEX-1:5 LIN 1:1d(2+1)2n 2:1o(4+1)3d 3:3d(2+1)4n 4:3o(4+1)5d 5:5o(3+1)6d 6:6o(2+1)7d 7:7o(2+1)8d 8:5o(6+1)9d 9:9o(3+1)10d 10:10o(2+1)11d 11:9o(6+1)12d		-3)[aDGalp(1-2)]aDGalp(1-4)aLRhap(1-3)bDGalp(1-2)aLRhap(1-4)bDGlcpA(1-	[Fuc2S4S(a1-3)]GlcA(b1-3)GalNAc4S6S(b1-4)GlcA
WURCS=2.0/7,13,12/[a2122h-1x_1-5_2*NCC/3=O][a2122h-1b_1-5_2*NCC/3=O][a1122h-1b_1-5][a1122h-1a_1-5][a1221m-1a_1-5][a2112h-1b_1-5][Aad21122h-2a_2-6_5*NCC/3=O]/1-2-3-4-2-5-6-7-6-4-2-6-5/a4-b1_a6-m1_b4-c1_d2-e1_e3-f1_e4-g1_g3-h2_g4-i1_j2-k1_k4-l1_c?-d1_c?-j1	freeEnd--?b1D-Glc,p--4b1D-Gal,p--4b1D-Gal,p--3a1D-Gal,p--3b1D-GalNAc,p$MONO,perMe,Na,0,freeEnd	A4F1G4GlcNAc3S1	LFucpa1-2DGalpb1-4[LFucpa1-3]DGlcpNAca1-OH	RES 1b:b-dglc-HEX-1:5 2s:n-acetyl 3b:b-dglc-HEX-1:5 4s:n-acetyl 5b:b-dglc-HEX-1:5 6s:n-acetyl 7b:b-dglc-HEX-1:5 8s:n-acetyl 9b:b-dglc-HEX-1:5 10s:n-acetyl 11b:b-dglc-HEX-1:5 12s:n-acetyl 13b:b-dglc-HEX-1:5 14s:n-acetyl 15b:b-dglc-HEX-1:5 16s:n-acetyl 17b:b-dglc-HEX-1:5 18s:n-acetyl 19b:b-dglc-HEX-1:5 20s:n-acetyl LIN 1:1d(2+1)2n 2:1o(4+1)3d 3:3d(2+1)4n 4:3o(4+1)5d 5:5d(2+1)6n 6:5o(4+1)7d 7:7d(2+1…		-3)[aDGalp(1-2)]aDGalp(1-4)aLRhap(1-3)bDGlcp(1-2)aLRhap(1-4)bDGlcpA(1-	Glc(b1-4)Glc(b1-3)Glc
WURCS=2.0/6,11,10/[a2122h-1x_1-5_2*NCC/3=O][a2122h-1b_1-5_2*NCC/3=O][a1122h-1b_1-5][a1122h-1a_1-5][a1221m-1a_1-5][a2112h-1b_1-5]/1-2-3-4-2-5-6-6-4-2-6/a4-b1_b4-c1_d2-e1_e3-f1_e4-g1_g4-h1_i2-j1_j4-k1_c?-d1_c?-i1	freeEnd--??1D-GlcNAc,p--3b1D-Gal,p--3b1D-GlcNAc,p--4b1D-Gal,p--3b1D-GlcNAc,p(--4b1D-Gal,p)--6?1S	FA2G2S3	DNeup5Aca2-3DGalpb1-3[LFucpa1-4]DGlcpNAcb1-3[DGalpb1-4DGlcpNAcb1-6]DGalpb1-4DGlcpa1-OH	RES 1b:x-dxyl-PEN-1:5 2b:x-dxyl-PEN-1:5 3b:x-dxyl-PEN-1:5 4b:x-dxyl-PEN-1:5 5b:x-dxyl-PEN-1:5 LIN 1:1o(4+1)2d 2:2o(4+1)3d 3:3o(4+1)4d 4:4o(4+1)5d		-3)[aDGalp(1-6),Ac(1-2)]aDGlcpN(1-3)[Ac(1-2)]bDGalpN(1-	Gal(a1-3)Gal(b1-4)GlcNAc(b1-3)Gal(b1-4)GlcNAc(b1-3)Gal(b1-4)Glc1Cer
WURCS=2.0/7,13,12/[a2122h-1x_1-5_2*NCC/3=O][a2122h-1b_1-5_2*NCC/3=O][a1122h-1b_1-5][a1122h-1a_1-5][a2112h-1b_1-5][Aad21122h-2a_2-6_5*NCC/3=O][a1221m-1a_1-5]/1-2-3-4-2-5-6-2-4-2-7-5-5/a4-b1_b4-c1_c3-d1_c4-h1_c6-i1_d2-e1_e4-f1_f3-g2_i2-j1_j3-k1_j4-l1_l4-m1	freeEnd--??1D-GlcNAc--4b1D-Man,p(--3a1D-Man,p(--2a1D-Man,p--2a1D-Man,p--3a1D-Man,p)--6a1D-Man,p--2a1D-Man,p--3a1D-Man,p)--6a1D-Man,p(--3a1D-Man,p)--6a1D-Man,p--2a1D-Man,p--3a1D-Man,p	A3G3S2b	DXylpb1-2[DManpa1-3]DManpa1-4DGalpb1-6DManpa1-OH	RES 1b:b-dgal-HEX-1:5 2b:a-lgal-HEX-1:5|6:d 3b:b-dgal-HEX-1:5 4s:n-acetyl LIN 1:1o(2+1)2d 2:1o(3+1)3d 3:3d(2+1)4n		-3)[aDGalp(1-6),Ac(1-2)]aDGlcpN(1-3)[Ac(1-2)]bDGlcpN(1-	Man(a1-6)Man(b1-4)GlcNAc(b1-4)[Fuc(a1-3)]GlcNAc
WURCS=2.0/7,14,13/[a2122h-1x_1-5_2*NCC/3=O][a2122h-1b_1-5_2*NCC/3=O][a1122h-1b_1-5][a1122h-1a_1-5][a1221m-1a_1-5][a2112h-1b_1-5][Aad21122h-2a_2-6_5*NCCO/3=O]/1-2-3-4-2-5-6-7-6-4-2-5-6-6/a4-b1_b6-c1_d2-e1_e3-f1_e4-g1_g3-h2_g4-i1_j2-k1_k3-l1_k4-m1_m4-n1_c?-d1_c?-j1	freeEnd--?a1D-GalNAc,p(--3b1D-Gal,p--2a1L-Fuc,p)--6b1D-GlcNAc,p(--3a1L-Fuc,p)--4b1D-Gal,p--3a2D-NeuAc,p	A3G3S2d	DGlcpb1-3[DGlcpb1-3DGalpNAcb1-4DGlcpa1-4]DGalpNAcb1-3DManpa1-OH	RES 1b:b-dglc-HEX-1:5 2s:n-acetyl 3b:b-dglc-HEX-1:5 4s:n-acetyl 5b:b-dman-HEX-1:5 6b:b-dman-HEX-1:5 7b:b-dglc-HEX-1:5 8s:n-acetyl 9b:b-dgal-HEX-1:5 10b:b-dman-HEX-1:5 11b:b-dglc-HEX-1:5 12s:n-acetyl 13b:b-dgal-HEX-1:5 14b:x-dgro-dgal-NON-2:6|1:a|2:keto|3:d 15s:n-glycolyl LIN 1:1d(2+1)2n 2:1o(4+1)3d 3:3d(2+1)4n 4:3o(4+1)5d 5:5o(3+1)6d 6:6o(2+1)7d 7:7d(2+1)8n 8:7o(4+1)9d 9:5o(6+1)10d 10:10o(2+1)11d…		-3)[aDGalp(1-6)]aDGalp(1-3)[Ac(1-2)[x?Gro(1-P-6)]bDGlcpN(1-4),Ac(1-2)]aLFucpN(1-3)[Ac(1-2)]bDGalpN(1-2)aLRhap(1-	Fuc(a1-2)Gal(b1-4)GlcNAc(b1-3)GalNAc
WURCS=2.0/4,4,3/[a2112h-1a_1-5_2*NCC/3=O][a2112h-1b_1-5][Aad21122h-2a_2-6_5*NCC/3=O][a2112h-1b_1-5_2*NCC/3=O]/1-2-3-4/a3-b1_b3-c2_b4-d1	freeEnd--?b1D-GlcNAc,p--4b1D-Man,p(--3a1D-Man,p(--2b1D-GlcNAc,p--4b1D-Gal,p)--4b1D-GlcNAc,p--4b1D-Gal,p)--6a1D-Man,p(--2b1D-GlcNAc,p--4b1D-Gal,p)--6b1D-GlcNAc,p--4b1D-Glc,p$MONO,perMe,Na,0,freeEnd	A1G1S1BH4	DManpa1-2DManpa1-2DManpa1-3[DManpa1-2DManpa1-3[DManpa1-6]DManpa1-6]DManpb1-4DGlcpNAcb1-4DGlcpNAca1-OH	RES 1b:b-dglc-HEX-1:5 2b:b-dgal-HEX-1:5 3b:b-dglc-HEX-1:5 4s:n-acetyl 5b:b-dgal-HEX-1:5 LIN 1:1o(4+1)2d 2:2o(3+1)3d 3:3d(2+1)4n 4:3o(4+1)5d		-3)[aDGalp(1-6)]bDGlcp(1-3)[Ac(1-2)]bDGalpN(1-	Neu5Gc8S(a2-6)Glc1Cer
WURCS=2.0/4,4,3/[a2112h-1a_1-5_2*NCC/3=O][a2112h-1b_1-5][Aad21122h-2a_2-6_5*NCC/3=O][Aad21122h-2a_2-6_5*NCCO/3=O]/1-2-3-4/a3-b1_a6-d2_b3-c2	freeEnd--??1D-Glc--4b1D-Gal,p(--3b1D-GlcNAc,p)--6b1D-GlcNAc,p(--3a1L-Fuc,p)--4b1D-Gal,p	FA5G5S2	DGalpa1-2[DManpa1-3DRhapa1-3][LRhap[2Me,3Me]a1-2[DArapb1-3]LRhapb1-4DXylpb1-4]LFucpa1-3[DXylpb1-4]DGlcpa1-OH	RES 1b:x-lman-HEX-1:5|6:d 2b:x-lman-HEX-1:5|6:d 3b:x-lman-HEX-1:5|6:d 4b:b-dglc-HEX-1:5 5s:n-acetyl 6b:x-lman-HEX-1:5|6:d 7b:x-lman-HEX-1:5|6:d 8b:x-lman-HEX-1:5|6:d 9b:b-dglc-HEX-1:5 10s:n-acetyl LIN 1:1o(3+1)2d 2:2o(2+1)3d 3:3o(2+1)4d 4:4d(2+1)5n 5:4o(3+1)6d 6:6o(3+1)7d 7:7o(2+1)8d 8:8o(2+1)9d 9:9d(2+1)10n		-3)[aDGalpA(1-2)]aDGalp(1-3)[bDGlcp(1-4),Ac(1-2)]aLFucpN(1-3)[Ac(1-2)]aDGlcpN(1-	Gal(b1-4)GlcNAc(b1-2)[Gal(b1-4)GlcNAc(b1-4)]Man(a1-3)[Man(a1-3)[Man(a1-6)]Man(a1-6)]Man(b1-4)GlcNAc(b1-4)[Fuc(a1-6)]GlcNAc
WURCS=2.0/4,4,3/[a2122h-1x_1-5][a2112h-1b_1-5][Aad21122h-2a_2-6_5*NCC/3=O][a2112h-1b_1-5_2*NCC/3=O]/1-2-3-4/a4-b1_b3-c2_b4-d1	freeEnd--??1D-GlcNAc,o--4b1D-Man,p(--3a1D-Man,p--2b1D-GlcNAc,p--4b1D-Gal,p)--6a1D-Man,p--2b1D-GlcNAc,p--4b1D-Gal,p$MONO,perMe,Na,0,freeEnd	FA2G1BH4	DGlcpNAcb1-4DGlcpNAcb1-4DGlcpNAcb1-4DGlcpNAcb1-4DGlcpNAcb1-4DGlcpNAcb1-4DGlcpNAcb1-4DGlcpNAcb1-4DGlcpNAcb1-4DGlcpNAca1-OH	RES 1b:b-dglc-HEX-1:5 2s:n-sulfate 3b:x-lido-HEX-1:5 4s:sulfate 5b:b-dglc-HEX-1:5 6s:n-acetyl 7b:b-dglc-HEX-1:5|-1:a LIN 1:1d(-1+1)2n 2:1o(4+1)3d 3:3o(2+1)4n 4:3o(4+1)5d 5:5d(2+1)6n 6:5o(4+1)7d		-3)[aDGlcp(1-2)]aDRhap(1-2)aDRhap(1-2)aDRhap(1-3)[aDGlcp(1-2)]aDRhap(1-	GlcNAc(b1-3)[GlcNAc(b1-6)]GalNAc
WURCS=2.0/6,11,10/[a2122h-1x_1-5_2*NCC/3=O][a2122h-1b_1-5_2*NCC/3=O][a1122h-1b_1-5][a1122h-1a_1-5][a2112h-1b_1-5][Aad21122h-2a_2-6_5*NCC/3=O]/1-2-3-4-2-5-6-2-4-4-4/a4-b1_b4-c1_c3-d1_c4-h1_c6-i1_d2-e1_e4-f1_f3-g2_i3-j1_i6-k1	freeEnd--??1D-GlcNAc(--4b1D-GlcNAc,p--4b1D-Man,p(--3a1D-Man,p--2b1D-GlcNAc,p--4b1D-Gal,p--3a2D-NeuAc,p)--6a1D-Man,p(--2b1D-GlcNAc,p--4b1D-Gal,p)--6b1D-GlcNAc,p--4b1D-Gal,p--3a2D-NeuAc,p)--6a1L-Fuc,p	FBiA2G2F1	DXylpb1-4DXylpb1-4DXylpb1-4DXylpb1-4DXylpa1-OH	RES 1b:x-dxyl-PEN-1:5 2b:b-dgal-HEX-1:5 3b:b-dgal-HEX-1:5 4b:b-dglc-HEX-1:5|-1:a 5b:b-dgal-HEX-1:5 6b:b-dglc-HEX-1:5 7s:n-acetyl 8b:b-dgal-HEX-1:5 9b:b-dglc-HEX-1:5 10b:b-dgal-HEX-1:5 11b:b-dglc-HEX-1:5 12s:n-acetyl 13b:b-dgal-HEX-1:5 14s:sulfate 15s:sulfate LIN 1:1o(4+1)2d 2:2o(3+1)3d 3:3o(3+1)4d 4:4o(4+1)5d 5:5o(3+1)6d 6:6d(2+1)7n 7:6o(4+1)8d 8:8o(3+1)9d 9:9o(4+1)10d 10:10o(3+1)11d 11:11d(2+1)1…		-3)[aDGlcp(1-2)]aLRhap(1-4)bDGlcpA(1-3)bLRhap(1-4)[Ac(1-2)]bDGlcpN(1-	Neu5Ac(a2-3)Gal(b1-4)GlcNAc(b1-2)Man(a1-6)[Man(a1-3)]Man(b1-4)GlcNAc(b1-4)[Fuc(a1-6)]GlcNAc
WURCS=2.0/5,9,8/[a2122h-1x_1-5_2*NCC/3=O][a2122h-1b_1-5_2*NCC/3=O][a1122h-1b_1-5][a1122h-1a_1-5][a2112h-1b_1-5]/1-2-3-4-2-5-4-4-4/a4-b1_b4-c1_c3-d1_c6-g1_d2-e1_e4-f1_g3-h1_g6-i1	freeEnd--??1D-Glc,p--4a1D-Glc,p--4a1D-Glc,p--6a1D-Glc,p--4a1D-Glc,p--4a1D-Glc,p--6a1D-Glc,p--4a1D-Glc,p--4a1D-Glc,p--6a1D-Glc,p--4a1D-Glc,p--4a1D-Glc,p	A2G2Lac1	DNeup5Gc[9Me]a2-3DGalpb1-3DGlcpNAca1-OH	RES 1b:b-dglc-HEX-1:5 2b:b-dgal-HEX-1:5 3b:b-dglc-HEX-1:5 4s:n-acetyl 5b:b-dgal-HEX-1:5 6b:b-dglc-HEX-1:5 7s:n-acetyl 8b:b-dgal-HEX-1:5 9b:a-lgal-HEX-1:5|6:d LIN 1:1o(4+1)2d 2:2o(3+1)3d 3:3d(2+1)4n 4:3o(4+1)5d 5:5o(3+1)6d 6:6d(2+1)7n 7:6o(3+1)8d 8:6o(4+1)9d		-3)[aDGlcp(1-2)]bDGalp(1-3)[%Ac(1-6),%Ac(1-5)]bDGalf(1-3)bDGlcp(1-6)aDGalf(1-1)xDMan-ol(5-P-	Neu5Ac(a2-6)Gal(b1-4)GlcNAc(b1-6)[Gal(b1-3)]Gal(b1-4)Glc-ol
WURCS=2.0/4,5,4/[a2112h-1a_1-5_2*NCC/3=O][a2112h-1b_1-5][Aad21122h-2a_2-6_5*NCC/3=O][a2122h-1b_1-5_2*NCC/3=O]/1-2-3-4-2/a3-b1_a6-d1_b3-c2_d4-e1	freeEnd--??1D-GlcNAc,p(--4b1D-GlcNAc,p--4b1D-Man,p(--3a1D-Man,p--2b1D-GlcNAc,p--4b1D-GalNAc,p--4?1S)--6a1D-Man,p--2b1D-GlcNAc,p--4b1D-GalNAc,p--4?1S)--?a1L-Fuc,p$MONO,perMe,Na,0,freeEnd	FA2GalNAc2(s)1S1	DGalpNAca1-3[LFucpa1-2]DGalpa1-OH	RES 1b:b-dglc-HEX-1:5 2s:n-acetyl 3b:b-dglc-HEX-1:5 4s:n-acetyl 5b:b-dman-HEX-1:5 6b:b-dman-HEX-1:5 7b:b-dglc-HEX-1:5 8s:n-acetyl 9b:b-dgal-HEX-1:5 10b:b-dglc-HEX-1:5 11s:n-acetyl 12b:b-dman-HEX-1:5 13b:b-dglc-HEX-1:5 14s:n-acetyl 15b:a-lgal-HEX-1:5|6:d LIN 1:1d(2+1)2n 2:1o(4+1)3d 3:3d(2+1)4n 4:3o(4+1)5d 5:5o(3+1)6d 6:6o(2+1)7d 7:7d(2+1)8n 8:7o(4+1)9d 9:5o(4+1)10d 10:10d(2+1)11n 11:5o(6+1)12d 12:…		-3)[aDGlcp(1-2)]bDGalp(1-3)[30%Ac(1-6)]bDGalf(1-3)bDGlcp(1-6)aDGalf(1-1)xDMan-ol(5-P-	Neu5Gc(a2-3)Gal(b1-3)GalNAc(b1-4)[Neu5Gc(a2-3)]Gal(b1-4)Glc1Cer
WURCS=2.0/7,10,9/[a2122h-1x_1-5_2*NCC/3=O][a2122h-1b_1-5_2*NCC/3=O][a1122h-1b_1-5][a1122h-1a_1-5][a2112h-1b_1-5_2*NCC/3=O][a2112h-1b_1-5][a1221m-1a_1-5]/1-2-3-4-2-5-4-2-6-7/a4-b1_a6-j1_b4-c1_c3-d1_c6-g1_d2-e1_e4-f1_g2-h1_h4-i1	freeEnd--??2D-Neu,p--?b1D-GlcNAc,p(--4b1D-GlcNAc,p--4b1D-Man,p(--3a1D-Man,p--2b1D-GlcNAc,p--4b1D-Gal,p)--6a1D-Man,p--2b1D-GlcNAc,p--4b1D-Gal,p)--6a1L-Fuc,p$MONO,perMe,Na,0,freeEnd	FA4G3GalNAc1	DGalpb1-4DGlcpNAcb1-2DManpa1-3[DNeup5Gca2-6DGalpb1-4DGlcpNAcb1-2DManpa1-6]DManpb1-4DGlcpNAcb1-4DGlcpNAca1-OH	RES 1b:b-dglc-HEX-1:5 2s:n-acetyl 3b:b-dglc-HEX-1:5 4s:n-acetyl 5b:b-dglc-HEX-1:5 6s:n-acetyl 7b:b-dglc-HEX-1:5 8s:n-acetyl 9b:b-dglc-HEX-1:5 10s:n-acetyl 11b:b-dglc-HEX-1:5 12s:n-acetyl 13b:b-dglc-HEX-1:5 14s:n-acetyl 15b:b-dglc-HEX-1:5 16s:n-acetyl LIN 1:1d(2+1)2n 2:1o(6+1)3d 3:3d(2+1)4n 4:3o(6+1)5d 5:5d(2+1)6n 6:5o(6+1)7d 7:7d(2+1)8n 8:7o(6+1)9d 9:9d(2+1)10n 10:9o(6+1)11d 11:11d(2+1)12n 12:11o…		-3)[aDGlcp(1-2)]bDGalp(1-3)[Ac(1-6),70%Ac(1-5)]bDGalf(1-3)bDGlcp(1-6)bDGalf(1-1)xDMan-ol(6-P-	{Man(a1-2/3/6)}Man(a1-2)Man(a1-3)[Man(a1-3/6)Man(a1-6)]Man(b1-4)GlcNAc(b1-4)GlcNAc
WURCS=2.0/2,2,1/[a2112h-1x_1-5][Aad21122h-2a_2-6_5*NCCO/3=O]/1-2/a3-b2	freeEnd--?b1D-GlcA,p--4[--4b1D-GlcA,p--?]--4b1D-GlcA,p	FA1GalNAc1	DGalpb1-4DGlcpNAcb1-3DGalpb1-4DGlcpa1-OH	RES 1b:b-dglc-HEX-1:5 2b:b-dglc-HEX-1:5 3s:n-acetyl 4b:b-dgal-HEX-1:5 5b:b-dglc-HEX-1:5 6s:n-acetyl 7b:a-lgal-HEX-1:5|6:d 8b:b-dgal-HEX-1:5 9b:a-lgal-HEX-1:5|6:d LIN 1:1o(4+1)2d 2:2d(2+1)3n 3:2o(4+1)4d 4:4o(3+1)5d 5:5d(2+1)6n 6:5o(3+1)7d 7:5o(4+1)8d 8:8o(2+1)9d		-3)[aDGlcp(1-4)]aDGalp(1-3)[Ac(1-2)]bDGlcpN(1-3)[Ac(1-2)bLRhapN(1-4),Ac(1-2)]bDGlcpN(1-	Neu5Ac(a2-3)[GalNAc(b1-4)]Gal(b1-3)GalNAc
WURCS=2.0/4,8,7/[a2122h-1x_1-5][a2112h-1b_1-5][Aad21122h-2a_2-6_5*NCC/3=O][a2112h-1b_1-5_2*NCC/3=O]/1-2-3-3-3-4-2-3/a4-b1_b3-c2_b4-f1_c8-d2_d8-e2_f3-g1_g3-h2	freeEnd--?a1D-GalNAc,p(--3b1D-Gal,p--3a2D-NeuAc,p)--6b1D-GlcNAc,p(--3a1L-Fuc,p)--4b1D-Gal,p--2a1L-Fuc,p	A3G1S1Sg1	DGlcpNAcb1-2LRhapa1-2LRhapa1-3LRhapa1-3DGlcpNAcb1-2LRhapa1-2LRhapa1-3LRhapa1-OH	RES 1b:b-dglc-HEX-1:5 2s:n-acetyl 3b:b-dglc-HEX-1:5 4s:n-acetyl 5b:b-dman-HEX-1:5 6b:b-dman-HEX-1:5 7b:b-dglc-HEX-1:5 8s:n-acetyl 9b:b-dgal-HEX-1:5 10b:b-dman-HEX-1:5 11b:b-dglc-HEX-1:5 12s:n-acetyl 13b:b-dgal-HEX-1:5 14b:x-dgro-dgal-NON-2:6|1:a|2:keto|3:d 15s:n-acetyl 16b:a-lgal-HEX-1:5|6:d LIN 1:1d(2+1)2n 2:1o(4+1)3d 3:3d(2+1)4n 4:3o(4+1)5d 5:5o(3+1)6d 6:6o(2+1)7d 7:7d(2+1)8n 8:7o(4+1)9d 9:5o(6…		-3)[aDGlcp(1-4)]bDGlcpA(1-3)[bDGlcp(1-2)]aDGalp(1-3)[bDGlcp(1-2)]aDManp(1-3)bDGlcp(1-	Neu5Ac(a2-6)Gal(b1-4)GlcNAc(b1-2)Man(a1-3)[GlcNAc(b1-2)Man(a1-6)]Man(b1-4)GlcNAc(b1-4)[Fuc(a1-6)]GlcNAc
WURCS=2.0/3,3,2/[a2122h-1x_1-5][a2112h-1b_1-5][Aad21122h-2a_2-6_5*NCC/3=O]/1-2-3/a4-b1_b3-c2	freeEnd--?b1D-Glc,p--4b1D-Gal,p--3b1D-GlcNAc,p--4b1D-Gal,p(--3b1D-GlcNAc,p--4b1D-Gal,p(--3b1D-GlcNAc,p--4b1D-Gal,p)--6b1D-GlcNAc,p--4b1D-Gal,p)--6b1D-GlcNAc,p$MONO,perMe,Na,0,freeEnd	FA3G2Gal1S1	DGlcpAb1-4DGlcpNAca1-4LIdopA[2S]a1-4DGlcpNSa1-OH	RES 1b:b-dglc-HEX-1:5 2b:b-dgal-HEX-1:5 3b:b-dglc-HEX-1:5 4s:n-acetyl 5b:b-dgal-HEX-1:5 6b:b-dglc-HEX-1:5 LIN 1:1o(4+1)2d 2:2o(3+1)3d 3:3d(2+1)4n 4:3o(4+1)5d 5:3o(6+1)6d		-3)[aDGlcp(1-6),%Ac(1-2)bDGalf(1-4),Ac(1-2)]aDGlcpN(1-P-6)aDGlcp(1-6)bDGlcp(1-3)[%Ac(1-6),%Ac(1-5)]bDGalf(1-3)bDGlcp(1-	Fuc(a1-3)[Gal(b1-4)]GlcNAc(b1-3)Gal(b1-4)Glc1Cer
WURCS=2.0/3,3,2/[a2112h-1a_1-5_2*NCC/3=O][a2112h-1b_1-5][Aad21122h-2a_2-6_5*NCC/3=O]/1-2-3/a3-b1_a6-c2	freeEnd--??1D-Man,p--4b1D-Glc,p--4b1D-Man,p(--4b1D-Glc,p)--6a1D-Gal,p	A4G4Lac2S1	DGalpb1-4DGlcpNAcb1-3DGalp[6S]b1-4DGlcpNAc[6S]b1-3DGalpb1-4DGlcpNAcb1-3DGalpb1-4DGlcpAb1-3DGalpb1-3DGalpb1-4DXylpa1-OH	RES 1b:b-dgal-HEX-1:5 2b:b-dgal-HEX-1:5|-1:a 3b:b-dglc-HEX-1:5|-1:a 4b:b-dglc-HEX-1:5|-1:a LIN 1:1o(4+1)2d 2:2o(3+1)3d 3:3o(4+1)4d		-3)[aDGlcp(1-6),90%Ac(1-2)bDGalf(1-4),Ac(1-2)]aDGlcpN(1-P-6)aDGlcp(1-6)bDGlcp(1-3)[90%Ac(1-6),90%Ac(1-5)]bDGalf(1-3)bDGlcp(1-	Fuc(a1-2)Gal(b1-3)[Fuc(a1-4)]GlcNAc(b1-3)Gal(b1-4)Glc-ol
WURCS=2.0/4,4,3/[a2112h-1a_1-5_2*NCC/3=O][a2112h-1b_1-5][Aad21122h-2a_2-6_5*NCCO/3=O][Aad21122h-2a_2-6_5*NCC/3=O]/1-2-3-4/a3-b1_a6-d2_b3-c2	freeEnd--?b1D-GlcNAc,p--3b1D-Man,p--2a1D-Man,p--2a1D-Man,p--2b1D-Man,p	A2G2S[6,6]2	DGalpb1-3[LFucpa1-4]DGlcpNAcb1-3DGalpb1-4DGlcpNAcb1-3DGalpb1-4DGlcpa1-OH	RES 1b:x-lman-HEX-1:5|6:d 2b:x-lman-HEX-1:5|6:d 3b:x-lman-HEX-1:5|6:d 4b:b-dglc-HEX-1:5 5s:n-acetyl LIN 1:1o(3+1)2d 2:2o(2+1)3d 3:3o(2+1)4d 4:4d(2+1)5n		-3)[aDGlcp(1-6),bDGalf(1-4),Ac(1-2)]aDGlcpN(1-P-6)aDGlcp(1-6)bDGlcp(1-3)bDGalf(1-3)bDGlcp(1-	Fuc(a1-3)[Gal(b1-4)]GlcNAc(b1-2)Man(a1-3)[Fuc(a1-3)[Gal(b1-4)]GlcNAc(b1-2)Man(a1-6)][GlcNAc(b1-4)]Man(b1-4)GlcNAc(b1-4)[Fuc(a1-6)]GlcNAc
WURCS=2.0/3,3,2/[a2112h-1a_1-5_2*NCC/3=O][a2112h-1b_1-5][Aad21122h-2a_2-6_5*NCCO/3=O]/1-2-3/a3-b1_a6-c2	freeEnd--?b1D-Xyl,p--2a1L-Rha,p--3b1D-Rib,p((--2?1Ac)--3?1Ac)--4?1Ac	FA3G3	DGlcpNAcb1-4[DGalpb1-4DGlcpNAcb1-2DManpa1-3][DGlcpNAcb1-2DManpa1-6]DManpb1-4DGlcpNAcb1-4[LFucpa1-6]DGlcpNAca1-OH	RES 1b:b-dglc-HEX-1:5 2s:n-acetyl 3b:b-dgal-HEX-1:5 4b:x-dgro-dgal-NON-2:6|1:a|2:keto|3:d 5s:n-acetyl 6b:a-lgal-HEX-1:5|6:d LIN 1:1d(2+1)2n 2:1o(3+1)3d 3:3o(3+2)4d 4:4d(5+1)5n 5:1o(4+1)6d		-3)[aDGlcp(1-6)aDGlcp(1-4)]bDGlcpA(1-2)aLRhap(1-3)aLRhap(1-3)aLRhap(1-3)bDGalp(1-	Neu5Ac(a2-6)Gal(b1-4)GlcNAc(b1-2)Man(a1-3)[GlcNAc(b1-2)Man(a1-6)]Man(b1-4)GlcNAc(b1-4)GlcNAc
WURCS=2.0/3,4,3/[a2112h-1a_1-5_2*NCC/3=O][a2112h-1b_1-5][a2122h-1b_1-5_2*NCC/3=O]/1-2-3-2/a3-b1_a6-c1_c4-d1	freeEnd--??1D-GlcNAc,p(--4b1D-GlcNAc,p--4b1D-Man,p(--3a1D-Man,p(--2b1D-GlcNAc,p--4b1D-Gal,p--6a2D-NeuAc,p)--4b1D-GlcNAc,p--4b1D-Gal,p--3a1D-Gal,p)--6a1D-Man,p(--2b1D-GlcNAc,p--4b1D-Gal,p--3a1D-Gal,p)--6b1D-GlcNAc,p--4b1D-Gal,p--3a1D-Gal,p)--6a1L-Fuc,p$MONO,perMe,Na,0,freeEnd	A1BF1G1Lac1S1	DGlcpNAcb1-6DGlcpNAcb1-6DGlcpNAcb1-6DGlcpNAcb1-6DGlcpNAcb1-6DGlcpNAcb1-6DGlcpNAcb1-6DGlcpNAca1-OH	RES 1b:b-dgal-HEX-1:5 2s:n-acetyl 3b:b-dgal-HEX-1:5 4b:a-lgal-HEX-1:5|6:d 5b:b-dglc-HEX-1:5 6s:n-acetyl 7b:b-dgal-HEX-1:5 8b:a-lgal-HEX-1:5|6:d LIN 1:1d(2+1)2n 2:1o(3+1)3d 3:3o(2+1)4d 4:1o(6+1)5d 5:5d(2+1)6n 6:5o(4+1)7d 7:7o(2+1)8d		-3)[aDGlcpA(1-4)]bDGalp(1-3)aDGalp(1-3)bDGlcp(1-	Fuc(a1-2)Gal(b1-4)GlcNAc(b1-6)[Neu5Ac(a2-3)Gal(b1-3)]GalNAc
WURCS=2.0/3,3,2/[a2112h-1a_1-5_2*NCC/3=O][a2112h-1b_1-5][Aad21122h-2a_2-6_5*NCC/3=O]/1-2-3/a3-b1_b3-c2	freeEnd--??1D-GlcNAc,p--4b1D-GlcNAc,p--4b1D-Man,p(--3a1D-Man,p--2b1D-GlcNAc,p--4b1D-Gal,p)--6a1D-Man,p--6b1D-GlcNAc,p--4b1D-Gal,p	FA4F2G3	LFucpa1-3[LFucpa1-2DGalpb1-4]DGlcpNAcb1-3DGalpb1-4DGlcpNAcb1-4DGlcpa1-OH	RES 1b:b-dglc-HEX-1:5 2s:n-acetyl 3b:a-lgal-HEX-1:5|6:d 4b:b-dglc-HEX-1:5 5s:n-acetyl 6b:b-dman-HEX-1:5 7b:x-dxyl-PEN-1:5 8b:b-dman-HEX-1:5 9b:b-dglc-HEX-1:5 10s:n-acetyl 11b:b-dman-HEX-1:5 12b:b-dglc-HEX-1:5 13s:n-acetyl LIN 1:1d(2+1)2n 2:1o(3+1)3d 3:1o(4+1)4d 4:4d(2+1)5n 5:4o(4+1)6d 6:6o(2+1)7d 7:6o(3+1)8d 8:8o(2+1)9d 9:9d(2+1)10n 10:6o(6+1)11d 11:11o(2+1)12d 12:12d(2+1)13n		-3)[aDGlcpA(1-6)aDGlcp(1-4)]aDGalp(1-3)aDGalp(1-	Fuc(a1-3)[GalNAc(b1-4)]GlcNAc(b1-2)Man(a1-3)[Man(a1-2)Man(a1-6)[Man(a1-3)]Man(a1-6)]Man(b1-4)GlcNAc(b1-4)[Fuc(a1-6)]GlcNAc
WURCS=2.0/4,6,5/[a2122h-1x_1-5][a2112h-1b_1-5][Aad21122h-2a_2-6_5*NCC/3=O][a2112h-1b_1-5_2*NCC/3=O]/1-2-3-4-2-3/a4-b1_b3-c2_b4-d1_d3-e1_e3-f2	freeEnd--?b1D-GlcNAc,p--4b1D-GlcNAc,p--4b1D-Man,p(--3a1D-Man,p(--2b1D-GlcNAc,p--4b1D-Gal,p--?a2D-NeuAc,p)--4b1D-GlcNAc,p--4b1D-Gal,p--?a2D-NeuAc,p)--6a1D-Man,p(--2b1D-GlcNAc,p--4b1D-Gal,p--?a2D-NeuAc,p)--6b1D-GlcNAc,p(--3a1L-Fuc,p)--4b1D-Gal,p--3a2D-NeuAc,p	A2G1G[SO4-2]1S1	DGalpb1-4DGlcpNAcb1-2DManpa1-3[DNeup5Aca2-3DGalpb1-4DGlcpNAcb1-2DManpa1-6]DManpb1-4DGlcpNAcb1-4[LFucpa1-6]DGlcpNAca1-OH	RES 1b:b-dglc-HEX-1:5 2b:b-dgal-HEX-1:5 3b:b-dglc-HEX-1:5 4s:n-acetyl 5b:a-lgal-HEX-1:5|6:d 6b:b-dgal-HEX-1:5 7b:a-lgal-HEX-1:5|6:d LIN 1:1o(4+1)2d 2:2o(3+1)3d 3:3d(2+1)4n 4:3o(3+1)5d 5:3o(4+1)6d 6:6o(2+1)7d		-3)[aDManp(1-4)]aDGalpA(1-2)aDManp(1-3)bDGalp(1-	Fuc(a1-3/4)[Gal(b1-3/4)]GlcNAc(b1-2)Man(a1-3)[GalNAc(b1-4)GlcNAc(b1-2)Man(a1-6)]Man(b1-4)GlcNAc(b1-4)[Fuc(a1-6)]GlcNAc
WURCS=2.0/4,5,4/[a2122h-1x_1-5][a2112h-1b_1-5][a2112h-1b_1-5_2*NCC/3=O][Aad21122h-2a_2-6_5*NCC/3=O]/1-2-3-2-4/a4-b1_b4-c1_c3-d1_d3-e2	freeEnd--??1D-Ara--5[--5a1D-Ara,f--?]--5a1D-Ara,f	FM4A1G1Gal(s)1	DGalpb1-4[DGlcpb1-6]DGlcpNAcb1-3DGalpb1-4DGlcpa1-OH	RES 1b:b-dglc-HEX-1:5 2b:b-dgal-HEX-1:5 3b:b-dgal-HEX-1:5 4s:n-acetyl 5b:b-dgal-HEX-1:5 6b:x-dgro-dgal-NON-2:6|1:a|2:keto|3:d 7s:n-acetyl 8b:b-dgal-HEX-1:5 9s:n-acetyl 10b:b-dgal-HEX-1:5 LIN 1:1o(4+1)2d 2:2o(4+1)3d 3:3d(2+1)4n 4:3o(3+1)5d 5:5o(3+2)6d 6:6d(5+1)7n 7:5o(4+1)8d 8:8d(2+1)9n 9:8o(3+1)10d		-3)[aLFucp(1-2)]bDGalp(1-3)[Ac(1-2)]aDGalpN(1-2)aDGalp(1-3)[Ac(1-2)]aDGalpN(1-	Fuc(a1-3/4)[Gal(b1-3/4)]GlcNAc(b1-2)Man(a1-3)[Man(a1-3/6)Man(a1-6)][GlcNAc(b1-4)]Man(b1-4)GlcNAc(b1-4)[Fuc(a1-6)]GlcNAc
WURCS=2.0/5,9,8/[a2122h-1x_1-5_2*NCC/3=O][a2122h-1b_1-5_2*NCC/3=O][a1122h-1b_1-5][a1122h-1a_1-5][a2112h-1b_1-5_2*NCC/3=O]/1-2-3-4-2-5-4-4-4/a4-b1_b4-c1_c3-d1_c6-g1_d2-e1_e4-f1_g3-h1_g6-i1	freeEnd--??1D-GlcNAc,p--4b1D-GlcNAc,p--4b1D-Man,p(--3a1D-Man,p(--2b1D-GlcNAc,p--4b1D-Gal,p--3/6a2D-NeuGc,p)--4b1D-GlcNAc,p--4b1D-Gal,p--3/6a2D-NeuGc,p)--6a1D-Man,p(--2b1D-GlcNAc,p--4b1D-Gal,p--3b1D-GlcNAc,p--4b1D-Gal,p--3/6a2D-NeuGc,p--8a2D-NeuGc,p)--6b1D-GlcNAc,p--4b1D-Gal,p--3/6a2D-NeuGc,p$MONO,perMe,Na,0,freeEnd	FA2F1G2S[3,6,6]3	DGlcpAb1-4DGlcpAb1-3DGalpAa1-4DGalpa1-OH	RES 1b:b-dgal-HEX-1:5 2b:b-dgal-HEX-1:5 3s:n-acetyl 4b:b-dgal-HEX-1:5 5b:a-lgal-HEX-1:5|6:d 6b:b-dgal-HEX-1:5 7s:n-acetyl LIN 1:1o(3+1)2d 2:2d(2+1)3n 3:2o(3+1)4d 4:4o(2+1)5d 5:4o(3+1)6d 6:6d(2+1)7n		-3)[aLFucp(1-4),Ac(1-2)]bDGlcpN(1-4)aDGalpA(1-3)aLFucp(1-3)[Ac(1-2)]bDGlcpN(1-	Fuc(a1-3/4)[Gal(b1-3/4)]GlcNAc(b1-2)[Fuc(a1-3/4)[Gal(b1-3/4)]GlcNAc(b1-4)]Man(a1-3)[Fuc(a1-3/4)[Gal(b1-3/4)]GlcNAc(b1-2)Man(a1-6)]Man(b1-4)GlcNAc(b1-4)[Fuc(a1-6)]GlcNAc
WURCS=2.0/5,8,7/[a2122h-1x_1-5_2*NCC/3=O][a2122h-1b_1-5_2*NCC/3=O][a1122h-1b_1-5][a1122h-1a_1-5][a2112h-1b_1-5]/1-2-3-4-2-5-4-2/a4-b1_b4-c1_d2-e1_e4-f1_g2-h1_c?-d1_c?-g1	freeEnd--??1D-Gal--3b1D-Gal,p--3/6a2D-NeuAc,p	M4A2G1GalNAc1	DGlcpNAcb1-2LRhapa1-2LRhapa1-3LRhapa1-OH	RES 1b:b-dglc-HEX-1:5 2b:b-dgal-HEX-1:5 3b:a-lgal-HEX-1:5|6:d 4b:b-dgal-HEX-1:5 LIN 1:1o(4+1)2d 2:2o(2+1)3d 3:2o(3+1)4d		-3)[aLFucp(1-4)]aDGlcp(1-P-6)aDGlcp(1-2)bDGlcp(1-3)[Ac(1-2)]bDGlcpN(1-	Fuc(a1-3/4)[Gal(b1-3/4)]GlcNAc(b1-2)[Fuc(a1-3/4)[Gal(b1-3/4)]GlcNAc(b1-4)]Man(a1-3)[Fuc(a1-3/4)[Gal(b1-3/4)]GlcNAc(b1-2/6)[GlcNAc(b1-2/6)]Man(a1-6)]Man(b1-4)GlcNAc(b1-4)[Fuc(a1-6)]GlcNAc
WURCS=2.0/3,5,4/[a2122h-1x_1-5][a2112h-1b_1-5][Aad21122h-2a_2-6_5*NCC/3=O]/1-2-3-3-3/a4-b1_b3-c2_c8-d2_d8-e2	freeEnd--??1D-GalA,p--4b1L-Rha,p--2a1D-GalA,p	FA2G2Gal2S1	DNeup5Aca2-3DGalpb1-3[LFucpa1-4]DGlcpNAca1-OH	RES 1b:x-dxyl-PEN-1:5 2b:b-dglc-HEX-1:5|-1:a 3b:x-dxyl-PEN-1:5 4b:b-dglc-HEX-1:5|-1:a 5b:x-dxyl-PEN-1:5 6b:b-dglc-HEX-1:5|-1:a 7b:x-dxyl-PEN-1:5 8b:b-dglc-HEX-1:5|-1:a 9b:x-dxyl-PEN-1:5 10b:b-dglc-HEX-1:5|-1:a LIN 1:1o(4+1)2d 2:2o(3+1)3d 3:3o(3+1)4d 4:4o(3+1)5d 5:5o(3+1)6d 6:6o(3+1)7d 7:7o(3+1)8d 8:8o(3+1)9d 9:9o(3+1)10d		-3)[aLRhap(1-4)]aDGlcpA(1-2)aLRhap(1-2)aLRhap(1-2)aDGalp(1-3)[Ac(1-2)]bDGalpN(1-	Fuc(a1-3/4)[Gal(b1-3/4)]GlcNAc(b1-2)[Fuc(a1-3/4)[Gal(b1-3/4)]GlcNAc(b1-4)]Man(a1-3)[Gal(b1-3/4)GlcNAc(b1-2)Man(a1-6)]Man(b1-4)GlcNAc(b1-4)[Fuc(a1-6)]GlcNAc
WURCS=2.0/4,5,4/[a2122h-1x_1-5][a2112h-1b_1-5][Aad21122h-2a_2-6_5*NCC/3=O][a2112h-1b_1-5_2*NCC/3=O]/1-2-3-4-2/a4-b1_b3-c2_b4-d1_d3-e1	freeEnd--?b?D-GlcNAc,p(--4b1D-GlcNAc,p--4b1D-Man,p(--3a1D-Man,p--2b1D-GlcNAc,p--4b1D-Gal,p)--6a1D-Man,p--2b1D-GlcNAc,p--4b1D-Gal,p--3a2D-NeuAc,p)--6a1L-Fuc,p$MONO,perMe,Na,0,freeEnd	FM4A2G2S1	LFucpa1-2DGalpb1-3[LFucpa1-2DGalpb1-4DGlcpNAcb1-6]DGalpNAca1-OH	RES 1b:b-dglc-HEX-1:5 2s:n-acetyl 3b:b-dgal-HEX-1:5 4b:x-dgro-dgal-NON-2:6|1:a|2:keto|3:d 5s:n-glycolyl LIN 1:1d(2+1)2n 2:1o(3+1)3d 3:3o(3+2)4d 4:4d(5+1)5n		-3)[aLRhap(1-4)bDGlcpA(1-2)aLRhap(1-2)]aLRhap(1-3)aLRhap(1-2)aLRhap(1-3)[Ac(1-2)]bDGlcpN(1-	Fuc(a1-3/4)[Gal(b1-3/4)]GlcNAc(b1-2)[Fuc(a1-3/4)[Gal(b1-3/4)]GlcNAc(b1-4)]Man(a1-3)[Gal(b1-3/4)GlcNAc(b1-2/6)[GlcNAc(b1-2/6)]Man(a1-6)]Man(b1-4)GlcNAc(b1-4)[Fuc(a1-6)]GlcNAc
WURCS=2.0/6,12,11/[a2122h-1x_1-5_2*NCC/3=O][a2122h-1b_1-5_2*NCC/3=O][a1122h-1b_1-5][a1122h-1a_1-5][a1221m-1a_1-5][a2112h-1b_1-5]/1-2-3-4-2-5-6-2-4-4-4-5/a4-b1_a6-l1_b4-c1_c3-d1_c4-h1_c6-i1_d2-e1_e3-f1_e4-g1_i3-j1_i6-k1	freeEnd--??1D-GlcNAc,p--4b1D-GlcNAc,p--4b1D-Man,p((--3a1D-Man,p(--2b1D-GlcNAc,p(--3a1L-Fuc,p)--4b1D-Gal,p)--4b1D-GlcNAc,p--4b1D-Gal,p--3a1D-Gal,p)--4b1D-GlcNAc,p)--6a1D-Man,p(--2b1D-GlcNAc,p--4b1D-Gal,p--3b1D-GlcNAc,p--4b1D-Gal,p--3/6a2D-NeuAc,p)--6b1D-GlcNAc,p(--3a1L-Fuc,p)--4b1D-Gal,p	FA4G4S3	DGlcpNAcb1-2DManpa1-3[DGlcpNAcb1-2DManpa1-6][DXylpb1-2]DManpb1-4DGlcpNAcb1-4[LFucpa1-3]DGlcpNAca1-OH	RES 1b:b-dgal-HEX-1:5 2b:x-lman-HEX-1:5|6:d 3b:x-lman-HEX-1:5|6:d LIN 1:1o(2+1)2d 2:2o(3+1)3d		-3)[bDFruf(2-2)]aDGalp(1-P-	Fuc(a1-3/4)[Gal(b1-3/4)]GlcNAc(b1-2/4)[GlcNAc(b1-2/4)]Man(a1-3)[Gal(b1-3/4)GlcNAc(b1-2/6)[GlcNAc(b1-2/6)]Man(a1-6)]Man(b1-4)GlcNAc(b1-4)[Fuc(a1-6)]GlcNAc
WURCS=2.0/4,7,6/[a2122h-1x_1-5][a2112h-1b_1-5][Aad21122h-2a_2-6_5*NCC/3=O][a2112h-1b_1-5_2*NCC/3=O]/1-2-3-3-3-4-2/a4-b1_b3-c2_b4-f1_c8-d2_d8-e2_f3-g1	freeEnd--??1D-Glc--4b1D-Gal,p--4b1D-Gal,p--3b1D-GalNAc,p--3b1D-Gal,p(--2a1L-Fuc,p)--3a1D-GalNAc,p	FA4G4Gal1	LFucpa1-3[LFucpa1-2DGalpb1-4]DGlcpNAcb1-3DGalpb1-4DGlcpa1-OH	RES 1b:x-dxyl-PEN-1:5 2b:b-dgal-HEX-1:5 3b:b-dgal-HEX-1:5 4b:b-dglc-HEX-1:5|-1:a 5b:b-dgal-HEX-1:5 6s:n-acetyl 7b:b-dglc-HEX-1:5|-1:a 8b:b-dgal-HEX-1:5 9b:b-dglc-HEX-1:5 10s:sulfate 11b:b-dgal-HEX-1:5 12s:n-acetyl 13b:b-dglc-HEX-1:5|-1:a 14s:sulfate LIN 1:1o(4+1)2d 2:2o(3+1)3d 3:3o(3+1)4d 4:4o(4+1)5d 5:5d(2+1)6n 6:5o(3+1)7d 7:7o(4+1)8d 8:8o(3+1)9d 9:9o(2+1)10n 10:9o(4+1)11d 11:11d(2+1)12n 12:11o(…		-3)[bDGalf(1-4),Ac(1-2)]aDGlcpN(1-P-6)aDGlcp(1-6)bDGlcp(1-3)bDGalf(1-3)bDGlcp(1-	Fuc(a1-3/4)[Gal(b1-3/4)]GlcNAc(b1-2/4)[GlcNAc(b1-2/4)]Man(a1-3)[GlcNAc(b1-2)Man(a1-6)]Man(b1-4)GlcNAc(b1-4)GlcNAc
WURCS=2.0/6,11,10/[a2122h-1x_1-5_2*NCC/3=O][a2122h-1b_1-5_2*NCC/3=O][a1122h-1b_1-5][a1122h-1a_1-5][a1221m-1a_1-5][a2112h-1b_1-5]/1-2-3-4-2-5-6-2-4-4-4/a4-b1_b4-c1_c3-d1_c4-h1_c6-i1_d2-e1_e3-f1_e4-g1_i3-j1_i6-k1	freeEnd--?[--4b1D-GalNAc,p((--3b1D-GlcA,p(--3b1D-Fuc,p(--2?1S)--3?1S)--?])--4?1S)--6?1S	FA3G3B	DNeup5Aca2-3[DGalpb1-3DGalpNAcb1-4]DGalpb1-3DGalpNAcb1-4DGalpb1-4DGlcpa1-OH	RES 1b:b-dgal-HEX-1:5 2s:n-acetyl 3b:b-dgal-HEX-1:5 4b:b-dglc-HEX-1:5 5s:n-acetyl 6b:b-dgal-HEX-1:5 7b:b-dglc-HEX-1:5 8s:n-acetyl 9b:b-dgal-HEX-1:5 10b:b-dglc-HEX-1:5 11s:n-acetyl 12b:b-dgal-HEX-1:5 LIN 1:1d(2+1)2n 2:1o(3+1)3d 3:1o(6+1)4d 4:4d(2+1)5n 5:4o(4+1)6d 6:6o(3+1)7d 7:7d(2+1)8n 8:7o(4+1)9d 9:9o(3+1)10d 10:10d(2+1)11n 11:10o(4+1)12d		-3)[bDGalp(1-4)]aDGlcp(1-4)bDGlcpA(1-4)[Ac(1-2)]aLFucp(1-	Gal(b1-3/4)GlcNAc(b1-2/4)[GlcNAc(b1-2/4)]Man(a1-3)[GlcNAc(b1-2)Man(a1-6)]Man(b1-4)GlcNAc(b1-4)[Fuc(a1-6)]GlcNAc
WURCS=2.0/7,11,10/[a2122h-1x_1-5_2*NCC/3=O][a2122h-1b_1-5_2*NCC/3=O][a1122h-1b_1-5][a1122h-1a_1-5][a2112h-1b_1-5][Aad21122h-2a_2-6_5*NCC/3=O][a1221m-1a_1-5]/1-2-3-4-2-5-6-4-2-7-5/a4-b1_b4-c1_d2-e1_e4-f1_f3-g2_h2-i1_i3-j1_i4-k1_c?-d1_c?-h1	freeEnd--??1L-Ara,f(--3a1L-Ara,f)--5a1L-Ara,f	man7	LFucpa1-2[DGalpNAca1-3]DGalpb1-3DGalpNAca1-3DGalpa1-OH	RES 1b:x-dxyl-PEN-1:5		-3)[bDGalp(1-4)]aDGlcp(1-4)bDGlcpA(1-4)aLFucp(1-	Gal(b1-3/4)GlcNAc(b1-2/4)[GlcNAc(b1-2/4)]Man(a1-3)[Man(a1-6)]Man(b1-4)GlcNAc(b1-4)[Fuc(a1-6)]GlcNAc
WURCS=2.0/6,13,12/[a2122h-1x_1-5_2*NCC/3=O][a2122h-1b_1-5_2*NCC/3=O][a1122h-1b_1-5][a1122h-1a_1-5][a1221m-1a_1-5][a2112h-1b_1-5]/1-2-3-4-2-5-6-6-4-2-5-6-6/a4-b1_b4-c1_c3-d1_c6-i1_d2-e1_e3-f1_e4-g1_g4-h1_i2-j1_j3-k1_j4-l1_l4-m1	freeEnd--?b1D-Man,p--6a1D-Man,p(--3a1D-Man,p)--6a1D-Man,p	FA2G2Lac1S2	LFucpa1-2[DGalpa1-3]DGalpb1-4DGlcpa1-OH	RES 1b:b-dglc-HEX-1:5 2s:n-acetyl 3b:b-dglc-HEX-1:5 4s:n-acetyl 5b:b-dman-HEX-1:5 6b:b-dman-HEX-1:5 7b:b-dman-HEX-1:5 8b:b-dman-HEX-1:5 9b:b-dman-HEX-1:5 10b:b-dman-HEX-1:5 11b:b-dman-HEX-1:5 12b:b-dman-HEX-1:5 LIN 1:1d(2+1)2n 2:1o(4+1)3d 3:3d(2+1)4n 4:3o(4+1)5d 5:5o(3+1)6d 6:6o(2+1)7d 7:5o(6+1)8d 8:8o(3+1)9d 9:9o(2+1)10d 10:8o(6+1)11d 11:11o(2+1)12d		-3)[bDGalp(1-4)]bDGalp(1-4)[Ac(1-2)bDGlcpN(1-2)]bDGlcp(1-3)[Ac(1-2)]bDGalpN(1-	Man(a1-2)Man(a1-2)Man(a1-3)[Man(a1-2)Man6P(a1-6)[Man(a1-3)]Man(a1-6)]Man(b1-4)GlcNAc(b1-4)GlcNAc
WURCS=2.0/4,5,4/[a2112h-1a_1-5][a2122h-1b_1-5_2*NCC/3=O][a2112h-1b_1-5_2*NCC/3=O][a1221m-1a_1-5]/1-2-3-4-2/a3-b1_a6-e1_b4-c1_c3-d1	freeEnd--?b?D-GlcNAc,p(--4b1D-GlcNAc,p--4b1D-Man,p(--3a1D-Man,p--2b1D-GlcNAc,p--4b1D-Gal,p--3b1D-GlcNAc,p--4b1D-Gal,p--6a2D-Neu,p)--6a1D-Man,p--2b1D-GlcNAc,p(--3a1L-Fuc,p)--4b1D-Gal,p)--6a1L-Fuc,p$MONO,perMe,Na,0,freeEnd	FA4	DGlcpAb1-3DXylpa1-3DGlcpAb1-3DXylpa1-3DGlcpAb1-3DXylpa1-3DGlcpAb1-3DXylpa1-3DGlcpAb1-4DXylpa1-OH	RES 1b:b-dgal-HEX-1:5 2b:b-dgal-HEX-1:5 3s:sulfate 4b:b-dglc-HEX-1:5|-1:a 5b:b-dglc-HEX-1:5|-1:a 6b:b-dglc-HEX-1:5 LIN 1:1o(4+1)2d 2:2o(2+1)3n 3:2o(3+1)4d 4:4o(4+1)5d 5:2o(4+1)6d		-3)[bDGalp(1-6)aDGlcp(1-6)]aDGlcp(1-4)aDGlcpA(1-3)aDManp(1-2)aDManp(1-3)bDGalp(1-	Neu5Ac(a2-3/6)Gal(b1-4)GlcNAc(b1-2)Man(a1-3)[Man(a1-3/6)Man(a1-6)]Man(b1-4)GlcNAc(b1-4)[Fuc(a1-6)]GlcNAc
WURCS=2.0/7,14,13/[a2122h-1x_1-5_2*NCC/3=O][a2122h-1b_1-5_2*NCC/3=O][a1122h-1b_1-5][a1122h-1a_1-5][a2112h-1b_1-5][Aad21122h-2a_2-6_5*NCC/3=O][a1221m-1a_1-5]/1-2-3-4-2-5-6-5-4-2-5-6-5-7/a4-b1_a6-n1_b4-c1_c3-d1_c6-i1_d2-e1_e4-f1_f3-g2_f4-h1_i2-j1_j4-k1_k3-l2_k4-m1	freeEnd--?b1D-Qui,p((--2?1NAc)--3a1L-Fuc,p)--4b1D-Gal,p--2a1L-Fuc,p$MONO,perMe,Na,0,freeEnd	FA4G2S1	DNeup5Gca2-3DGalpb1-3DGlcpNAca1-OH	RES 1b:b-dglc-HEX-1:5 2b:b-dgal-HEX-1:5 3b:b-dglc-HEX-1:5 4s:n-acetyl 5b:a-lgal-HEX-1:5|6:d 6b:b-dgal-HEX-1:5 7b:a-lgal-HEX-1:5|6:d 8b:b-dgal-HEX-1:5 LIN 1:1o(4+1)2d 2:2o(3+1)3d 3:3d(2+1)4n 4:3o(3+1)5d 5:3o(4+1)6d 6:6o(2+1)7d 7:6o(3+1)8d		-3)[bDGalpA(1-4)]aDGalp(1-3)[aDGalp(1-6)]bDGalp(1-3)[Ac(1-2)]bDGalpN(1-	Neu5Ac(a2-3/6)Gal(b1-4)GlcNAc(b1-2)[Neu5Ac(a2-3/6)Gal(b1-4)GlcNAc(b1-4)]Man(a1-3)[Neu5Ac(a2-3/6)Gal(b1-4)GlcNAc(b1-2)Man(a1-6)]Man(b1-4)GlcNAc(b1-4)GlcNAc
WURCS=2.0/4,5,4/[a2112h-1a_1-5_2*NCC/3=O][a2112h-1b_1-5][Aad21122h-2a_2-6_5*NCC/3=O][a2112h-1b_1-5_2*NCC/3=O]/1-2-3-4-2/a3-b1_b3-c2_b4-d1_d4-e1	freeEnd--?b1D-Glc,p--4b1D-Gal,p(--3a2D-NeuAc,p--8a2D-NeuAc,p)--4b1D-GalNAc,p--3b1D-Gal,p(--2a1L-Fuc,p)--3a1D-Gal,p$MONO,perMe,Na,0,freeEnd	A3F1G3S[6]1	LRhapa1-3LRhapa1-2DGalpa1-OH	RES 1b:b-dglc-HEX-1:5 2s:n-acetyl 3b:b-dglc-HEX-1:5 4s:n-acetyl 5b:b-dman-HEX-1:5 6b:b-dman-HEX-1:5 7b:b-dman-HEX-1:5 8b:b-dman-HEX-1:5 9b:b-dman-HEX-1:5 10b:b-dman-HEX-1:5 LIN 1:1d(2+1)2n 2:1o(4+1)3d 3:3d(2+1)4n 4:3o(4+1)5d 5:5o(3+1)6d 6:5o(6+1)7d 7:7o(3+1)8d 8:8o(2+1)9d 9:7o(6+1)10d		-3)[bDGlcp(1-2)]bDGalp(1-3)[Ac(1-2)]bDGlcpN(1-3)aLRhap(1-2)x?Gro(1-P-	Glc(a1-4)Glc(a1-4)Glc
WURCS=2.0/7,13,12/[a2122h-1x_1-5_2*NCC/3=O][a2122h-1b_1-5_2*NCC/3=O][a1122h-1b_1-5][a1122h-1a_1-5][a2112h-1b_1-5][Aad21122h-2a_2-6][a1221m-1a_1-5]/1-2-3-4-2-5-6-4-2-7-5-2-7/a4-b1_a6-m1_b4-c1_c4-l1_d2-e1_e4-f1_f3-g2_h2-i1_i3-j1_i4-k1_c?-d1_c?-h1	freeEnd--?[--4a1D-GalNAc,p--4a1D-GalNAc,p--?]$MONO,perMe,Na,0,freeEnd	FA2G1S1B	DGlcpAb1-3DGalpNAcb1-4DGlcpA[2S]b1-3DGalpNAc[4S]b1-4DGlcpAb1-3DGalpNAcb1-4DGlcpAb1-3DGalpb1-3DGalpb1-4DXylpa1-OH	RES 1b:b-dman-HEX-1:5 2b:b-dglc-HEX-1:5 3s:n-acetyl 4b:b-dgal-HEX-1:5 5s:n-acetyl LIN 1:1o(4+1)2d 2:2d(2+1)3n 3:2o(3+1)4d 4:4d(2+1)5n		-3)[bDGlcp(1-2)]bDGlcp(1-	Fuc(a1-2)Gal(b1-3)GlcNAc(b1-3)Gal(b1-4)Glc1Cer
WURCS=2.0/8,10,9/[a2122h-1x_1-5][a2112h-1b_1-5][a2122h-1b_1-5_2*NCC/3=O][a2112h-1a_1-5][axxxxh-1x_1-5][axxxxh-1x_1-5_2*NCC/3=O][a1221m-1a_1-5][a2112h-1b_1-5_2*NCC/3=O]/1-2-3-2-4-5-6-7-7-8/a4-b1_b3-c1_b4-j1_c4-d1_d3-e1_g3-h1_e?-f1_f?-g1_h?-i1	freeEnd--?[--3a1D-Gal,p--3a1D-Man,p--2a1D-Man,p--?]	FA4BG1(s)1S1	DGalpb1-4DGlcpNAcb1-3DGalpb1-4DGlcpNAcb1-3DGalpb1-4DGlcpNAcb1-6[DGalpb1-3]DGalpNAca1-OH	RES 1b:b-dglc-HEX-1:5 2s:n-acetyl 3b:b-dglc-HEX-1:5 4s:n-acetyl 5b:b-dman-HEX-1:5 6b:b-dman-HEX-1:5 7b:b-dglc-HEX-1:5 8s:n-acetyl 9b:b-dgal-HEX-1:5 10b:x-dgro-dgal-NON-2:6|1:a|2:keto|3:d 11s:n-acetyl 12b:b-dman-HEX-1:5 13b:b-dglc-HEX-1:5 14s:n-acetyl 15b:b-dgal-HEX-1:5 16b:x-dgro-dgal-NON-2:6|1:a|2:keto|3:d 17s:n-acetyl LIN 1:1d(2+1)2n 2:1o(4+1)3d 3:3d(2+1)4n 4:3o(4+1)5d 5:5o(3+1)6d 6:6o(2+1)7d 7…		-3)[bDGlcp(1-2)bDGlcpA(1-4)]bDGalp(1-4)bDGlcp(1-	Glc(b1-6)Glc
WURCS=2.0/5,7,6/[a2122h-1x_1-5][a2112h-1b_1-5][Aad21122h-2a_2-6_5*NCC/3=O][a2112h-1b_1-5_2*NCC/3=O][Aad21122h-2a_2-6_5*NCCO/3=O]/1-2-3-3-4-2-5/a4-b1_b3-c2_b4-e1_c8-d2_e3-f1_f3-g2	freeEnd--?b1D-Glc,p(--2a1L-Rha,p--3b1D-Glc,p)--4b1D-Glc,p$MONO,perMe,Na,0,freeEnd	F2A4G4	DXylpa1-OH	RES 1b:b-dglc-HEX-1:5 2b:b-dglc-HEX-1:5 3b:b-dglc-HEX-1:5 4b:b-dglc-HEX-1:5 LIN 1:1o(6+1)2d 2:2o(6+1)3d 3:3o(3+1)4d		-3)[bDGlcp(1-3)[x?Pyr(2-6:2-4)]bDManp(1-4)]aDGlcpA(1-3)aDManp(1-3)aDGalp(1-3)bDGalp(1-	Rha(a1-2)Ara
WURCS=2.0/8,11,10/[a2122h-1x_1-5][a2112h-1b_1-5][a2122h-1b_1-5_2*NCC/3=O][a2112h-1a_1-5][axxxxh-1x_1-5][axxxxh-1x_1-5_2*NCC/3=O][a1221m-1a_1-5][a2112h-1b_1-5_2*NCC/3=O]/1-2-3-2-4-5-6-6-7-7-8/a4-b1_b3-c1_b4-k1_c4-d1_d3-e1_h3-i1_e?-f1_f?-g1_g?-h1_i?-j1	freeEnd--??1D-Gal(--2a1L-Fuc,p)--3a1D-GalN,p$MONO,perMe,Na,0,freeEnd	A4G4(s)1	DManpa1-2DManpa1-3[DManpa1-2DManpa1-3[DManpa1-2DManpa1-6]DManpa1-6]DManpb1-4DGlcpNAcb1-4DGlcpNAca1-OH	RES 1b:b-dglc-HEX-1:5 2b:b-dgal-HEX-1:5 3b:b-dglc-HEX-1:5 4s:n-acetyl 5b:a-lgal-HEX-1:5|6:d 6b:b-dgal-HEX-1:5 LIN 1:1o(4+1)2d 2:2o(6+1)3d 3:3d(2+1)4n 4:3o(3+1)5d 5:3o(4+1)6d		-3)[bDGlcp(1-3)[xSPyr(2-6:2-4)]?DManp(1-4)]aDGlcpA(1-3)aDManp(1-3)aDGalp(1-3)bDGalp(1-	Fuc(a1-2)[GalNAc(a1-3)]Gal
WURCS=2.0/3,5,4/[a2112h-1a_1-5][a2112h-1b_1-5][Aad21122h-2a_2-6_5*NCC/3=O]/1-2-3-3-3/a3-b1_a6-e2_b3-c2_c8-d2	freeEnd--??1D-GalNAc,o--3b1D-GlcNAc,p(--3/4a1L-Fuc,p--2b1D-GalNAc,p)--4/3b1D-GalNAc,p$MONO,perMe,Na,0,freeEnd	FBiA2G1F1	DGlcpAb1-4DGlcpAb1-3[DGlcpb1-4]DGalpA[2S]a1-4DGalpa1-OH	RES 1b:b-dglc-HEX-1:5 2s:n-acetyl 3b:b-dglc-HEX-1:5 4s:n-acetyl 5b:b-dman-HEX-1:5 6b:b-dman-HEX-1:5 7b:b-dman-HEX-1:5 8b:b-dman-HEX-1:5 9b:b-dman-HEX-1:5 10b:b-dman-HEX-1:5 11b:b-dman-HEX-1:5 LIN 1:1d(2+1)2n 2:1o(4+1)3d 3:3d(2+1)4n 4:3o(4+1)5d 5:5o(3+1)6d 6:6o(2+1)7d 7:7o(2+1)8d 8:5o(6+1)9d 9:9o(3+1)10d 10:9o(6+1)11d		-3)[bDGlcp(1-3)[xSPyr(2-6:2-4)]bDManp(1-4)]aDGlcpA(1-3)aDManp(1-3)aDGalp(1-3)bDGalp(1-	Fuc(a1-3)[Gal(b1-4)]GlcNAc-ol
WURCS=2.0/7,11,10/[a2122h-1x_1-5_2*NCC/3=O][a2122h-1b_1-5_2*NCC/3=O][a1122h-1b_1-5][a1122h-1a_1-5][a2112h-1b_1-5][Aad21122h-2a_2-6][a1221m-1a_1-5]/1-2-3-4-2-5-6-4-2-2-7/a4-b1_a6-k1_b4-c1_c4-j1_d2-e1_e4-f1_f3-g2_h2-i1_c?-d1_c?-h1	freeEnd--?a1D-GalNAc,p--3b1D-Gal,p--4b1D-Gal,p--3b1D-GalNAc,p$MONO,perMe,Na,0,freeEnd	A2G1GlcNAc1	LFucpa1-3[LFucpa1-2[DGalpa1-3]DGalpb1-4]DGlcpNAcb1-3DGalpb1-4DGlcpa1-OH	RES 1b:b-dglc-HEX-1:5 2s:n-acetyl 3b:b-dglc-HEX-1:5 4s:n-acetyl 5b:b-dman-HEX-1:5 6b:b-dman-HEX-1:5 7b:b-dglc-HEX-1:5 8s:n-acetyl 9b:b-dgal-HEX-1:5 10b:b-dman-HEX-1:5 11b:b-dglc-HEX-1:5 12s:n-acetyl 13b:b-dgal-HEX-1:5 14b:b-dglc-HEX-1:5 15s:n-acetyl LIN 1:1d(2+1)2n 2:1o(4+1)3d 3:3d(2+1)4n 4:3o(4+1)5d 5:5o(3+1)6d 6:6o(2+1)7d 7:7d(2+1)8n 8:7o(4+1)9d 9:5o(6+1)10d 10:10o(2+1)11d 11:11d(2+1)12n 12:11o…		-3)[bDGlcp(1-4)]bDGlcpA(1-2)aDManp(1-4)bDGlcpA(1-2)aDManp(1-3)bDGlcp(1-	Fuc(a1-3/4)[Gal(b1-3/4)]GlcNAc(b1-3)Gal(b1-4)Glc-ol
WURCS=2.0/7,12,11/[a2122h-1x_1-5_2*NCC/3=O][a2122h-1b_1-5_2*NCC/3=O][a1122h-1b_1-5][a1122h-1a_1-5][a2112h-1b_1-5][Aad21122h-2a_2-6_5*NCC/3=O][a1221m-1a_1-5]/1-2-3-4-2-5-6-4-2-5-5-7/a4-b1_a6-l1_b4-c1_d2-e1_e4-f1_f3-g2_h2-i1_i4-j1_j4-k1_c?-d1_c?-h1	freeEnd--??1D-GlcA,p--4a1D-Man,p(--2b1D-GlcA,p)--4?1D-Man,p--2b1D-GlcA,p	Fman4G1S1(2,6)	DManpa1-3[DManpa1-2DManpa1-3[DManpa1-6]DManpa1-6]DManpb1-4DGlcpNAcb1-4DGlcpNAca1-OH	RES 1b:b-dglc-HEX-1:5 2s:n-acetyl 3b:b-dglc-HEX-1:5 4s:n-acetyl 5b:b-dman-HEX-1:5 6b:b-dman-HEX-1:5 7b:b-dglc-HEX-1:5 8s:n-acetyl 9b:b-dgal-HEX-1:5 10b:b-dglc-HEX-1:5 11s:n-acetyl 12b:b-dgal-HEX-1:5 13b:b-dman-HEX-1:5 14b:b-dglc-HEX-1:5 15s:n-acetyl 16b:b-dgal-HEX-1:5 17b:x-dgro-dgal-NON-2:6|1:a|2:keto|3:d 18s:n-acetyl 19b:a-lgal-HEX-1:5|6:d LIN 1:1d(2+1)2n 2:1o(4+1)3d 3:3d(2+1)4n 4:3o(4+1)5d 5:5…		-3)[bDGlcp(1-6),bDGlcpA(1-4)]aDGalp(1-6)aDManp(1-2)aDManp(1-3)[Ac(1-2)]bDGalpN(1-	Gal(b1-3)GalNAc(b1-4)Gal(b1-4)Glc1Cer
WURCS=2.0/5,6,5/[a2122h-1x_1-5][a2112h-1b_1-5][a2122h-1b_1-5_2*NCC/3=O][Aad21122h-2a_2-6_5*NCC/3=O][a2112h-1b_1-5_2*NCC/3=O]/1-2-3-2-4-5/a4-b1_b3-c1_b4-f1_c4-d1_d3-e2	freeEnd--?b1D-GlcA,p(--2b1D-Gal,p)--4a1L-Ara,p--4b1D-Gal,p	A3G3S2a	DGalpNAcb1-3DGlcpNAcb1-4DManpa1-OH	RES 1b:b-dgal-HEX-1:5 2s:n-acetyl 3b:b-dgal-HEX-1:5 4b:x-dgro-dgal-NON-2:6|1:a|2:keto|3:d 5s:n-acetyl 6b:b-dglc-HEX-1:5 7s:n-acetyl 8b:a-lgal-HEX-1:5|6:d LIN 1:1d(2+1)2n 2:1o(3+1)3d 3:3o(3+2)4d 4:4d(5+1)5n 5:1o(6+1)6d 6:6d(2+1)7n 7:6o(3+1)8d		-3)[bDGlcp(1-6)[Ac(1-2)]aDGlcpN(1-4),Ac(1-2)]bDGalpN(1-4)bDGlcpA(1-3)[Ac(1-2)]bDGalpN(1-	Gal(b1-4)GlcNAc(b1-2)Man(a1-6)[Man(a1-3)]Man(b1-4)GlcNAc(b1-4)[Fuc(a1-6)]GlcNAc
WURCS=2.0/7,11,10/[a2122h-1x_1-5_2*NCC/3=O][a2122h-1b_1-5_2*NCC/3=O][a1122h-1b_1-5][a1122h-1a_1-5][a2112h-1b_1-5][a2112h-1b_1-5_2*NCC/3=O][a1221m-1a_1-5]/1-2-3-4-2-5-5-4-2-6-7/a4-b1_a6-k1_b4-c1_d2-e1_e4-f1_f4-g1_h2-i1_i4-j1_c?-d1_c?-h1	freeEnd--??1D-GlcNAc,p(--4b1D-GlcNAc,p--4b1D-Man,p(--3a1D-Man,p(--2b1D-GlcNAc,p--4b1D-Gal,p--3b1D-GlcNAc,p--4b1D-Gal,p--3b1D-GlcNAc,p)--4b1D-GlcNAc,p--4b1D-Gal,p--3b1D-GlcNAc,p--4b1D-Gal,p--3b1D-GlcNAc,p)--6a1D-Man,p--2b1D-GlcNAc,p--4b1D-Gal,p--3b1D-GlcNAc,p--4b1D-Gal,p--3b1D-GlcNAc,p)--6a1L-Fuc,p}--3b1D-GlcNAc,p--4b1D-Gal,p--3b1D-GlcNAc,p$MONO,perMe,Na,0,freeEnd	A4G4S2	DNeup5Aca2-3DGalpb1-4DGlcpNAcb1-2DManpa1-3[DNeup5Aca2-6DGalpb1-4DGlcpNAcb1-2DManpa1-6]DManpb1-4DGlcpNAcb1-4DGlcpNAca1-OH	RES 1b:b-dgal-HEX-1:5 2s:n-acetyl 3b:b-dglc-HEX-1:5 4s:n-acetyl 5b:b-dgal-HEX-1:5 6b:b-dglc-HEX-1:5 7s:n-acetyl 8b:b-dgal-HEX-1:5 9b:x-dgro-dgal-NON-2:6|1:a|2:keto|3:d 10s:n-acetyl LIN 1:1d(2+1)2n 2:1o(3+1)3d 3:3d(2+1)4n 4:3o(4+1)5d 5:1o(6+1)6d 6:6d(2+1)7n 7:6o(4+1)8d 8:8o(3+2)9d 9:9d(5+1)10n		-3)[bDGlcp(1-6)[Ac(1-2)]bDGalpN(1-4)]aDGalp(1-6)bDGalp(1-3)[Ac(1-2)]bDGalpN(1-	Neu5Ac(a2-3)Gal(b1-4)GlcNAc(b1-2)Man(a1-3)[Neu5Ac(a2-6)Gal(b1-4)GlcNAc(b1-2)Man(a1-6)]Man(b1-4)GlcNAc(b1-4)GlcNAc
WURCS=2.0/4,4,3/[a2112h-1a_1-5_2*NCC/3=O][a2112h-1b_1-5][Aad21122h-2a_2-6][Aad21122h-2a_2-6_5*NCC/3=O]/1-2-3-4/a3-b1_a6-d2_b3-c2	freeEnd--??1D-Man,p(--6?1P)--2a1D-Man,p--2a1L-Rha,p	F2A4G4B	DGlcpa1-3DGlcpa1-6DGlcpa1-6DGlcpa1-OH	RES 1b:x-lara-PEN-1:4 2b:x-lara-PEN-1:4 3b:x-lara-PEN-1:4 4b:x-lara-PEN-1:4 LIN 1:1o(2+1)2d 2:2o(2+1)3d 3:3o(3+1)4d		-3)[bDGlcp(1-6)[Ac(1-2)]bDGalpN(1-4)]aDGalp(1-6)bDGlcp(1-3)[Ac(1-2)]bDGalpN(1-	Gal(a1-3)Gal(b1-4)GlcNAc(b1-2)Man(a1-3/6)[Neu5Ac(a2-3/6)Gal(b1-4)GlcNAc(b1-2)Man(a1-3/6)]Man(b1-4)GlcNAc(b1-4)GlcNAc
WURCS=2.0/4,6,5/[a2122h-1x_1-5][a2112h-1b_1-5][a2112h-1b_1-5_2*NCC/3=O][Aad21122h-2a_2-6_5*NCC/3=O]/1-2-3-2-4-3/a4-b1_b4-c1_c3-d1_d3-e2_d4-f1	redEnd--??1D-Glc,o--4b1D-Glc,p--4b1D-Glc,p(--4b1D-Glc,p--6a1D-Xyl,p)--6a1D-Xyl,p--2a1L-Ara,f	M5A1	LFucpa1-3[DGalpb1-4]DGlcpNAcb1-6DGalpb1-4DGlcpa1-OH	RES 1b:b-dglc-HEX-1:5 2b:a-lgal-HEX-1:5|6:d 3b:b-dgal-HEX-1:5 4b:b-dglc-HEX-1:5 5s:n-acetyl 6b:b-dgal-HEX-1:5 7b:a-lgal-HEX-1:5|6:d LIN 1:1o(3+1)2d 2:1o(4+1)3d 3:3o(3+1)4d 4:4d(2+1)5n 5:4o(3+1)6d 6:4o(4+1)7d		-3)[bDGlcp(1-6)]bDGalp(1-3)[Ac(1-2)]bDGalpN(1-	Rha(a1-4)Rha(a1-4)[Rha(a1-2)]Glc
WURCS=2.0/7,12,11/[a2122h-1x_1-5_2*NCC/3=O][a2122h-1b_1-5_2*NCC/3=O][a1122h-1b_1-5][a1122h-1a_1-5][a1221m-1a_1-5][a2112h-1b_1-5][Aad21122h-2a_2-6_5*NCC/3=O]/1-2-3-4-2-5-6-7-6-4-2-6/a4-b1_b4-c1_d2-e1_e3-f1_e4-g1_g3-h2_g4-i1_j2-k1_k4-l1_c?-d1_c?-j1	freeEnd--?a1D-GalNAc,p--3b1D-Gal,p--3b1D-GlcNAc,p--3a1L-Fuc,p$MONO,perMe,Na,0,freeEnd	A4F1G3GalNAc1S4	DManpa1-2DManpa1-2DManpa1-3[DManpa1-3[DManpa1-6]DManpa1-6]DManpb1-4DGlcpNAcb1-4DGlcpNAca1-OH	RES 1b:b-dglc-HEX-1:5 2s:n-acetyl 3b:b-dglc-HEX-1:5 4s:n-acetyl 5b:b-dman-HEX-1:5 6b:b-dman-HEX-1:5 7b:b-dglc-HEX-1:5 8s:n-acetyl 9b:b-dgal-HEX-1:5 10b:x-dgro-dgal-NON-2:6|1:a|2:keto|3:d 11s:n-acetyl 12b:b-dman-HEX-1:5 13b:b-dglc-HEX-1:5 14s:n-acetyl 15b:b-dgal-HEX-1:5 16b:a-lgal-HEX-1:5|6:d LIN 1:1d(2+1)2n 2:1o(4+1)3d 3:3d(2+1)4n 4:3o(4+1)5d 5:5o(3+1)6d 6:6o(2+1)7d 7:7d(2+1)8n 8:7o(4+1)9d 9:9o(6…		-3)[bDGlcp(1-6)aDGlcp(1-4)]bDGalp(1-6)bDGalf(1-3)[Ac(1-2)]bDGalpN(1-	Rha(a1-2)[Glc(b1-3)]Glc
WURCS=2.0/5,7,6/[a2112h-1a_1-5_2*NCC/3=O][a2112h-1b_1-5][a2122h-1b_1-5_2*NCC/3=O][a1221m-1a_1-5][Aad21122h-2a_2-6_5*NCCO/3=O]/1-2-3-4-2-5-2/a3-b1_a6-c1_c3-d1_c4-e1_e3-f2_e4-g1	freeEnd--??1D-GlcNAc,p--4b1D-GlcNAc,p--4b1D-Man,p(--3a1D-Man,p(--2b1D-GlcNAc,p--4b1D-Gal,p)--4b1D-GlcNAc,p--4b1D-Gal,p)--6a1D-Man,p(--2b1D-GlcNAc,p--4b1D-Gal,p)--4b1D-GlcNAc,p--4b1D-Gal,p	FA4F3G4S[6]1	DNeup5Ac[9A]a2-3DGalpb1-4DGlcpNAca1-OH	RES 1b:b-dgal-HEX-1:5 2s:n-acetyl 3b:b-dgal-HEX-1:5 4b:x-dgro-dgal-NON-2:6|1:a|2:keto|3:d 5s:n-acetyl 6b:b-dglc-HEX-1:5 7s:n-acetyl 8b:b-dgal-HEX-1:5 9b:b-dglc-HEX-1:5 10s:n-acetyl 11b:b-dgal-HEX-1:5 12b:x-dgro-dgal-NON-2:6|1:a|2:keto|3:d 13s:n-acetyl LIN 1:1d(2+1)2n 2:1o(3+1)3d 3:3o(3+2)4d 4:4d(5+1)5n 5:1o(6+1)6d 6:6d(2+1)7n 7:6o(4+1)8d 8:8o(3+1)9d 9:9d(2+1)10n 10:9o(4+1)11d 11:11o(3+2)12d 12:12…		-3)[bDGlcp(1-6)aDGlcp(1-4)bDGlcpA(1-6)aDGlcp(1-4)]bDGalp(1-4)bDGlcp(1-	Neu5Ac(a2-3)Gal(b1-4)GlcNAc(b1-2)Man(a1-6)[Gal(b1-4)GlcNAc(b1-2)Man(a1-3)]Man(b1-4)GlcNAc(b1-4)[Fuc(a1-6)]GlcNAc
WURCS=2.0/4,6,5/[a2122h-1x_1-5][a2112h-1b_1-5][a2112h-1b_1-5_2*NCC/3=O][a1221m-1a_1-5]/1-2-3-2-3-4/a4-b1_b4-c1_c3-d1_d4-e1_e3-f1	freeEnd--??1D-GlcNAc--4b1D-Man,p(--3a1D-Man,p(--2a1D-Man,p--2a1D-Man,p)--6a1D-Man,p)--6a1D-Man,p(--3a1D-Man,p--2a1D-Man,p)--6a1D-Man,p--2a1D-Man,p	FA2	DGalpb1-4DGlcpNAcb1-2DManpa1-3[DGalpb1-4DGlcpNAcb1-2[DGlcpNAcb1-6]DManpa1-6]DManpb1-4DGlcpNAcb1-4DGlcpNAca1-OH	RES 1b:b-dglc-HEX-1:5 2b:b-dgal-HEX-1:5 3b:x-dgro-dgal-NON-2:6|1:a|2:keto|3:d 4s:n-acetyl 5b:x-dgro-dgal-NON-2:6|1:a|2:keto|3:d 6s:n-acetyl 7b:b-dgal-HEX-1:5 8s:n-acetyl LIN 1:1o(4+1)2d 2:2o(3+2)3d 3:3d(5+1)4n 4:3o(8+2)5d 5:5d(5+1)6n 6:2o(4+1)7d 7:7d(2+1)8n		-3)[bDGlcpA(1-2)]aDManp(1-3)aDGalp(1-3)aDGalp(1-	Neu5Ac(a2-3)Gal(b1-4)GlcNAc(b1-2)[Neu5Ac(a2-3)Gal(b1-4)GlcNAc(b1-4)]Man(a1-3)[Neu5Ac(a2-3)Gal(b1-4)GlcNAc(b1-2)Man(a1-6)]Man(b1-4)GlcNAc(b1-4)[Fuc(a1-6)]GlcNAc
WURCS=2.0/7,13,12/[a2122h-1x_1-5_2*NCC/3=O][a2122h-1b_1-5_2*NCC/3=O][a1122h-1b_1-5][a1122h-1a_1-5][a1221m-1a_1-5][a2112h-1b_1-5][Aad21122h-2a_2-6_5*NCC/3=O]/1-2-3-4-2-5-6-7-6-2-4-2-6/a4-b1_b4-c1_c3-d1_c4-j1_c6-k1_d2-e1_e3-f1_e4-g1_g3-h2_g4-i1_k2-l1_l4-m1	freeEnd--?b1D-Gal,p--6b1D-Gal,p--3b1D-Gal,p$MONO,perMe,Na,0,freeEnd	M6A2G1S1	DGalpb1-4DGlcpNAcb1-2[DGalpb1-4DGlcpNAcb1-4]DManpa1-3[DNeup5Aca2-3DGalpb1-4DGlcpNAcb1-2DManpa1-6]DManpb1-4DGlcpNAcb1-4[LFucpa1-6]DGlcpNAca1-OH	RES 1b:b-dglc-HEX-1:5 2s:n-acetyl 3b:a-lgal-HEX-1:5|6:d 4b:b-dgal-HEX-1:5 LIN 1:1d(2+1)2n 2:1o(3+1)3d 3:1o(4+1)4d		-3)[bDGlcpA(1-4)]aLRhap(1-3)aLRhap(1-2)aLRhap(1-3)aDGalp(1-	Gal(b1-4)GlcNAc(b1-3)Gal(b1-3)[Gal(b1-4)GlcNAc(b1-6)]GalNAc
WURCS=2.0/6,11,10/[a2122h-1x_1-5_2*NCC/3=O][a2122h-1b_1-5_2*NCC/3=O][a1122h-1b_1-5][a1122h-1a_1-5][a1221m-1a_1-5][a2112h-1b_1-5]/1-2-3-4-2-5-6-6-4-2-2/a4-b1_b4-c1_c4-k1_d2-e1_e3-f1_e4-g1_g4-h1_i2-j1_c?-d1_c?-i1	freeEnd--?b1D-ManA,p--4[--4b1D-ManA,p--?]--4b1D-ManA,p$MONO,perMe,Na,0,freeEnd	F4A2G2B	DNeup5Aca2-3DGalpb1-3[LFucpa1-3DGlcpNAcb1-6]DGalpNAca1-OH	RES 1b:b-dglc-HEX-1:5 2b:x-lido-HEX-1:5|-1:a 3b:b-dglc-HEX-1:5 4s:n-acetyl 5b:b-dglc-HEX-1:5|-1:a 6s:sulfate LIN 1:1o(4+1)2d 2:2o(4+1)3d 3:3d(2+1)4n 4:3o(4+1)5d 5:1o(6+1)6n		-3)[bDGlcpA(1-4)]bDGalp(1-2)[Ac(1-6)]aDManp(1-3)[Ac(1-6)]aDManp(1-3)bDGlcp(1-	Neu5Ac(a2-3)Gal(b1-3/4)[Fuc(a1-3/4)]GlcNAc(b1-2/4)[GlcNAc(b1-2/4)]Man(a1-3)[Gal(b1-3/4)GlcNAc(b1-2/6)[GlcNAc(b1-2/6)]Man(a1-6)]Man(b1-4)GlcNAc(b1-4)[Fuc(a1-6)]GlcNAc
WURCS=2.0/7,11,10/[a2122h-1x_1-5_2*NCC/3=O][a2122h-1b_1-5_2*NCC/3=O][a1122h-1b_1-5][a1122h-1a_1-5][a1221m-1a_1-5][a2112h-1b_1-5][a2112h-1b_1-5_2*NCC/3=O]/1-2-3-4-2-5-6-6-4-2-7/a4-b1_b4-c1_d2-e1_e3-f1_e4-g1_g4-h1_i2-j1_j4-k1_c?-d1_c?-i1	redEnd--??1D-GalN,o--6b1D-GlcN,p--4b1D-Gal,p	A3G3Lac3S1	DGalpb1-4DGlcpNAcb1-3[DNeup5Aca2-3DGalpb1-4DGlcpNAcb1-6]DGalpNAca1-OH	RES 1b:b-dgal-HEX-1:5 2s:n-acetyl 3b:b-dgal-HEX-1:5 4b:b-dglc-HEX-1:5 5s:n-acetyl 6b:b-dgal-HEX-1:5 7b:b-dglc-HEX-1:5 8s:n-acetyl 9b:b-dgal-HEX-1:5 10b:x-dgro-dgal-NON-2:6|1:a|2:keto|3:d 11s:n-acetyl LIN 1:1d(2+1)2n 2:1o(3+1)3d 3:1o(6+1)4d 4:4d(2+1)5n 5:4o(4+1)6d 6:6o(3+1)7d 7:7d(2+1)8n 8:7o(4+1)9d 9:9o(3+2)10d 10:10d(5+1)11n		-3)[bDGlcpA(1-4)]bDGalp(1-3)[aDGalp(1-2)]aDGalp(1-3)bDGlcp(1-	Neu5Ac(a2-3)Gal(b1-3/4)[Fuc(a1-3/4)]GlcNAc(b1-6)[Gal(b1-3)]GalNAc
WURCS=2.0/4,6,5/[a2112h-1a_1-5_2*NCC/3=O][a2112h-1b_1-5][a2122h-1b_1-5_2*NCC/3=O][a1221m-1a_1-5]/1-2-3-4-2-2/a3-b1_a6-c1_c3-d1_c4-e1_e4-f1	redEnd--??1D-Glc,o--4a1D-Glc,p--3a1D-Glc,p	FA2F1G1	LArafb1-3LArafb1-2LArafb1-2LArafa1-OH	RES 1b:b-dman-HEX-1:5 2b:b-dglc-HEX-1:5 3s:n-acetyl LIN 1:1o(2+1)2d 2:2d(2+1)3n		-3)[bDGlcpA(1-4)]bDGalp(1-3)[aDGlcp(1-2)]aDGalp(1-3)bDGalp(1-	Neu5Ac(a2-6)Gal(b1-4)GlcNAc(b1-2)Man(a1-3)[Man(a1-3/6)Man(a1-6)]Man(b1-4)GlcNAc(b1-4)GlcNAc
WURCS=2.0/7,15,14/[a2122h-1x_1-5_2*NCC/3=O][a2122h-1b_1-5_2*NCC/3=O][a1122h-1b_1-5][a1122h-1a_1-5][a1221m-1a_1-5][a2112h-1b_1-5][Aad21122h-2a_2-6_5*NCCO/3=O]/1-2-3-4-2-5-6-7-6-4-2-5-6-7-6/a4-b1_b4-c1_c3-d1_c6-j1_d2-e1_e3-f1_e4-g1_g3-h2_g4-i1_j2-k1_k3-l1_k4-m1_m3-n2_m4-o1	freeEnd--??1D-GlcNAc,o(--4b1D-GlcNAc,p--4b1D-Man,p((--3a1D-Man,p--2b1D-GlcNAc,p--4b1D-Gal,p)--4b1D-GlcNAc,p)--6a1D-Man,p--2b1D-GlcNAc,p)--6a1L-Fuc,p$MONO,perMe,Na,0,freeEnd	FBiA3G3S1a	LFucpa1-3[DGalpb1-3[LFucpa1-4]DGlcpNAcb1-3DGalpb1-4]DGlcpa1-OH	RES 1b:x-lman-HEX-1:5|6:d 2b:x-lman-HEX-1:5|6:d 3b:b-dglc-HEX-1:5 4s:n-acetyl 5b:x-lman-HEX-1:5|6:d LIN 1:1o(2+1)2d 2:2o(2+1)3d 3:3d(2+1)4n 4:3o(3+1)5d		-3)[bDGlcpA(1-4)]bDGalp(1-3)aDGalp(1-3)[xRPyr(2-6:2-4)]bDGalp(1-4)bDGlcp(1-	GlcNAc(b1-2)Man(a1-3)[Xyl(b1-2)][Man(a1-6)]Man(b1-4)GlcNAc(b1-4)[Fuc(a1-3)]GlcNAc
WURCS=2.0/7,13,12/[a2122h-1x_1-5_2*NCC/3=O][a2122h-1b_1-5_2*NCC/3=O][a1122h-1b_1-5][a1122h-1a_1-5][a2112h-1b_1-5][Aad21122h-2a_2-6][a1221m-1a_1-5]/1-2-3-4-2-5-6-2-4-2-5-5-7/a4-b1_a6-m1_b4-c1_c3-d1_c4-h1_c6-i1_d2-e1_e4-f1_f3-g2_i2-j1_j4-k1_k4-l1	freeEnd--??1D-GlcNAc,p(--??1L-Fuc,p)--??1D-GlcNAc,p--??1D-Man,p(--??1D-Man,p(--??1D-GlcNAc,p--??1D-Gal,p--??2D-NeuAc,p)--??1D-GlcNAc,p--??1D-Gal,p--??2D-NeuAc,p)--??1D-Man,p(--??1D-GlcNAc,p--??1D-Gal,p--??2D-NeuAc,p)--??1D-GlcNAc,p--??1D-Gal,p--??2D-NeuAc,p	A2G2S2(2,3)(2,3)	DNeup5Aca2-6DGalpb1-4DGlcpNAcb1-2DManpa1-3[DGalpb1-4DGlcpNAcb1-2DManpa1-6]DManpb1-4DGlcpNAcb1-4[LFucpa1-6]DGlcpNAca1-OH	RES 1b:b-dglc-HEX-1:5 2b:x-dxyl-PEN-1:5 3b:x-dxyl-PEN-1:5 LIN 1:1o(3+1)2d 2:2o(3+1)3d		-3)[bDGlcpA(1-4)]bDGalp(1-3)aDGalp(1-3)bDGlcp(1-	Gal(b1-3)GlcNAc(b1-2)Man(a1-3/6)[GlcNAc(b1-2)Man(a1-3/6)][Xyl(b1-2)]Man(b1-4)GlcNAc(b1-4)[Fuc(a1-3)]GlcNAc
WURCS=2.0/4,5,4/[a2112h-1a_1-5_2*NCC/3=O][a2112h-1b_1-5][Aad21122h-2a_2-6_5*NCCO/3=O][a2112h-1b_1-5_2*NCC/3=O]/1-2-3-4-2/a3-b1_b3-c2_b4-d1_d4-e1	redEnd--??1D-GlcNAc,o(--4b1D-GlcNAc,p--4b1D-Man,p((--3a1D-Man,p(--2b1D-GlcNAc,p)--4b1D-GlcNAc,p)--4b1D-GlcNAc,p)--6a1D-Man,p--2b1D-GlcNAc,p--4b1D-Gal,p)--6a1L-Fuc,p	FA2G2S1	DNeup5Aca2-3DGalpb1-3[DNeup5Aca2-3DGalpb1-4DGlcpNAcb1-3DGalpb1-4DGlcpNAcb1-6]DGalpNAca1-OH	RES 1b:b-dglc-HEX-1:5 2s:n-acetyl 3b:b-dglc-HEX-1:5 4s:n-acetyl 5b:b-dman-HEX-1:5 6b:b-dman-HEX-1:5 7b:b-dglc-HEX-1:5 8s:n-acetyl 9b:a-lgal-HEX-1:5|6:d 10b:b-dgal-HEX-1:5 11b:b-dman-HEX-1:5 12b:b-dglc-HEX-1:5 13s:n-acetyl 14b:b-dgal-HEX-1:5 15b:x-dgro-dgal-NON-2:6|1:a|2:keto|3:d 16s:n-acetyl 17b:b-dglc-HEX-1:5 18s:n-acetyl 19b:b-dgal-HEX-1:5 LIN 1:1d(2+1)2n 2:1o(4+1)3d 3:3d(2+1)4n 4:3o(4+1)5d 5:5…		-3)[bDGlcpA(1-6)aDGlcp(1-2)]aLRhap(1-3)bDGlcp(1-	Gal(b1-3)GlcNAc(b1-2)Man(a1-3/6)[Xyl(b1-2)][Man(a1-3/6)]Man(b1-4)GlcNAc(b1-4)[Fuc(a1-3)]GlcNAc
WURCS=2.0/6,10,9/[a2122h-1x_1-5_2*NCC/3=O][a2122h-1b_1-5_2*NCC/3=O][a1122h-1b_1-5][a1122h-1a_1-5][a2112h-1b_1-5_2*NCC/3=O][Aad21122h-2a_2-6_5*NCCO/3=O]/1-2-3-4-2-5-6-4-4-4/a4-b1_b4-c1_c3-d1_c6-h1_d2-e1_e4-f1_f3-g2_h3-i1_h6-j1	freeEnd--?a1D-Glc,p--3a1L-Rha,p$MONO,perMe,Na,0,freeEnd	FA4G4Lac1Gal1S1	DNeup5Aca2-8DNeup5Aca2-3[DGalpNAcb1-4]DGalpb1-4DGlcpa1-OH	RES 1b:b-dglc-HEX-1:5 2s:n-acetyl 3b:b-dglc-HEX-1:5 4b:b-dgal-HEX-1:5 5b:b-dgal-HEX-1:5 LIN 1:1d(2+1)2n 2:1o(3+1)3d 3:3o(3+1)4d 4:3o(6+1)5d		-3)[bDManp(1-4)]aDGalp(1-4)aLRhap(1-3)[Ac(1-2)]bDGlcpN(1-	Man(a1-3)Man(b1-4)GlcNAc(b1-4)[Fuc(a1-6)]GlcNAc
WURCS=2.0/7,11,10/[a2122h-1x_1-5_2*NCC/3=O][a2122h-1b_1-5_2*NCC/3=O][a1122h-1b_1-5][a1122h-1a_1-5][a2112h-1b_1-5][Aad21122h-2a_2-6_5*NCCO/3=O][a1221m-1a_1-5]/1-2-3-4-2-5-6-4-2-7-5/a4-b1_b4-c1_d2-e1_e4-f1_f3-g2_h2-i1_i3-j1_i4-k1_c?-d1_c?-h1	freeEnd--??1D-GlcNAc,p--4b1D-GlcNAc,p--4b1D-Man,p(--3a1D-Man,p(--2a1D-Man,p--2a1D-Man,p--3a1D-Glc,p--3a1D-Glc,p)--6a1D-Man,p--2a1D-Man,p--3a1D-Man,p)--6a1D-Man,p	FA3BG3(s)1S1	DGalpb1-4[LFucpa1-3]DGlcpNAca1-OH	RES 1b:b-dglc-HEX-1:5 2b:b-dgal-HEX-1:5 3b:x-dgro-dgal-NON-2:6|1:a|2:keto|3:d 4s:n-acetyl 5b:x-dgro-dgal-NON-2:6|1:a|2:keto|3:d 6s:n-acetyl 7b:x-dgro-dgal-NON-2:6|1:a|2:keto|3:d 8s:n-acetyl 9b:b-dgal-HEX-1:5 10s:n-acetyl 11b:b-dgal-HEX-1:5 12b:x-dgro-dgal-NON-2:6|1:a|2:keto|3:d 13s:n-acetyl 14b:x-dgro-dgal-NON-2:6|1:a|2:keto|3:d 15s:n-acetyl LIN 1:1o(4+1)2d 2:2o(3+2)3d 3:3d(5+1)4n 4:3o(8+2)5d 5:5…		-3)[bDManp(1-4)bDGlcpA(1-2)]aDManp(1-2)aDManp(1-3)aDGalp(1-	Neu5Ac(a2-3)Gal(b1-4)GlcNAc(b1-3)Gal(b1-4)Glc-ol
WURCS=2.0/7,12,11/[a2122h-1x_1-5_2*NCC/3=O][a2122h-1b_1-5_2*NCC/3=O][a1122h-1b_1-5][a1122h-1a_1-5][a2112h-1b_1-5][Aad21122h-2a_2-6][a1221m-1a_1-5]/1-2-3-4-2-5-6-4-2-7-5-2/a4-b1_b4-c1_c4-l1_d2-e1_e4-f1_f3-g2_h2-i1_i3-j1_i4-k1_c?-d1_c?-h1	freeEnd--?b1D-Glc,p--4b1D-Glc,p--3a1D-Man,p--6?1Ac	A2G2S2(2,3)(2,6)	DGlcpAb1-4DGlcpNAca1-4LIdopAa1-4DGlcpNAc[6S]a1-OH	RES 1b:b-dglc-HEX-1:5 2b:b-dgal-HEX-1:5 3b:b-dgal-HEX-1:5 4b:b-dgal-HEX-1:5 5b:b-dgal-HEX-1:5 LIN 1:1o(4+1)2d 2:2o(3+1)3d 3:3o(3+1)4d 4:4o(3+1)5d		-3)[bDRibf(1-2)]bDRibf(1-7)?XKdop(2-	Gal3S(b1-4)Glc-ol
WURCS=2.0/6,11,10/[a2122h-1x_1-5_2*NCC/3=O][a2122h-1b_1-5_2*NCC/3=O][a1122h-1b_1-5][a1122h-1a_1-5][a2112h-1b_1-5_2*NCC/3=O][Aad21122h-2a_2-6_5*NCCO/3=O]/1-2-3-4-2-5-6-4-2-5-6/a4-b1_b4-c1_c3-d1_c6-h1_d2-e1_e4-f1_f3-g2_h2-i1_i4-j1_j3-k2	freeEnd--?b1D-GlcNAc,p--4b1D-GlcNAc,p--4b1D-Man,p$MONO,perMe,Na,0,freeEnd	FA2B	DNeup5Aca2-3DGalpb1-4DGlcpNAcb1-3DGalpb1-4DGlcpNAcb1-6[DGalpb1-3]DGalpNAca1-OH	RES 1b:b-dglc-HEX-1:5 2s:n-acetyl 3b:a-lgal-HEX-1:5|6:d 4b:b-dgal-HEX-1:5 5b:x-dgro-dgal-NON-2:6|1:a|2:keto|3:d 6s:n-glycolyl LIN 1:1d(2+1)2n 2:1o(3+1)3d 3:1o(4+1)4d 4:4o(3+2)5d 5:5d(5+1)6n		-3)[bDRibf(1-2)]bDRibf(1-7)aXKdop(2-3)[bDRibf(1-2)]bDRibf(1-	Glc(b1-2)Glc
WURCS=2.0/7,15,14/[a2122h-1x_1-5_2*NCC/3=O][a2122h-1b_1-5_2*NCC/3=O][a1122h-1b_1-5][a1122h-1a_1-5][a1221m-1a_1-5][a2112h-1b_1-5][Aad21122h-2a_2-6_5*NCC/3=O]/1-2-3-4-2-5-6-7-6-4-2-5-6-7-6/a4-b1_b4-c1_c3-d1_c6-j1_d2-e1_e3-f1_e4-g1_g3-h2_g4-i1_j2-k1_k3-l1_k4-m1_m3-n2_m4-o1	freeEnd--??1D-Glc--6a1D-Glc,p--4a1D-Glc,p--4a1D-Glc,p--6a1D-Glc,p$MONO,perMe,Na,0,freeEnd	M4A2G2S2	DGlcpNAcb1-2DManpa1-OH	RES 1b:b-dglc-HEX-1:5 2s:n-acetyl 3b:b-dglc-HEX-1:5 4s:n-acetyl 5b:b-dman-HEX-1:5 6b:b-dman-HEX-1:5 7b:b-dglc-HEX-1:5 8s:n-acetyl 9b:b-dglc-HEX-1:5 10s:n-acetyl 11b:b-dman-HEX-1:5 12b:b-dman-HEX-1:5 13b:b-dman-HEX-1:5 14b:a-lgal-HEX-1:5|6:d LIN 1:1d(2+1)2n 2:1o(4+1)3d 3:3d(2+1)4n 4:3o(4+1)5d 5:5o(3+1)6d 6:6o(2+1)7d 7:7d(2+1)8n 8:5o(4+1)9d 9:9d(2+1)10n 10:5o(6+1)11d 11:11o(3+1)12d 12:11o(6+1)13d 1…		-3)[bDRibf(1-2)]bDRibf(1-7)bXKdop(2-	Man(a1-2)Man(a1-2)Man(a1-3)[Man(a1-2)Man(a1-3)[Man(a1-2)Man(a1-6)]Man(a1-6)]Man(b1-4)GlcNAc
WURCS=2.0/7,10,9/[a2122h-1x_1-5_2*NCC/3=O][a2122h-1b_1-5_2*NCC/3=O][a1122h-1b_1-5][a1122h-1a_1-5][a1221m-1a_1-5][a2112h-1b_1-5][a2112h-1b_1-5_2*NCC/3=O]/1-2-3-4-2-5-6-4-2-7/a4-b1_b4-c1_d2-e1_e3-f1_e4-g1_h2-i1_i4-j1_c?-d1_c?-h1	freeEnd--??1D-GlcNAc,p(--4b1D-GlcNAc,p--4b1D-Man,p(--3a1D-Man,p(--2b1D-GlcNAc,p(--3a1L-Fuc,p)--4b1D-Gal,p--3/6a2D-NeuAc,p)--4b1D-GlcNAc,p)--6a1D-Man,p(--2b1D-GlcNAc,p--4b1D-Gal,p)--6b1D-GlcNAc,p--4b1D-Gal,p--3/6a2D-NeuAc,p)--6a1L-Fuc,p$MONO,perMe,Na,0,freeEnd	A1BH5	LRhapa1-3DGlcpNAcb1-2LRhapa1-2LRhapa1-OH	RES 1b:b-dglc-HEX-1:5 2b:b-dglc-HEX-1:5 3b:b-dglc-HEX-1:5 4b:b-dglc-HEX-1:5 LIN 1:1o(6+1)2d 2:2o(6+1)3d 3:3o(2+1)4d		-3)[bDRibf(1-4)aDGlcpA(1-2)]aLRhap(1-3)bLRhap(1-4)aLRhap(1-3)[Ac(1-2)]bDGlcpN(1-	Man(a1-3)[Man(a1-6)]Man(a1-6)[Man(a1-3)]Man(b1-4)GlcNAc
WURCS=2.0/3,4,3/[a2112h-1a_1-5_2*NCC/3=O][a2112h-1b_1-5][Aad21122h-2a_2-6]/1-2-3-3/a3-b1_a6-d2_b3-c2	freeEnd--?[--3a1D-Gal,p(--2a1D-Gal,p)--3b1D-Gal,f--3a1D-Gal,p--3b1D-Gal,f--?]	A4BG4Gal1S2	DXylpa1-3DXylpa1-3DGlcpa1-OH	RES 1b:b-dglc-HEX-1:5		-3)[bDRibf(1-4)bDGlcpA(1-4)]aDGalp(1-6)aDManp(1-2)aDManp(1-3)[Ac(1-2)]bDGalpN(1-	Fuc(a1-2)Gal(b1-4)GlcNAc(b1-2)Man(a1-3)[Man(a1-3)[Man(a1-6)]Man(a1-6)]Man(b1-4)GlcNAc(b1-4)GlcNAc
WURCS=2.0/5,7,6/[a2122h-1x_1-5][a2112h-1b_1-5][a2122h-1b_1-5_2*NCC/3=O][a2112h-1b_1-5_2*NCC/3=O][a1221m-1a_1-5]/1-2-3-2-4-5-4/a4-b1_b3-c1_b4-g1_c4-d1_d3-e1_e3-f1	freeEnd--?[--3a1L-Rha,p--3a1L-Rha,p--2a1L-Rha,p(--2b1D-Glc,p--?])--3b1D-GlcA,p$MONO,perMe,Na,0,freeEnd	A4G4Lac2	DGalpb1-4DGlcpNAcb1-6[DNeup5Aca2-3DGalpb1-4DGlcpNAcb1-2]DManpa1-6[DGalpb1-4[LFucpa1-3]DGlcpNAcb1-2DManpa1-3]DManpb1-4DGlcpNAcb1-4DGlcpNAca1-OH	RES 1b:b-dglc-HEX-1:5 2b:b-dgal-HEX-1:5 3b:b-dgal-HEX-1:5 4b:b-dgal-HEX-1:5 5s:n-acetyl 6b:b-dgal-HEX-1:5 LIN 1:1o(4+1)2d 2:2o(3+1)3d 3:3o(3+1)4d 4:4d(2+1)5n 5:4o(3+1)6d		-3)[bDRibf(1-4)bDGlcpA(1-4)]aDGalp(1-6)aDManp(1-4)aDManp(1-3)[Ac(1-2)]bDGalpN(1-	Gal(a1-3)Gal(b1-4)GlcNAc(b1-2)Man(a1-3/6)[Neu5Ac(a2-3/6)Gal(b1-4)GlcNAc(b1-2)Man(a1-3/6)]Man(b1-4)GlcNAc(b1-4)[Fuc(a1-6)]GlcNAc
WURCS=2.0/5,7,6/[a2122h-1x_1-5][a2112h-1b_1-5][Aad21122h-2a_2-6_5*NCCO/3=O][Aad21122h-2a_2-6_5*NCC/3=O][a2112h-1b_1-5_2*NCC/3=O]/1-2-3-4-5-2-4/a4-b1_b3-c2_b4-e1_c8-d2_e3-f1_f3-g2	freeEnd--??1D-Glc--4b1D-Glc,p--3a1D-Man,p--2b1D-GlcA,p	FA1GalNAc[SO4-2]1	DGalpb1-3[DGalpa1-6]DGlcpb1-3DGlcpNAca1-OH	RES 1b:b-dglc-HEX-1:5 2b:x-lido-HEX-1:5|-1:a 3b:b-dglc-HEX-1:5 4s:n-sulfate 5b:b-dglc-HEX-1:5|-1:a 6s:sulfate LIN 1:1o(4+1)2d 2:2o(4+1)3d 3:3d(-1+1)4n 4:3o(4+1)5d 5:1o(6+1)6n		-3)[bDXulf(2-2)]aLRhap(1-3)[bDXulf(2-2)]bLRhap(1-	Gal(b1-4)GlcNAc(b1-2)Man(a1-3)[GlcNAc(b1-2)Man(a1-6)][GlcNAc(b1-4)]Man(b1-4)GlcNAc(b1-4)GlcNAc
WURCS=2.0/4,9,8/[a2122h-1x_1-5][a2112h-1b_1-5][Aad21122h-2a_2-6_5*NCC/3=O][a2112h-1b_1-5_2*NCC/3=O]/1-2-3-3-3-4-2-3-3/a4-b1_b3-c2_b4-f1_c8-d2_d8-e2_f3-g1_g3-h2_h8-i2	freeEnd--?D-Glc--4b1D-Glc,p--4b1D-Glc,p(--4b1D-Glc,p--6a1D-Xyl,p)--6a1D-Xyl,p--2a1L-Ara,f$MONO,perMe,Na,0,freeEnd	FA3(s)1G3(s)1S3	DNeup5Aca2-8DNeup5Aca2-8DNeup5Aca2-3[DNeup5Aca2-3DGalpb1-3[DNeup5Aca2-6]DGalpNAcb1-4]DGalpb1-4DGlcpa1-OH	RES 1b:b-dglc-HEX-1:5 2s:n-acetyl 3b:b-dglc-HEX-1:5 4s:n-acetyl 5b:b-dman-HEX-1:5 6b:b-dman-HEX-1:5 7b:b-dglc-HEX-1:5 8s:n-acetyl 9b:b-dgal-HEX-1:5 10b:b-dglc-HEX-1:5 11s:n-acetyl 12b:b-dman-HEX-1:5 13b:b-dglc-HEX-1:5 14s:n-acetyl 15b:b-dgal-HEX-1:5 16b:b-dglc-HEX-1:5 17s:n-acetyl 18b:a-lgal-HEX-1:5|6:d LIN 1:1d(2+1)2n 2:1o(4+1)3d 3:3d(2+1)4n 4:3o(4+1)5d 5:5o(3+1)6d 6:6o(2+1)7d 7:7d(2+1)8n 8:7o(4…		-3)[bLRhap(1-4),Ac(1-2)]aDGlcpN(1-2)bDGlcp(1-3)aLRhap(1-3)[Ac(1-2)]bDGlcpN(1-	Gal(b1-4)GlcNAc(b1-2)Man(a1-6)[GlcNAc(b1-2)Man(a1-3)]Man(b1-4)GlcNAc(b1-4)GlcNAc
WURCS=2.0/2,2,1/[a2112h-1x_1-5][Aad21122h-2a_2-6_5*NCC/3=O]/1-2/a3-b2	freeEnd--??1D-GalNAc,p(--3b1D-GlcNAc,p--4?1D-GalNAc,p)--6b1D-GlcNAc,p--4?1D-GalNAc,p	F2A2G2BH4	DGalpb1-3DGalpb1-3DGalpb1-3DGalpb1-4DGlcpa1-OH	RES 1b:b-dgal-HEX-1:5 2s:n-acetyl 3b:b-dglc-HEX-1:5|-1:a 4b:b-dgal-HEX-1:5 5s:n-acetyl LIN 1:1d(2+1)2n 2:1o(3+1)3d 3:3o(4+1)4d 4:4d(2+1)5n		-3)[bLRhap(1-4),Ac(1-2)]aDGlcpN(1-P-6)aDGlcp(1-2)bDGlcp(1-3)[Ac(1-2)]bDGlcpN(1-	Gal(b1-4)GlcNAc(b1-3)[GlcNAc(b1-6)]Gal(b1-4)Glc-ol
WURCS=2.0/2,2,1/[a2122h-1x_1-5][a2112h-1b_1-5]/1-2/a4-b1	freeEnd--??1D-GalNAc(--3b1D-Gal,p--3a2D-NeuAc,p)--6b1D-GlcNAc,p(--3a1L-Fuc,p)--4b1D-Gal,p--2a1L-Fuc,p	FA2G2Lac2S2	DNeup5Gca2-3DGalpb1-4[LFucpa1-3]DGlcpNAca1-OH	RES 1b:b-dglc-HEX-1:5 2b:b-dgal-HEX-1:5 3b:b-dgal-HEX-1:5 4s:n-acetyl 5b:b-dgal-HEX-1:5 6b:a-lgal-HEX-1:5|6:d LIN 1:1o(4+1)2d 2:2o(4+1)3d 3:3d(2+1)4n 4:3o(3+1)5d 5:5o(2+1)6d		-3)[bLRhap(1-4),Ac(1-2)]bDGlcpN(1-4)aDGalpA(1-3)aDManp(1-3)[Ac(1-2)]bDGlcpN(1-	Gal(b1-4)GlcNAc(b1-6)[GlcNAc(b1-3)]GalNAc
WURCS=2.0/3,4,3/[a2122h-1x_1-5][a2112h-1b_1-5][Aad21122h-2a_2-6_5*NCC/3=O]/1-2-3-3/a4-b1_b3-c2_c8-d2	freeEnd--??1D-GlcNAc--4b1D-GlcNAc,p--4b1D-Man,p(--3a1D-Man,p--2b1D-GlcNAc,p--4b1D-Gal,p--3a2D-NeuAc,p)--6a1D-Man,p--3a1D-Man,p	A3G2Gal1S2	DGlcpNAcb1-2DManpa1-3[DManpa1-3[DManpa1-6]DManpa1-6][DGlcpNAcb1-4]DManpb1-4DGlcpNAcb1-4[LFucpa1-6]DGlcpNAca1-OH	RES 1b:b-dglc-HEX-1:5 2s:n-acetyl 3b:b-dglc-HEX-1:5 4s:n-acetyl 5b:b-dman-HEX-1:5 6b:b-dman-HEX-1:5 7b:b-dglc-HEX-1:5 8s:n-acetyl 9b:b-dgal-HEX-1:5 10s:n-acetyl 11b:b-dglc-HEX-1:5 12s:n-acetyl 13b:b-dgal-HEX-1:5 14b:b-dman-HEX-1:5 15b:b-dglc-HEX-1:5 16s:n-acetyl 17b:b-dgal-HEX-1:5 18b:b-dglc-HEX-1:5 19s:n-acetyl 20b:b-dgal-HEX-1:5 LIN 1:1d(2+1)2n 2:1o(4+1)3d 3:3d(2+1)4n 4:3o(4+1)5d 5:5o(3+1)6d 6:…		-3)[l?Lac(2-4)bDGlcpA(1-6)aDGlcp(1-4)]bDGalp(1-4)bDGlcp(1-	Gal(b1-4)GlcNAc6S(b1-6)[Gal(b1-3)]GalNAc
WURCS=2.0/2,2,1/[a2112h-1x_1-5][Aad21122h-2a_2-6]/1-2/a3-b2	freeEnd--??1D-GlcNAc,o(--4b1D-GlcNAc,p--4b1D-Man,p((--3a1D-Man,p--2b1D-GlcNAc,p--4b1D-Gal,p--6a2D-NeuAc,p)--4b1D-GlcNAc,p)--6a1D-Man,p--2b1D-GlcNAc,p--4b1D-Gal,p)--6a1L-Fuc,p$MONO,perMe,Na,0,freeEnd	A2	DGlcpa1-2DGlcpa1-6DGlcpa1-6DGlcpa1-OH	RES 1b:b-dglc-HEX-1:5 2b:b-dglc-HEX-1:5 3s:n-acetyl 4b:a-lgal-HEX-1:5|6:d 5b:b-dgal-HEX-1:5 6b:b-dglc-HEX-1:5 7s:n-acetyl 8b:a-lgal-HEX-1:5|6:d 9b:b-dgal-HEX-1:5 LIN 1:1o(4+1)2d 2:2d(2+1)3n 3:2o(3+1)4d 4:2o(4+1)5d 5:5o(3+1)6d 6:6d(2+1)7n 7:6o(3+1)8d 8:6o(4+1)9d		-3)[lR3HOBut(1-3)bDQuip3N(1-6)[Ac(1-2)]aDGlcpN(1-4),Ac(1-2)]bDGalpN(1-3)aDGalp(1-3)[Ac(1-2)]bDGlcpN(1-	GlcNAc(b1-3)[Neu5Gc(a2-6)]GalNAc
WURCS=2.0/3,4,3/[a2112h-1a_1-5_2*NCC/3=O][a2112h-1b_1-5][Aad21122h-2a_2-6_5*NCCO/3=O]/1-2-3-3/a3-b1_a6-d2_b3-c2	freeEnd--??1D-GlcNAc,p(--4b1D-GlcNAc,p--4b1D-Man,p(--3a1D-Man,p--2b1D-GlcNAc,p)--6a1D-Man,p--2b1D-GlcNAc,p)--6a1L-Fuc,p}--4b1D-Gal,p--3/6a2D-NeuAc,p$MONO,perMe,Na,0,freeEnd	A3G3Lac1GlcNAc2GalNAc1	DGlcpa1-OH	RES 1b:b-dglc-HEX-1:5 2b:b-dglc-HEX-1:5 3s:n-acetyl 4b:a-lgal-HEX-1:5|6:d 5b:b-dgal-HEX-1:5 LIN 1:1o(4+1)2d 2:2d(2+1)3n 3:2o(3+1)4d 4:2o(4+1)5d		-3)[lR3HOBut(1-4)]bDQuip4N(1-2)[aDGalp(1-3)]aDManp(1-4)aLRhap(1-3)[Ac(1-2)]aDGlcpN(1-	Man(a1-2)Man(a1-2)Man(a1-3)[Man(a1-2)Man(a1-3/6)[Man(a1-3/6)]Man(a1-6)]Man(b1-4)GlcNAc(b1-4)GlcNAc
WURCS=2.0/6,10,9/[a2122h-1x_1-5_2*NCC/3=O][a2122h-1b_1-5_2*NCC/3=O][a1122h-1b_1-5][a1122h-1a_1-5][a2112h-1b_1-5][Aad21122h-2a_2-6_5*NCC/3=O]/1-2-3-4-2-5-6-4-2-5/a4-b1_b4-c1_d2-e1_e4-f1_f3-g2_h2-i1_i4-j1_c?-d1_c?-h1	freeEnd--??1D-GlcNAc,o--4b1D-GlcNAc,p--4b1D-Man,p(--3a1D-Man,p--2b1D-GlcNAc,p--4b1D-Gal,p)--6a1D-Man,p(--2b1D-GlcNAc,p--4b1D-Gal,p--6a2D-NeuAc,p)--4b1D-GlcNAc,p--4b1D-Gal,p$MONO,perMe,Na,0,freeEnd	A3G4	DGalpb1-3DGalpNAcb1-3DGalpa1-3DGalpb1-4DGlcpa1-OH	RES 1b:b-dglc-HEX-1:5 2s:n-acetyl 3b:b-dglc-HEX-1:5 4s:n-acetyl 5b:b-dman-HEX-1:5 6b:b-dman-HEX-1:5 7b:b-dman-HEX-1:5 8b:b-dman-HEX-1:5 9b:b-dman-HEX-1:5 10b:b-dman-HEX-1:5 LIN 1:1d(2+1)2n 2:1o(4+1)3d 3:3d(2+1)4n 4:3o(4+1)5d 5:5o(3+1)6d 6:6o(2+1)7d 7:5o(6+1)8d 8:8o(3+1)9d 9:8o(6+1)10d		-3)[lR3HOBut(1-4)aDFucp4N(1-4)]aDGalp(1-4)[Ac(1-2)]bDGalpN(1-3)aDGalp(1-3)[Ac(1-2)]bDGlcpN(1-	Neu5Ac(a2-3)Gal(b1-3)GalNAc(b1-4)[Neu5Gc(a2-3)]Gal(b1-4)Glc1Cer
WURCS=2.0/3,5,4/[a2112h-1a_1-5_2*NCC/3=O][a2112h-1b_1-5][Aad21122h-2a_2-6_5*NCC/3=O]/1-2-3-3-3/a3-b1_a6-e2_b3-c2_c8-d2	freeEnd--?b1D-GlcNAc,p--4b1D-GlcNAc,p--4b1D-Man,p(--3a1D-Man,p--2a1D-Man,p--2a1D-Man,p)--6a1D-Man,p--6a1D-Man,p--2a1D-Man,p	FA1H4	DGlcpAb1-4DGlcpNSa1-4LIdopAa1-4DGlcpNS[6S]a1-OH	RES 1b:b-dman-HEX-1:5 2b:b-dgal-HEX-1:5 3b:b-dglc-HEX-1:5 4s:n-acetyl 5b:b-dglc-HEX-1:5|-1:a LIN 1:1o(4+1)2d 2:2o(2+1)3d 3:3d(2+1)4n 4:3o(3+1)5d		-3)[lR3HOBut(1-7)[Ac(1-5)]aXPsep(2-4)]bDRibp(1-3)[Ac(1-2)]bDGalpN(1-	Neu5Ac(a2-3)Gal(b1-3)GlcNAc(b1-3)Gal(b1-4)Glc-ol
WURCS=2.0/7,16,15/[a2122h-1x_1-5_2*NCC/3=O][a2122h-1b_1-5_2*NCC/3=O][a1122h-1b_1-5][a1122h-1a_1-5][a1221m-1a_1-5][a2112h-1b_1-5][Aad21122h-2a_2-6_5*NCC/3=O]/1-2-3-4-2-5-6-7-6-4-2-5-6-7-6-5/a4-b1_a6-p1_b4-c1_c3-d1_c6-j1_d2-e1_e3-f1_e4-g1_g3-h2_g4-i1_j2-k1_k3-l1_k4-m1_m3-n2_m4-o1	freeEnd--?b1D-GlcNAc,p--4b1D-GlcNAc,p--4b1D-Man,p(--3a1D-Man,p--2b1D-GlcNAc,p(--3a1D-Fuc,p)--4b1D-Gal,p)--6a1D-Man,p--2b1D-GlcNAc,p--4b1D-Gal,p--3a2D-NeuAc,p	F3A6G6S1	DGalpb1-4DGlcpNAcb1-2DManpa1-3[DGalpb1-4DGlcpNAcb1-2[DGlcpNAcb1-6]DManpa1-6][DGlcpNAcb1-4]DManpb1-4DGlcpNAcb1-4[LFucpa1-6]DGlcpNAca1-OH	RES 1b:b-dglc-HEX-1:5 2b:b-dgal-HEX-1:5 3b:b-dgal-HEX-1:5 4s:n-acetyl 5b:b-dgal-HEX-1:5 6b:x-dgro-dgal-NON-2:6|1:a|2:keto|3:d 7s:n-acetyl 8b:x-dgro-dgal-NON-2:6|1:a|2:keto|3:d 9s:n-acetyl LIN 1:1o(4+1)2d 2:2o(4+1)3d 3:3d(2+1)4n 4:3o(3+1)5d 5:5o(3+2)6d 6:6d(5+1)7n 7:6o(8+2)8d 8:8d(5+1)9n		-3)[lR3HOBut(1-7)[Ac(1-5)]bXPsep(2-6)aDGalp(1-6)]bDGalp(1-3)[Ac(1-2)]bDGalpN(1-	Neu5Ac(a2-3)Gal(b1-3)[Neu5Ac(a2-6)]GlcNAc(b1-3)Gal(b1-4)Glc-ol
WURCS=2.0/7,12,11/[a2122h-1x_1-5_2*NCC/3=O][a2122h-1b_1-5_2*NCC/3=O][a1122h-1b_1-5][a1122h-1a_1-5][a2112h-1b_1-5][Aad21122h-2a_2-6][a1221m-1a_1-5]/1-2-3-4-2-5-6-4-2-5-2-7/a4-b1_a6-l1_b4-c1_c4-k1_d2-e1_e4-f1_f3-g2_h2-i1_i4-j1_c?-d1_c?-h1	freeEnd--?D-GlcNAc(--3b1D-Gal,p--??1S)--4a1L-Fuc,p$MONO,perMe,Na,0,freeEnd	A4F4G4	DGalpNAcb1-4DGlcpAb1-3DGalpNAca1-OH	RES 1b:x-dxyl-PEN-1:5 2b:b-dglc-HEX-1:5|-1:a 3b:x-dxyl-PEN-1:5 4b:b-dglc-HEX-1:5|-1:a 5b:x-dxyl-PEN-1:5 6b:b-dglc-HEX-1:5|-1:a 7b:x-dxyl-PEN-1:5 8b:b-dglc-HEX-1:5|-1:a LIN 1:1o(4+1)2d 2:2o(3+1)3d 3:3o(3+1)4d 4:4o(3+1)5d 5:5o(3+1)6d 6:6o(3+1)7d 7:7o(3+1)8d		-3)[lR3HOBut(1-7)[Ac(1-5)]bXPsep(2-6)bDGlcp(1-6)]bDGalp(1-3)[Ac(1-2)]bDGalpN(1-	Neu5Ac(a2-3)Gal(b1-4)GlcNAc(b1-2)Man(a1-3/6)[Man(a1-3/6)]Man(b1-4)GlcNAc(b1-4)[Fuc(a1-6)]GlcNAc
WURCS=2.0/5,7,6/[a2112h-1a_1-5_2*NCC/3=O][a2112h-1b_1-5][a2122h-1b_1-5_2*NCC/3=O][a1221m-1a_1-5][Aad21122h-2a_2-6_5*NCC/3=O]/1-2-3-4-2-5-2/a3-b1_a6-c1_c3-d1_c4-e1_e3-f2_e4-g1	freeEnd--??1L-Rha,p--4?1L-Ara--2?1L-Ara--2?1D-Xyl,p--4?1D-Glc,p	FM5	LFucpa1-2DGalpb1-3DGalpNAcb1-4DGalpb1-4DGlcpa1-OH	RES 1b:b-dglc-HEX-1:5 2s:n-acetyl 3b:b-dglc-HEX-1:5 4s:n-acetyl 5b:b-dman-HEX-1:5 6b:b-dman-HEX-1:5 7b:b-dglc-HEX-1:5 8s:n-acetyl 9b:a-lgal-HEX-1:5|6:d 10b:b-dgal-HEX-1:5 11b:b-dglc-HEX-1:5 12s:n-acetyl 13b:b-dglc-HEX-1:5 14s:n-acetyl 15b:b-dman-HEX-1:5 16b:b-dglc-HEX-1:5 17s:n-acetyl 18b:b-dgal-HEX-1:5 19b:b-dglc-HEX-1:5 20s:n-acetyl 21b:b-dgal-HEX-1:5 LIN 1:1d(2+1)2n 2:1o(4+1)3d 3:3d(2+1)4n 4:3…		-3)[lRLac(2-4),Ac(1-2)]bDGlcpN(1-2)aLRhap(1-2)aLRhap(1-2)aDGalp(1-3)[Ac(1-2)]bDGlcpN(1-	Neu5Ac(a2-3)GlcNAc(b1-3)Gal(b1-4)Glc-ol
WURCS=2.0/6,12,11/[a2122h-1x_1-5_2*NCC/3=O][a2122h-1b_1-5_2*NCC/3=O][a1122h-1b_1-5][a1122h-1a_1-5][a2112h-1b_1-5][a1221m-1a_1-5]/1-2-3-4-2-5-5-4-2-5-2-6/a4-b1_a6-l1_b4-c1_c4-k1_d2-e1_e4-f1_f4-g1_h2-i1_i4-j1_c?-d1_c?-h1	freeEnd--??1D-GlcNAc,p(--4b1D-GlcNAc,p--4b1D-Man,p(--3a1D-Man,p(--2b1D-GlcNAc,p(--3a1L-Fuc,p)--4b1D-Gal,p--2a1L-Fuc,p)--4b1D-GlcNAc,p--4b1D-Gal,p--3a1D-Gal,p)--6a1D-Man,p(--2b1D-GlcNAc,p(--3a1L-Fuc,p)--4b1D-Gal,p--3/6a2D-NeuAc,p)--6b1D-GlcNAc,p(--3a1L-Fuc,p)--4b1D-Gal,p)--6a1L-Fuc,p	F2A3G3B	DGalpNAcb1-4DGlcpNAcb1-2[DGalpb1-4DGlcpNAcb1-4]DManpa1-3[DGalpb1-4DGlcpNAcb1-2[DGalpb1-4DGlcpNAcb1-6]DManpa1-6]DManpb1-4DGlcpNAcb1-4DGlcpNAca1-OH	RES 1b:b-dglc-HEX-1:5 2b:b-dgal-HEX-1:5 3b:b-dgal-HEX-1:5 LIN 1:1o(4+1)2d 2:2o(6+1)3d		-3)[lRLac(2-4)bDGlcp(1-6)aDGlcp(1-4)]bDGalp(1-6)bDGalf(1-3)[Ac(1-2)]bDGalpN(1-	Neu5Ac(a2-6)Gal(b1-4)GlcNAc(b1-3)Gal(b1-4)GlcNAc(b1-3)Gal(b1-4)Glc-ol
WURCS=2.0/4,4,3/[a2112h-1a_1-5_2*NCC/3=O][a2112h-1b_1-5][Aad21122h-2a_2-6_5*NCC/3=O][Aad21122h-2a_2-6]/1-2-3-4/a3-b1_a6-d2_b3-c2	freeEnd--?a1D-Glc,p--1a1D-Glc,p--6a1D-Glc,p--6a1D-Glc,p$MONO,perMe,Na,0,freeEnd	A4G4Gal4	LFucpa1-3[DGalpb1-4]DGlcpNAcb1-3DGalpb1-4[LFucpa1-3]DGlcpNAcb1-4DGlcpa1-OH	RES 1b:b-dglc-HEX-1:5 2s:n-acetyl 3b:b-dglc-HEX-1:5|-1:a 4b:b-dglc-HEX-1:5 5s:n-acetyl 6b:b-dglc-HEX-1:5|-1:a 7b:b-dglc-HEX-1:5 8s:n-acetyl 9b:b-dglc-HEX-1:5|-1:a LIN 1:1d(2+1)2n 2:1o(4+1)3d 3:3o(4+1)4d 4:4d(2+1)5n 5:4o(4+1)6d 6:6o(4+1)7d 7:7d(2+1)8n 8:7o(4+1)9d		-3)[lS3HOBut(1-2)xDAla?(1-4)]bDQuip4N(1-6)[Ac(1-2)]aDGlcpN(1-3)[Ac(1-2)]aLQuipN(1-3)[30%Ac(1-6),Ac(1-2)]aDGlcpN(1-	Gal(a1-4)Gal1Cer
WURCS=2.0/7,12,11/[a2122h-1x_1-5_2*NCC/3=O][a2122h-1b_1-5_2*NCC/3=O][a1122h-1b_1-5][a1122h-1a_1-5][a1221m-1a_1-5][a2112h-1b_1-5][Aad21122h-2a_2-6_5*NCC/3=O]/1-2-3-4-2-5-6-7-6-4-2-2/a4-b1_b4-c1_c4-l1_d2-e1_e3-f1_e4-g1_g3-h2_g4-i1_j2-k1_c?-d1_c?-j1	freeEnd--??1D-GlcNAc--4a1D-Man,p((--3a1D-Man,p--2b1D-GlcNAc,p)--4b1D-GlcNAc,p)--6a1D-Man,p--2b1D-GlcNAc,p--4b1D-Gal,p$MONO,perMe,Na,0,freeEnd	FBiA2G2S1b	LFucpa1-3[DGalpb1-4]DGlcpNAcb1-4DGlcpa1-OH	RES 1b:b-dgal-HEX-1:5 2s:n-acetyl 3b:b-dgal-HEX-1:5 4b:b-dglc-HEX-1:5 5s:n-acetyl 6b:b-dglc-HEX-1:5 7s:n-acetyl LIN 1:1d(2+1)2n 2:1o(3+1)3d 3:3o(4+1)4d 4:4d(2+1)5n 5:4o(4+1)6d 6:6d(2+1)7n		-3)[lS3HOBut(1-2)xDAla?(1-4)]bDQuip4N(1-6)aDGlcp(1-3)[Ac(1-2)]aLQuipN(1-3)[80%Ac(1-6),Ac(1-2)]aDGlcpN(1-	Fuc(a1-3)[Gal(b1-4)]GlcNAc(b1-2)Man(a1-3)[Man(a1-3)[Man(a1-6)]Man(a1-6)]Man(b1-4)GlcNAc(b1-4)GlcNAc
WURCS=2.0/7,11,10/[a2122h-1x_1-5_2*NCC/3=O][a2122h-1b_1-5_2*NCC/3=O][a1122h-1b_1-5][a1122h-1a_1-5][a1221m-1a_1-5][a2112h-1b_1-5][Aad21122h-2a_2-6_5*NCCO/3=O]/1-2-3-4-2-5-6-7-6-4-2/a4-b1_b4-c1_d2-e1_e3-f1_e4-g1_g3-h2_g4-i1_j2-k1_c?-d1_c?-j1	freeEnd--?b1D-Glc,p--3a1L-Rha,p--2b1D-Gal,p	FA2G2S[6,6]2	DManpa1-2DManpa1-3[DManpa1-3[DManpa1-6]DManpa1-6]DManpb1-4DGlcpNAcb1-4DGlcpNAca1-OH	RES 1b:b-dgal-HEX-1:5 2s:n-acetyl 3b:b-dglc-HEX-1:5 4s:n-acetyl 5b:b-dgal-HEX-1:5 6b:x-dgro-dgal-NON-2:6|1:a|2:keto|3:d 7s:n-acetyl LIN 1:1d(2+1)2n 2:1o(3+1)3d 3:3d(2+1)4n 4:3o(3+1)5d 5:5o(3+2)6d 6:6d(5+1)7n		-3)[lS3HOBut(1-2)xDAla?(1-4)]bDQuip4N(1-6)aDGlcp(1-3)[Ac(1-2)]aLQuipN(1-3)[Ac(1-2)]aDGlcpN(1-	Neu5Ac(a2-3)Gal(b1-4)GlcNAc(b1-6)[Fuc(a1-2)Gal(b1-3)]GalNAc
WURCS=2.0/7,14,13/[a2122h-1x_1-5_2*NCC/3=O][a2122h-1b_1-5_2*NCC/3=O][a1122h-1b_1-5][a1122h-1a_1-5][a1221m-1a_1-5][a2112h-1b_1-5][Aad21122h-2a_2-6_5*NCC/3=O]/1-2-3-4-2-5-6-6-4-2-6-7-2-5/a4-b1_a6-n1_b4-c1_c4-m1_d2-e1_e3-f1_e4-g1_g4-h1_i2-j1_j4-k1_k3-l2_c?-d1_c?-i1	freeEnd--??1D-GlcNAc,p(--4b1D-GlcNAc,p--4b1D-Man,p((--3a1D-Man,p--2b1D-GlcNAc,p(--3a1L-Fuc,p)--4b1D-Gal,p--3/6a2D-NeuAc,p)--4b1D-GlcNAc,p)--6a1D-Man,p--2b1D-GlcNAc,p--4b1D-Gal,p)--6a1L-Fuc,p}--4/6b1D-GlcNAc,p(--3a1L-Fuc,p)--4b1D-Gal,p--3/6a2D-NeuAc,p$MONO,perMe,Na,0,freeEnd	A3BG2GalNAc1S2Sg1	DGlcpAb1-3DGlcpNAca1-2DGalpb1-4DManpa1-OH	RES 1b:b-dgal-HEX-1:5 2s:n-acetyl 3b:b-dgal-HEX-1:5 4b:a-lgal-HEX-1:5|6:d 5b:b-dgal-HEX-1:5 6b:x-dgro-dgal-NON-2:6|1:a|2:keto|3:d 7s:n-acetyl LIN 1:1d(2+1)2n 2:1o(3+1)3d 3:3o(2+1)4d 4:3o(3+1)5d 5:1o(6+2)6d 6:6d(5+1)7n		-3)[lS3HOBut(1-4),Ac(1-2)]aDQuipN4N(1-4)[Ac(1-2)]bDManpNA(1-4)[Ac(1-3),Ac(1-2)]aLGulpNA(1-	Neu5Ac(a2-6)Gal(b1-4)GlcNAc(b1-2)Man(a1-3)[Neu5Ac(a2-6)Gal(b1-4)GlcNAc(b1-2)Man(a1-6)][GlcNAc(b1-4)]Man(b1-4)GlcNAc(b1-4)[Fuc(a1-6)]GlcNAc
WURCS=2.0/7,10,9/[a2122h-1x_1-5][a2112h-1b_1-5][a2122h-1b_1-5_2*NCC/3=O][a2112h-1a_1-5][a2112h-1b_1-5_2*NCC/3=O][axxxxh-1x_1-5_2*NCC/3=O][a1221m-1a_1-5]/1-2-3-2-4-5-6-7-7-5/a4-b1_b3-c1_b4-j1_c4-d1_d3-e1_e3-f1_f?-g1_g?-h1_h?-i1	freeEnd--??1D-GalNAc,p(--3b1D-Gal,p)--6b1D-GlcNAc,p--3b1D-Gal,p--2a1L-Fuc,p$MONO,perMe,Na,0,freeEnd	A1G1S1H4	DNeup5Aca2-8DNeup5Aca2-3DGalpb1-3DGalpNAcb1-4DGalpb1-4DGlcpa1-OH	RES 1b:b-dglc-HEX-1:5 2s:n-acetyl 3b:b-dglc-HEX-1:5 4s:n-acetyl 5b:b-dman-HEX-1:5 6b:b-dman-HEX-1:5 7b:b-dglc-HEX-1:5 8s:n-acetyl 9b:a-lgal-HEX-1:5|6:d 10b:b-dgal-HEX-1:5 11b:a-lgal-HEX-1:5|6:d 12b:b-dglc-HEX-1:5 13s:n-acetyl 14b:b-dman-HEX-1:5 15b:b-dglc-HEX-1:5 16s:n-acetyl 17b:a-lgal-HEX-1:5|6:d LIN 1:1d(2+1)2n 2:1o(4+1)3d 3:3d(2+1)4n 4:3o(4+1)5d 5:5o(3+1)6d 6:6o(2+1)7d 7:7d(2+1)8n 8:7o(3+1)9d…		-3)[lS3HOBut(1-4),Ac(1-2)]bDQuipN4N(1-4)[Ac(1-2)]bDManpNA(1-4)[Ac(1-3),Ac(1-2)]aLGulpNA(1-	Fuc(a1-3/4)[Gal(b1-3/4)]GlcNAc(b1-2)Man(a1-3)[Gal(b1-3/4)GlcNAc(b1-2)Man(a1-6)][GlcNAc(b1-4)]Man(b1-4)GlcNAc(b1-4)[Fuc(a1-6)]GlcNAc
WURCS=2.0/8,12,11/[a2122h-1x_1-5][a2112h-1b_1-5][a2122h-1b_1-5_2*NCC/3=O][a2112h-1a_1-5][axxxxh-1x_1-5][axxxxh-1x_1-5_2*NCC/3=O][a1221m-1a_1-5][a2112h-1b_1-5_2*NCC/3=O]/1-2-3-2-4-5-5-6-6-7-7-8/a4-b1_b3-c1_b4-l1_c4-d1_d3-e1_i3-j1_e?-f1_f?-g1_g?-h1_h?-i1_j?-k1	freeEnd--?b1L-Rha,p	A2BG1S1	DGlcpAb1-3DXylpa1-3DGlcpAb1-3DXylpa1-3DGlcpAb1-3DXylpa1-3DGlcpAb1-4DXylpa1-OH	RES 1b:b-dgal-HEX-1:5 2s:n-acetyl 3b:b-dglc-HEX-1:5 4s:n-acetyl LIN 1:1d(2+1)2n 2:1o(3+1)3d 3:3d(2+1)4n		-3)[lSLac(2-4),Ac(1-2)]bDGlcpN(1-2)aLRhap(1-2)aLRhap(1-3)[aDGlcp(1-2)]aLRhap(1-3)[Ac(1-2)]bDGlcpN(1-	Fuc(a1-3/4)[Gal(b1-3/4)]GlcNAc(b1-2)Man(a1-3)[Man(a1-3)[Man(a1-6)]Man(a1-6)]Man(b1-4)GlcNAc(b1-4)[Fuc(a1-6)]GlcNAc
WURCS=2.0/6,9,8/[a2122h-1x_1-5][a2112h-1b_1-5][a2122h-1b_1-5_2*NCC/3=O][a2112h-1a_1-5][a2112h-1b_1-5_2*NCC/3=O][a1221m-1a_1-5]/1-2-3-2-4-5-6-6-5/a4-b1_b3-c1_b4-i1_c4-d1_d3-e1_e3-f1_f3-g1_g?-h1	freeEnd--?a1D-GlcNAc,p(--4a1D-GlcNAc,p--4b1D-Man,p(--3a1D-Man,p--2b1D-GlcNAc,p--4b1D-Gal,p--3a2D-NeuGc,p)--6a1D-Man,p)--6a1D-Fuc,p	A4BG2Lac2Gal1S1	LFucpa1-3[DGalpb1-4]DGlcpNAcb1-2[DGlcpNAcb1-4]DManpa1-3[DGalpb1-4DGlcpNAcb1-2[DGalpb1-4DGlcpNAcb1-6]DManpa1-6][DGlcpNAcb1-4]DManpb1-4DGlcpNAcb1-4DGlcpNAca1-OH	RES 1b:b-dgal-HEX-1:5 2b:b-dgal-HEX-1:5|-1:a 3b:b-dglc-HEX-1:5|-1:a 4b:b-dglc-HEX-1:5|-1:a 5b:b-dglc-HEX-1:5 LIN 1:1o(4+1)2d 2:2o(3+1)3d 3:3o(4+1)4d 4:2o(4+1)5d		-3)[lSLac(2-4),Ac(1-2)]bDGlcpN(1-2)aLRhap(1-2)aLRhap(1-3)[bDGlcp(1-2)]aLRhap(1-3)[Ac(1-2)]bDGlcpN(1-	Gal(b1-3/4)GlcNAc(b1-2/4)[GlcNAc(b1-2/4)]Man(a1-3)[Man(a1-3)[Man(a1-6)]Man(a1-6)]Man(b1-4)GlcNAc(b1-4)[Fuc(a1-6)]GlcNAc
WURCS=2.0/7,20,19/[a2122h-1x_1-5_2*NCC/3=O][a2122h-1b_1-5_2*NCC/3=O][a1122h-1b_1-5][a1122h-1a_1-5][a1221m-1a_1-5][a2112h-1b_1-5][Aad21122h-2a_2-6_5*NCC/3=O]/1-2-3-4-2-5-6-7-6-4-2-5-6-7-6-2-5-6-7-6/a4-b1_b4-c1_c3-d1_c6-j1_d2-e1_e3-f1_e4-g1_g3-h2_g4-i1_j2-k1_j4-p1_k3-l1_k4-m1_m3-n2_m4-o1_p3-q1_p4-r1_r3-s2_r4-t1	freeEnd--?a1D-Man,p((--2?1Ac)--3a1D-Man,p((--2?1Ac)--3a1D-Man,p--4?1Ac)--6a1D-Man,p--4?1Ac)--6a1D-Man,p--4?1Ac	FA3G3S2c	DGalpb1-6DGalpb1-4DGlcpa1-OH	RES 1b:b-dglc-HEX-1:5 2s:n-acetyl 3b:b-dglc-HEX-1:5 4s:n-acetyl 5b:b-dman-HEX-1:5 6b:b-dman-HEX-1:5 7b:b-dman-HEX-1:5 8b:b-dman-HEX-1:5 9b:b-dman-HEX-1:5 10b:b-dman-HEX-1:5 LIN 1:1d(2+1)2n 2:1o(4+1)3d 3:3d(2+1)4n 4:3o(4+1)5d 5:5o(3+1)6d 6:5o(6+1)7d 7:7o(3+1)8d 8:7o(6+1)9d 9:9o(2+1)10d		-3)[lSLac(2-4)bDGlcpA(1-6)aDGlcp(1-4)]bDGalp(1-4)bDGlcp(1-	Neu5Ac(a2-3)Gal(b1-3/4)[Fuc(a1-3/4)]GlcNAc(b1-2/4)[Neu5Ac(a2-6)Gal(b1-3/4)GlcNAc(b1-2/4)]Man(a1-3)[Neu5Ac(a2-6)Gal(b1-3/4)GlcNAc(b1-2)Man(a1-6)]Man(b1-4)GlcNAc(b1-4)[Fuc(a1-6)]GlcNAc
WURCS=2.0/6,14,13/[a2122h-1x_1-5_2*NCC/3=O][a2122h-1b_1-5_2*NCC/3=O][a1122h-1b_1-5][a1122h-1a_1-5][a2112h-1b_1-5][a1221m-1a_1-5]/1-2-3-4-2-5-5-2-4-2-6-5-5-6/a4-b1_a6-n1_b4-c1_c3-d1_c4-h1_c6-i1_d2-e1_e4-f1_f4-g1_i2-j1_j3-k1_j4-l1_l4-m1	freeEnd--??1D-GlcNAc(--4b1D-GlcNAc,p--4b1D-Man,p(--3a1D-Man,p--2b1D-GlcNAc,p(--3a1L-Fuc,p)--4b1D-GalNAc,p)--6a1D-Man,p--2b1D-GlcNAc,p--4b1D-GalNAc,p)--6a1L-Fuc,p$MONO,perMe,Na,0,freeEnd	FA4BG3S3	DGlcpAb1-4DGlcpNAca1-4DGlcpAb1-4DGlcpNAca1-4DGlcpAb1-4DGlcpNAca1-OH	RES 1b:b-dglc-HEX-1:5 2b:b-dgal-HEX-1:5 3b:x-dgro-dgal-NON-2:6|1:a|2:keto|3:d 4s:n-acetyl LIN 1:1o(4+1)2d 2:2o(3+2)3d 3:3d(5+1)4n		-3)[x?Gro(1-P-4)]aLRhap(1-3)[x?Gro(1-P-6)]aDGlcp(1-3)[Ac(1-2)]bLRhap(1-4)bDGlcp(1-	Neu5Ac(a2-8)Neu5Ac(a2-3)Gal(b1-3/4)[Fuc(a1-3/4)]GlcNAc(b1-2/4)[GlcNAc(b1-2/4)]Man(a1-3)[Neu5Ac(a2-8)Neu5Ac(a2-3)Gal(b1-3/4)GlcNAc(b1-2)Man(a1-6)]Man(b1-4)GlcNAc(b1-4)[Fuc(a1-6)]GlcNAc
WURCS=2.0/6,9,8/[a2122h-1x_1-5_2*NCC/3=O][a2122h-1b_1-5_2*NCC/3=O][a1122h-1b_1-5][a1122h-1a_1-5][a2112h-1b_1-5_2*NCC/3=O][Aad21122h-2a_2-6_5*NCCO/3=O]/1-2-3-4-2-5-6-4-4/a4-b1_b4-c1_d2-e1_e4-f1_f3-g2_c?-d1_c?-h1_h?-i1	freeEnd--?b1D-Glc,p--4b1D-Gal,p--3a2D-NeuAc,p--9?1Me	A2F1G2Lac2Gal2	DGlcpNAca1-4DGlcpNAcb1-4DGalpb1-3DGalpNAca1-OH	RES 1b:b-dgal-HEX-1:5 2b:x-dxyl-PEN-1:5 LIN 1:1o(2+1)2d		-3)[x?Gro(1-P-4)]aLRhap(1-3)[x?Gro(1-P-6)]aDGlcp(1-3)bLRhap(1-4)bDGlcp(1-	Man6Ac(b1-4)Ery-ol
WURCS=2.0/6,13,12/[a2122h-1x_1-5_2*NCC/3=O][a2122h-1b_1-5_2*NCC/3=O][a1122h-1b_1-5][a1122h-1a_1-5][a1221m-1a_1-5][a2112h-1b_1-5]/1-2-3-4-2-5-6-6-4-2-6-2-5/a4-b1_a6-m1_b4-c1_c4-l1_d2-e1_e3-f1_e4-g1_g4-h1_i2-j1_j4-k1_c?-d1_c?-i1	freeEnd--?b1D-Glc,p--3b1D-Glc,p--4b1D-Gal,p$MONO,perMe,Na,0,freeEnd	F4A4G4B	DNeup5Aca2-3DGalpb1-3DGlcpNAcb1-3DGalpNAca1-OH	RES 1b:b-dgal-HEX-1:5 2b:a-lgal-HEX-1:5|6:d 3b:b-dgal-HEX-1:5 LIN 1:1o(2+1)2d 2:1o(3+1)3d		-3)[x?Gro(2-P-4)]bDGalp(1-2)aDManp(1-2)bDManp(1-3)[Ac(1-2)]aDGlcpN(1-	[Fuc4S(a1-3)]GlcA(b1-3)GalNAc4S6S(b1-4)GlcA
WURCS=2.0/4,5,4/[a2122h-1x_1-5][a2112h-1b_1-5][a2122h-1b_1-5_2*NCC/3=O][a2112h-1b_1-5_2*NCC/3=O]/1-2-3-2-4/a4-b1_b3-c1_b4-e1_c4-d1	freeEnd--??1D-GlcNAc,p--4b1D-GlcNAc,p--4b1D-Man,p(--3a1D-Man,p(--2b1D-GlcNAc,p--4b1D-Gal,p--6a2D-NeuAc,p)--4b1D-GlcNAc,p--4b1D-Gal,p--6a2D-NeuAc,p)--6a1D-Man,p--2b1D-GlcNAc,p--4b1D-Gal,p--6a2D-NeuAc,p	FA2F1G2S[3]1	LFucpa1-2[DGalpa1-3]DGalpb1-3[DNeup5Aca2-6]DGalpNAca1-OH	RES 1b:b-dglc-HEX-1:5 2s:n-acetyl 3b:a-lgal-HEX-1:5|6:d 4b:b-dgal-HEX-1:5 5b:x-dgro-dgal-NON-2:6|1:a|2:keto|3:d 6s:n-acetyl LIN 1:1d(2+1)2n 2:1o(3+1)3d 3:1o(4+1)4d 4:4o(3+2)5d 5:5d(5+1)6n		-3)[x?GroN(2-6)]bDGlcpA(1-4)bDGlcp(1-4)bDGalpA(1-3)[Ac(1-2)]bDGlcpN(1-	Gal(b1-3)[Fuc(a1-4)]GlcNAc(b1-2)Man(a1-3/6)[Gal(b1-3)GlcNAc(b1-2)Man(a1-3/6)][Xyl(b1-2)]Man(b1-4)GlcNAc(b1-4)[Fuc(a1-3)]GlcNAc
WURCS=2.0/4,4,3/[a2122h-1x_1-5][a2112h-1b_1-5][a2122h-1b_1-5_2*NCC/3=O][a2112h-1b_1-5_2*NCC/3=O]/1-2-3-4/a4-b1_b3-c1_b4-d1	redEnd--??1D-GlcNAc,o--6b1D-Glc((--4?1P)--2?1NAc)--6a2D-KDO,p--4a2D-KDO,p--8a2D-KDO,p	BM3	LFucpa1-2DGalpb1-4[LFucpa1-3]DGlcpNAcb1-2DManpa1-3[DGlcpNAcb1-2DManpa1-6][DGlcpNAcb1-4]DManpb1-4DGlcpNAcb1-4[LFucpa1-6]DGlcpNAca1-OH	RES 1b:b-dglc-HEX-1:5 2s:n-acetyl 3b:x-lman-HEX-1:5|6:d 4b:x-lman-HEX-1:5|6:d 5b:x-lman-HEX-1:5|6:d 6b:x-lman-HEX-1:5|6:d 7b:b-dglc-HEX-1:5 8s:n-acetyl 9b:b-dgal-HEX-1:5 10b:x-lman-HEX-1:5|6:d LIN 1:1d(2+1)2n 2:1o(4+1)3d 3:3o(3+1)4d 4:4o(3+1)5d 5:5o(3+1)6d 6:6o(3+1)7d 7:7d(2+1)8n 8:7o(3+1)9d 9:9o(3+1)10d		-3)[x?Pyr(2-6:2-4),Ac(1-2)]bDGlcpN(1-3)aDGalp(1-4)[xXCho(1-P-2)]bLRhap(1-4)bDGlcp(1-	Xyl(b1-2)[Man(a1-6)]Man(b1-4)GlcNAc(b1-4)GlcNAc
WURCS=2.0/8,13,12/[a2122h-1x_1-5_2*NCC/3=O][a2122h-1b_1-5_2*NCC/3=O][a1122h-1b_1-5][a1122h-1a_1-5][a2112h-1b_1-5][Aad21122h-2a_2-6_5*NCC/3=O][Aad21122h-2a_2-6_5*NCCO/3=O][a1221m-1a_1-5]/1-2-3-4-2-5-6-5-4-2-5-7-8/a4-b1_a6-m1_b4-c1_d2-e1_e4-f1_f3-g2_f4-h1_i2-j1_j4-k1_k3-l2_c?-d1_c?-i1	freeEnd--?a1D-Glc,p--1a1D-Glc,p--4b1D-Gal,p	M5A2GalNAc1S1	DGlcpNAcb1-3DGalpNAca1-OH	RES 1b:b-dglc-HEX-1:5 2b:b-dgal-HEX-1:5 3b:b-dgal-HEX-1:5 4s:n-acetyl LIN 1:1o(4+1)2d 2:2o(4+1)3d 3:3d(2+1)4n		-3)[x?Pyr(2-6:2-4)]aDGalp(1-3)aDManp(1-3)[bDGlcpA(1-2)]aDManp(1-3)bDGlcp(1-	Neu5Ac(a2-3)Gal(b1-3)[Neu5Ac(a2-6)]Gal(b1-4)Glc-ol
WURCS=2.0/4,5,4/[a2122h-1x_1-5][a2112h-1b_1-5][Aad21122h-2a_2-6_5*NCCO/3=O][Aad21122h-2a_2-6_5*NCC/3=O]/1-2-3-4-4/a4-b1_b3-c2_c8-d2_d8-e2	freeEnd--?b?D-GlcNAc,p--4b1D-GlcNAc,p--4b1D-Man,p(--3a1D-Man,p(--2b1D-GlcNAc,p--4b1D-Gal,p--3a2D-NeuAc,p)--6b1D-GlcNAc,p--4b1D-Gal,p--6a2D-NeuAc,p)--6a1D-Man,p(--2b1D-GlcNAc,p--4b1D-Gal,p--3a2D-NeuAc,p)--4b1D-GlcNAc,p--4b1D-Gal,p--6a2D-NeuAc,p$MONO,perMe,Na,0,freeEnd	FA2G2[SO4-2]1Lac1S2	DGlcpAb1-4DGlcpAb1-3[DGlcpb1-4]DGalpAa1-4DGalpa1-OH	RES 1b:b-dglc-HEX-1:5 2s:n-acetyl 3b:b-dglc-HEX-1:5|-1:a 4b:b-dglc-HEX-1:5 5s:n-acetyl LIN 1:1d(2+1)2n 2:1o(4+1)3d 3:3o(4+1)4d 4:4d(2+1)5n		-3)[x?Pyr(2-6:2-4)]bDGlcp(1-3)<<bDGalp(1-3)|aDGalp(1-3)>>[bDGlcpA(1-6),bDGlcp(1-4)]<<bDGalp(1-6)|aDGalp(1-6)>>bDGlcp(1-	Fruf(b2-6)Glc(a1-2)Fruf
WURCS=2.0/6,7,6/[a2122h-1x_1-5][a2112h-1b_1-5][Aad21122h-2a_2-6_5*NCC/3=O][a2112h-1b_1-5_2*NCC/3=O][axxxxh-1x_1-5][axxxxh-1x_1-5_2*NCC/3=O]/1-2-3-4-2-5-6/a4-b1_b3-c2_b4-d1_d3-e1_e?-f1_f?-g1	freeEnd--??1D-GlcNAc,p--4b1D-GlcNAc,p--4b1D-Man,p(--3a1D-Man,p--2b1D-GlcNAc,p(--3a1L-Fuc,p)--4b1D-Gal,p--3/6a2D-NeuGc,p)--6a1D-Man,p--2b1D-GlcNAc,p}--4/6b1D-GlcNAc,p	F3A3G2B	DManpa1-3[DManpa1-3[DManpa1-2DManpa1-6]DManpa1-6]DManpb1-4DGlcpNAcb1-4DGlcpNAca1-OH	RES 1b:b-dgal-HEX-1:5 2s:n-acetyl 3b:b-dgal-HEX-1:5 4b:b-dglc-HEX-1:5 5s:n-acetyl 6b:b-dglc-HEX-1:5 7s:n-acetyl 8b:b-dgal-HEX-1:5 9b:b-dglc-HEX-1:5 10s:n-acetyl LIN 1:1d(2+1)2n 2:1o(3+1)3d 3:3o(4+1)4d 4:4d(2+1)5n 5:1o(6+1)6d 6:6d(2+1)7n 7:6o(4+1)8d 8:8o(4+1)9d 9:9d(2+1)10n		-3)[x?Pyr(2-6:2-4)]bDGlcp(1-3)?DGalp(1-3)[bDGlcpA(1-6),bDGlcp(1-4)]?DGalp(1-6)bDGlcp(1-	Rha(a1-4)Glc(b1-6)Glc
WURCS=2.0/6,10,9/[a2122h-1x_1-5_2*NCC/3=O][a2122h-1b_1-5_2*NCC/3=O][a1122h-1b_1-5][a1122h-1a_1-5][a1221m-1a_1-5][a2112h-1b_1-5]/1-2-3-4-2-5-6-6-4-2/a4-b1_b4-c1_d2-e1_e3-f1_e4-g1_g4-h1_i2-j1_c?-d1_c?-i1	freeEnd--??1D-GlcNAc,p--4b1D-GlcNAc,p--4b1D-Man,p(--3a1D-Man,p(--2b1D-GlcNAc,p--4b1D-Gal,p--3/6a2D-NeuGc,p)--4b1D-GlcNAc,p--4b1D-Gal,p)--6a1D-Man,p(--2b1D-GlcNAc,p--4b1D-Gal,p)--6b1D-GlcNAc,p--4b1D-Gal,p--3/6a2D-NeuAc,p$MONO,perMe,Na,0,freeEnd	A3G1Lac1Sg1	DNeup5Aca2-3DGalpb1-4DGlcpa1-OH	RES 1b:b-dglc-HEX-1:5 2s:n-acetyl 3b:b-dgal-HEX-1:5 4b:a-lgal-HEX-1:5|6:d LIN 1:1d(2+1)2n 2:1o(3+1)3d 3:1o(4+1)4d		-3)[x?Thr(2-6)]bDGlcpA(1-3)aLRhap(1-	GlcNAc(b1-3)Gal(b1-4)Glc1Cer
WURCS=2.0/6,7,6/[a2122h-1x_1-5][a2112h-1b_1-5][a2122h-1b_1-5_2*NCC/3=O][a2112h-1a_1-5][axxxxh-1x_1-5][a2112h-1b_1-5_2*NCC/3=O]/1-2-3-2-4-5-6/a4-b1_b3-c1_b4-g1_c4-d1_d3-e1_e?-f1	redEnd--??1D-Glc,o--4b1D-Glc,p(--4b1D-Glc,p--6a1D-Xyl,p--2a1L-Ara,f)--6a1D-Xyl,p--2a1L-Ara,f	FA2G1(s)1	DXylpb1-2DGalpa1-OH	RES 1b:b-dglc-HEX-1:5 2s:n-acetyl 3b:b-dglc-HEX-1:5 4s:n-acetyl 5b:b-dglc-HEX-1:5 6s:n-acetyl LIN 1:1d(2+1)2n 2:1o(4+1)3d 3:3d(2+1)4n 4:3o(4+1)5d 5:5d(2+1)6n		-3)[xLGlu(2-6)bDGlcpA(1-4),Ac(1-2)]bDGalp(1-3)aDGalp(1-3)bDGlcp(1-	Gal6S(b1-4)Glc-ol
WURCS=2.0/4,5,4/[a2112h-1a_1-5_2*NCC/3=O][a2112h-1b_1-5][Aad21122h-2a_2-6_5*NCC/3=O][Aad21122h-2a_2-6_5*NCCO/3=O]/1-2-3-3-4/a3-b1_a6-d2_b3-c2_d8-e2	freeEnd--?[--4b1D-Gal,p(--3b1D-GlcNAc,p--3b1D-Gal,p)--4b1D-Glc,p--?]$MONO,perMe,Na,0,freeEnd	FA3BG2S3	DGalpa1-3[LFucpa1-2]DGalpa1-OH	RES 1b:x-lman-HEX-1:5|6:d 2b:x-lman-HEX-1:5|6:d 3b:x-lman-HEX-1:5|6:d 4b:b-dglc-HEX-1:5 5s:n-acetyl 6b:b-dglc-HEX-1:5 LIN 1:1o(3+1)2d 2:2o(2+1)3d 3:3o(2+1)4d 4:4d(2+1)5n 5:1o(4+1)6d		-3)[xLThr(2-6)]bDGlcpA(1-3)aLRhap(1-	Man6P(a1-2)Man(a1-3)[Man(a1-3)[Man(a1-6)]Man(a1-6)]Man(b1-4)GlcNAc(b1-4)GlcNAc
WURCS=2.0/7,13,12/[a2122h-1x_1-5_2*NCC/3=O][a2122h-1b_1-5_2*NCC/3=O][a1122h-1b_1-5][a1122h-1a_1-5][a1221m-1a_1-5][a2112h-1b_1-5][Aad21122h-2a_2-6_5*NCC/3=O]/1-2-3-4-2-5-6-7-6-4-2-5-6/a4-b1_b4-c1_d2-e1_e3-f1_e4-g1_g3-h2_g4-i1_j2-k1_k3-l1_k4-m1_c?-d1_c?-j1	freeEnd--??1D-GlcNAc,p(--4b1D-GlcNAc,p--4b1D-Man,p(--3a1D-Man,p--2b1D-GlcNAc,p--4b1D-Gal,p--3/6a2D-NeuAc,p)--6a1D-Man,p--2b1D-GlcNAc,p--4b1D-Gal,p--3/6a2D-NeuAc,p)--6a1L-Fuc,p}--4/6b1D-GlcNAc,p--4b1D-Gal,p--3/6a2D-NeuAc,p	A2BG1GlcNAc1	DNeup5Aca2-3DGalpb1-4[LFucpa1-3]DGlcpNAca1-OH	RES 1b:b-dglc-HEX-1:5 2b:b-dgal-HEX-1:5 3b:b-dglc-HEX-1:5 4s:n-acetyl 5b:a-lgal-HEX-1:5|6:d 6b:b-dgal-HEX-1:5 7b:b-dglc-HEX-1:5 8s:n-acetyl 9b:b-dgal-HEX-1:5 LIN 1:1o(4+1)2d 2:2o(3+1)3d 3:3d(2+1)4n 4:3o(3+1)5d 5:3o(4+1)6d 6:6o(3+1)7d 7:7d(2+1)8n 8:7o(3+1)9d		-3)[xRPyr(2-6:2-4)]aDGalp(1-3)aDManp(1-3)[bDGlcpA(1-2)]aDManp(1-3)bDGlcp(1-	GlcNAc(a1-4)Gal(b1-3)[GlcNAc(b1-6)]GalNAc
WURCS=2.0/6,15,14/[a2122h-1x_1-5_2*NCC/3=O][a2122h-1b_1-5_2*NCC/3=O][a1122h-1b_1-5][a1122h-1a_1-5][a1221m-1a_1-5][a2112h-1b_1-5]/1-2-3-4-2-5-6-6-2-4-2-5-6-6-5/a4-b1_a6-o1_b4-c1_c3-d1_c4-i1_c6-j1_d2-e1_e3-f1_e4-g1_g4-h1_j2-k1_k3-l1_k4-m1_m4-n1	freeEnd--?b1D-Glc,p--6?1S	FBiA3G3S2(2,3)(2,3)	LRhapa1-3DGalpa1-3DGlcpNAcb1-3LRhapa1-3LRhapa1-3LRhapa1-3LRhapb1-4DGlcpNAca1-OH	RES 1b:x-dxyl-PEN-1:5 2b:b-dgal-HEX-1:5 3b:b-dgal-HEX-1:5 4b:b-dglc-HEX-1:5 5s:sulfate 6b:x-dgro-dgal-NON-2:6|1:a|2:keto|3:d 7s:n-acetyl LIN 1:1o(4+1)2d 2:2o(3+1)3d 3:3o(3+1)4d 4:4o(3+1)5n 5:2o(6+2)6d 6:6d(5+1)7n		-3)[xRPyr(2-6:2-4)aDGalp(1-4),Ac(1-2)]bDGlcpA(1-3)aLRhap(1-3)aLRhap(1-3)bDGalp(1-	Fuc(a1-2)Gal(b1-3)GlcNAc(b1-3)GalNAc
WURCS=2.0/8,17,16/[a2122h-1b_1-5_2*NCC/3=O][a1122h-1b_1-5][a1122h-1a_1-5][a2112h-1b_1-5][Aad21122h-2a_2-6][Aad21122h-2a_2-6_5*NCC/3=O][a2222h-1b_1-5_2*NCC/3=O][a1221m-1a_1-5]/1-1-2-3-1-4-5-1-4-6-3-1-4-6-7-4-8/a4-b1_a6-q1_b4-c1_c3-d1_c6-k1_d2-e1_d4-h1_e4-f1_f3-g2_h4-i1_i3-j2_k2-l1_k6-o1_l4-m1_m3-n2_o4-p1	freeEnd--??1D-GlcNAc,p(--4b1D-GlcNAc,p--4b1D-Man,p((--3a1D-Man,p(--2b1D-GlcNAc,p--4b1D-Gal,p--3a1D-Gal,p)--4b1D-GlcNAc,p(--3a1L-Fuc,p)--4b1D-Gal,p)--4b1D-GlcNAc,p)--6a1D-Man,p(--2b1D-GlcNAc,p--4b1D-Gal,p--3/6a2D-NeuAc,p)--6b1D-GlcNAc,p--4b1D-Gal,p)--6a1L-Fuc,p$MONO,perMe,Na,0,freeEnd	FA1BH5	DGalpNAcb1-4DGalpb1-4DGlcpa1-OH	RES 1b:b-dglc-HEX-1:5 2s:n-acetyl 3b:a-lgal-HEX-1:5|6:d 4b:b-dglc-HEX-1:5 5s:n-acetyl 6b:b-dman-HEX-1:5 7b:b-dman-HEX-1:5 8b:b-dman-HEX-1:5 9b:a-lgal-HEX-1:5|6:d LIN 1:1d(2+1)2n 2:1o(3+1)3d 3:1o(4+1)4d 4:4d(2+1)5n 5:4o(4+1)6d 6:6o(3+1)7d 7:6o(6+1)8d 8:1o(6+1)9d		-3)[xRPyr(2-6:2-4)aDGalp(1-4)]aDGlcpA(1-3)aDManp(1-2)aDManp(1-3)bDGalp(1-	Fuc(a1-3)[Gal(b1-4)]GlcNAc(b1-2)Man(a1-3/6)[GlcNAc(b1-2)Man(a1-3/6)][GlcNAc(b1-4)]Man(b1-4)GlcNAc(b1-4)[Fuc(a1-6)]GlcNAc
WURCS=2.0/2,2,1/[a2122h-1a_1-5_2*OSO/3=O/3=O_3*OSO/3=O/3=O_4*OSO/3=O/3=O][a2122m-1a_1-5_2*OSO/3=O/3=O_3*OSO/3=O/3=O]/1-2/a6-b1	freeEnd--?a1D-Man,p(--3?1Me)--4a1D-Man,p(--3?1Me)--4a1D-Man,p(--3?1Me)--4a1D-Man,p(--3?1Me)--4a1D-Man,p(--3?1Me)--4a1D-Man,p(--3?1Me)--4a1D-Man,p(--3?1Me)--4a1D-Man,p--3?1Me$MONO,perMe,Na,0,freeEnd	FA1[3]	DGlcpNAca1-4DGlcpAb1-4DGlcpNAca1-OH	RES 1b:b-dgal-HEX-1:5 2s:n-acetyl 3b:b-dgal-HEX-1:5 4b:b-dglc-HEX-1:5 5s:n-acetyl 6b:a-lgal-HEX-1:5|6:d 7b:b-dgal-HEX-1:5 8b:x-dgro-dgal-NON-2:6|1:a|2:keto|3:d 9s:n-acetyl LIN 1:1d(2+1)2n 2:1o(3+1)3d 3:1o(6+1)4d 4:4d(2+1)5n 5:4o(3+1)6d 6:4o(4+1)7d 7:7o(3+2)8d 8:8d(5+1)9n		-3)[xSPyr(2-6:2-4),Ac(1-2)]bDGlcpN(1-3)aDGalp(1-4)[xXCho(1-P-2)]bLRhap(1-4)bDGlcp(1-	Gal(a1-3)Gal(b1-4)GlcNAc(b1-2)Man(a1-3/6)[Neu5Gc(a2-3/6)Gal(b1-4)GlcNAc(b1-2)Man(a1-3/6)]Man(b1-4)GlcNAc(b1-4)[Fuc(a1-6)]GlcNAc
WURCS=2.0/2,3,2/[a2112h-1b_1-5][a2112h-1a_1-4]/1-2-2/a4-b1_b2-c1	freeEnd--??1D-GlcNAc,p--4b1D-GlcNAc,p--4b1D-Man,p((--3a1D-Man,p(--2b1D-GlcNAc,p(--3a1L-Fuc,p)--4b1D-Gal,p--3/6a2D-NeuGc,p)--4b1D-GlcNAc,p(--3a1L-Fuc,p)--4b1D-GalNAc,p)--4b1D-GlcNAc,p)--6a1D-Man,p(--2b1D-GlcNAc,p(--3a1L-Fuc,p)--4b1D-Gal,p--3/6a2D-NeuGc,p)--6b1D-GlcNAc,p(--3a1L-Fuc,p)--4b1D-Gal,p--3/6a2D-NeuGc,p	FA3G2GalNAc1S3	DGlcpNAca1-4DGalpb1-4DGlcpNAcb1-6[DGlcpNAca1-4DGalpb1-3]DGalpNAca1-OH	RES 1b:b-dgal-HEX-1:5 2s:n-acetyl 3b:b-dgal-HEX-1:5 4s:n-acetyl LIN 1:1d(2+1)2n 2:1o(6+1)3d 3:3d(2+1)4n		-3)[xSPyr(2-6:2-4),Ac(1-2)]bDGlcpN(1-3)aDGalp(1-4)bLRhap(1-4)bDGlcp(1-	Gal(b1-4)GlcNAc(b1-2)[Gal(b1-4)GlcNAc(b1-4)]Man(a1-3)[Man(a1-3/6)Man(a1-6)]Man(b1-4)GlcNAc(b1-4)GlcNAc
WURCS=2.0/6,11,10/[a2122h-1b_1-5_2*NCC/3=O][a1122h-1b_1-5][a1122h-1a_1-5][a2112h-1b_1-5_2*NCC/3=O][a2112h-1b_1-5][a2222h-1b_1-5_2*NCC/3=O]/1-1-2-3-1-4-3-1-5-6-5/a4-b1_b4-c1_c3-d1_c6-g1_d2-e1_e4-f1_g2-h1_g6-j1_h4-i1_j4-k1	freeEnd--??2D-KDO,p--4a1D-Man,p--4a1D-Gal,p	A3G2Lac2	DGalpb1-3[LFucpa1-4]DGlcpNAca1-OH	RES 1b:b-dman-HEX-1:5 2b:b-dglc-HEX-1:5 3s:n-acetyl 4b:b-dgal-HEX-1:5 5b:x-dgro-dgal-NON-2:6|1:a|2:keto|3:d 6s:n-acetyl 7b:b-dglc-HEX-1:5 8s:n-acetyl 9b:b-dgal-HEX-1:5 10b:x-dgro-dgal-NON-2:6|1:a|2:keto|3:d 11s:n-acetyl LIN 1:1o(2+1)2d 2:2d(2+1)3n 3:2o(4+1)4d 4:4o(3+2)5d 5:5d(5+1)6n 6:1o(6+1)7d 7:7d(2+1)8n 8:7o(4+1)9d 9:9o(3+2)10d 10:10d(5+1)11n		-3)[xSPyr(2-6:2-4),Ac(1-2)]bDGlcpN(1-3)bLRhap(1-4)[Ac(1-2)]bDGlcpN(1-	Gal(b1-4)GlcNAc(b1-2)[Gal(b1-4)GlcNAc(b1-4/6)]Man(a1-3/6)[Gal(b1-4)GlcNAc(b1-2)Man(a1-3/6)]Man(b1-4)GlcNAc(b1-4)GlcNAc
WURCS=2.0/3,3,2/[a2112h-1b_1-5_2*NCC/3=O_4*OSO/3=O/3=O_6*OSO/3=O/3=O][a2122A-1b_1-5][a1221m-1a_1-5_2*OSO/3=O/3=O_4*OSO/3=O/3=O]/1-2-3/a3-b1_b3-c1	freeEnd--?D-Neu--4b1D-GlcNAc,p--4b1D-GlcNAc,p$MONO,perMe,Na,0,freeEnd	FA2G2S2B	DGlcpNAcb1-4DGlcpNAcb1-4DGlcpNAca1-OH	RES 1b:b-dglc-HEX-1:5 2s:n-acetyl 3b:b-dglc-HEX-1:5 4s:n-acetyl 5b:b-dman-HEX-1:5 6b:b-dman-HEX-1:5 7b:b-dglc-HEX-1:5 8s:n-acetyl 9b:a-lgal-HEX-1:5|6:d 10b:b-dgal-HEX-1:5 11s:n-acetyl 12b:b-dman-HEX-1:5 13b:b-dglc-HEX-1:5 14s:n-acetyl LIN 1:1d(2+1)2n 2:1o(4+1)3d 3:3d(2+1)4n 4:3o(4+1)5d 5:5o(3+1)6d 6:6o(2+1)7d 7:7d(2+1)8n 8:7o(3+1)9d 9:7o(4+1)10d 10:10d(2+1)11n 11:5o(6+1)12d 12:12o(2+1)13d 13:13d(…		-3)[xSPyr(2-6:2-4)]bDGlcp(1-3)bDGalp(1-3)[aLRhap(1-2)]aDGalp(1-3)bDGalp(1-	Neu5Ac(a2-3/6)Gal(b1-4)GlcNAc(b1-2)Man(a1-3)[Man(a1-3)[Man(a1-6)]Man(a1-6)][GlcNAc(b1-4)]Man(b1-4)GlcNAc(b1-4)GlcNAc
WURCS=2.0/3,4,3/[u2122h_2*NCC/3=O_6*OSO/3=O/3=O][a2112h-1b_1-5][a2122h-1b_1-5_2*NCC/3=O_6*OSO/3=O/3=O]/1-2-3-2/a4-b1_b3-c1_c4-d1	freeEnd--??1D-GlcNAc--4b1D-GlcNAc,p--4b1D-Man,p(--3a1D-Man,p--2a1D-Man,p--2a1D-Man,p--3a1D-Glc,p--3a1D-Glc,p)--6a1D-Man,p$MONO,perMe,Na,0,freeEnd	FA4G4	DGlcpNAcb1-2LRhapa1-2LRhapa1-3[DGlcpa1-4]LRhapa1-OH	RES 1b:b-dgal-HEX-1:5 2b:x-dgro-dgal-NON-2:6|1:a|2:keto|3:d 3s:n-acetyl 4b:b-dgal-HEX-1:5 5s:n-acetyl LIN 1:1o(3+2)2d 2:2d(5+1)3n 3:1o(4+1)4d 4:4d(2+1)5n		-3)[xSPyr(2-6:2-4)]bDManp(1-4)aDGlcpA(1-3)aLFucp(1-3)bDGlcp(1-	Neu5Gc(a2-3)Gal(b1-3)[Neu5Ac(a2-6)]GalNAc
WURCS=2.0/4,4,3/[u2122h_2*NCC/3=O_6*OSO/3=O/3=O_?*OSO/3=O/3=O][a1212A-1a_1-5_2*OSO/3=O/3=O][a2122h-1b_1-5_2*NCC/3=O_6*OSO/3=O/3=O_?*OSO/3=O/3=O][a1212A-1a_1-5]/1-2-3-4/a4-b1_b4-c1_c4-d1	freeEnd--?b1D-Glc,p--6a1L-Ara,f	M9	LFucpa1-3[DGalpb1-3DGlcpNAcb1-3DGalpb1-4]DGlcpNAcb1-3DGalpb1-4DGlcpa1-OH	RES 1b:b-dglc-HEX-1:5 2s:n-acetyl 3b:b-dglc-HEX-1:5 4s:n-acetyl 5b:b-dman-HEX-1:5 6b:b-dman-HEX-1:5 7b:b-dglc-HEX-1:5 8s:n-acetyl 9b:b-dgal-HEX-1:5 10b:x-dgro-dgal-NON-2:6|1:a|2:keto|3:d 11s:n-acetyl 12b:b-dglc-HEX-1:5 13s:n-acetyl 14b:b-dgal-HEX-1:5 15b:x-dgro-dgal-NON-2:6|1:a|2:keto|3:d 16s:n-acetyl 17b:b-dman-HEX-1:5 18b:b-dglc-HEX-1:5 19s:n-acetyl 20b:b-dgal-HEX-1:5 21b:x-dgro-dgal-NON-2:6|1:…		-3)[xSPyr(2-6:2-4)]bDManp(1-4)bDGlcpA(1-4)[Ac(1-2)]bDGlcp(1-	Neu5Gc(a2-6)Gal(b1-4)GlcNAc(b1-2)Man(a1-3)[Neu5Gc(a2-6)Gal(b1-4)GlcNAc(b1-2)Man(a1-6)]Man(b1-4)GlcNAc(b1-4)GlcNAc
WURCS=2.0/7,12,11/[a2122h-1x_1-5_2*NCC/3=O][a2122h-1b_1-5_2*NCC/3=O][a1122h-1b_1-5][a1122h-1a_1-5][a1221m-1a_1-5][a2112h-1b_1-5][Aad21122h-2a_2-6_5*NCCO/3=O]/1-2-3-4-2-5-6-7-7-2-4-2/a4-b1_b4-c1_c3-d1_c4-j1_c6-k1_d2-e1_e3-f1_e4-g1_h8-i2_k2-l1_h2-g3|g6	freeEnd--?D-GlcNAc(--4b1D-GlcNAc,p--4b1D-Man,p(--3a1D-Man,p--2b1D-GlcNAc,p--4b1D-Gal,p--?a2D-NeuAc,p)--6a1D-Man,p(--2b1D-GlcNAc,p--4b1D-Gal,p--?a2D-NeuAc,p)--4b1D-GlcNAc,p--4b1D-Gal,p--3b1D-Gal,p)--6a1L-Fuc,p$MONO,perMe,Na,0,freeEnd	A2G2S1(2,6)	DGlcpA[3S]b1-3DGalpb1-3[DNeup5Aca2-6]DGalpb1-4DXylpa1-OH	RES 1b:b-dglc-HEX-1:5 2b:b-dgal-HEX-1:5 3b:b-dglc-HEX-1:5 4s:n-acetyl 5b:a-lgal-HEX-1:5|6:d 6b:b-dgal-HEX-1:5 7b:a-lgal-HEX-1:5|6:d 8b:b-dglc-HEX-1:5 9s:n-acetyl 10b:a-lgal-HEX-1:5|6:d 11b:b-dgal-HEX-1:5 LIN 1:1o(4+1)2d 2:2o(3+1)3d 3:3d(2+1)4n 4:3o(3+1)5d 5:3o(4+1)6d 6:6o(2+1)7d 7:2o(6+1)8d 8:8d(2+1)9n 9:8o(3+1)10d 10:8o(4+1)11d		-3)[xSPyr(2-6:2-4)aDGalp(1-4)]aDGlcpA(1-3)aDManp(1-2)aDManp(1-3)aDGalp(1-	Fuc(a1-3)[Gal(b1-4)]GlcNAc(b1-3)[Fuc(a1-3)[Gal(b1-4)]GlcNAc(b1-6)]Gal(b1-4)Glc-ol
WURCS=2.0/4,6,5/[a2112h-1b_1-?_2*NCC/3=O][a2112h-1b_1-5][a1221m-1a_1-5][a2122h-1b_1-5_2*NCC/3=O]/1-2-3-4-2-3/a3-b1_a6-d1_b2-c1_d4-e1_e2-f1	freeEnd--?b1D-Glc,p--4b1D-Gal,p--3a2D-NeuAc,p	FA4G3S3	DManpa1-3[DManpa1-6]DManpb1-4DGlcpNAcb1-4[LFucpa1-6][LFucpa1-3]DGlcpNAca1-OH	RES 1b:b-dglc-HEX-1:5 2b:b-dgal-HEX-1:5 3b:b-dglc-HEX-1:5 4s:n-acetyl 5b:a-lgal-HEX-1:5|6:d LIN 1:1o(4+1)2d 2:2o(3+1)3d 3:3d(2+1)4n 4:3o(4+1)5d		-3)[xSPyr(2-6:2-4)aDGalp(1-4)]aDGlcpA(1-3)aDRhap(1-3)aDRhap(1-3)bDGalp(1-	Gal(b1-3)GalNAc(b1-3)Gal(a1-4)Gal(b1-4)Glc1Cer
WURCS=2.0/4,7,6/[a2122h-1x_1-5_2*NCC/3=O][a2122h-1b_1-5_2*NCC/3=O][a1122h-1b_1-5][a1122h-1a_1-5]/1-2-3-4-2-4-4/a4-b1_b4-c1_c3-d1_c6-f1_e1-d2|d4_g1-f3|f6	freeEnd--??1D-GlcNAc,p(--4b1D-GlcNAc,p--4b1D-Man,p((--2b1D-Xyl,p)--3a1D-Man,p--2b1D-GlcNAc,p)--6a1D-Man,p)--6a1L-Fuc,p$MONO,perMe,Na,0,freeEnd	F3A2G2B	DGalpb1-3[DNeup5Aca2-3DGalpb1-4[LFucpa1-3]DGlcpNAcb1-6]DGalpNAca1-OH	RES 1b:b-dman-HEX-1:5 2b:b-dglc-HEX-1:5 3s:n-acetyl 4b:b-dgal-HEX-1:5 5b:x-dgro-dgal-NON-2:6|1:a|2:keto|3:d 6s:n-acetyl LIN 1:1o(2+1)2d 2:2d(2+1)3n 3:2o(4+1)4d 4:4o(6+2)5d 5:5d(5+1)6n		-3)[xSPyr(2-6:2-4)bDGlcp(1-2)aDManp(1-4)]aDGlcpA(1-3)bDGalp(1-3)bDGlcp(1-	Fuc
WURCS=2.0/2,3,2/[a122h-1x_1-5][a2122h-1a_1-5]/1-2-2/a3-b1_b4-c1	freeEnd--?[--6b1D-Gal,p--6b1D-Gal,p(--3a1L-Ara,f)--6b1D-Gal,p(--3a1L-Ara,f--5a1L-Ara,f)--6b1D-Gal,p--6b1D-Gal,p(--3a1L-Ara,f)--?]	FBiA3G3S1b	DGalpNAca1-6DGalpNAca1-OH	RES 1b:x-lara-PEN-1:4 2b:x-lara-PEN-1:4 3b:x-lara-PEN-1:4 4b:x-lara-PEN-1:4 5b:x-lara-PEN-1:4 LIN 1:1o(2+1)2d 2:2o(2+1)3d 3:3o(3+1)4d 4:4o(2+1)5d		-3)[xSPyr(2-6:2-4)bDGlcp(1-2)bDGlcpA(1-2)]aLRhap(1-3)aLRhap(1-2)aLRhap(1-3)bDGalp(1-	Gal(b1-4)GlcNAc(b1-2)Man(a1-3)[Gal(b1-4)GlcNAc(b1-2)[Gal(b1-4)GlcNAc(b1-6)]Man(a1-6)]Man(b1-4)GlcNAc(b1-4)GlcNAc
WURCS=2.0/4,7,6/[u2122h_2*NCC/3=O][a2122h-1b_1-5_2*NCC/3=O][a1122h-1b_1-5][a1122h-1a_1-5]/1-2-3-4-2-4-2/a4-b1_b4-c1_c3-d1_c6-f1_e1-d2|d4_g1-f2|f4	freeEnd--?D-GlcNAc--4b1D-GlcNAc,p--4b1D-Man,p(--?a1D-Man,p(--2b1D-GlcNAc,p--4b1D-Gal,p)--?b1D-GlcNAc,p--4b1D-Gal,p)--?a1D-Man,p--2b1D-GlcNAc,p--4b1D-Gal,p$MONO,perMe,Na,0,freeEnd	A1G1H5	DNeup5Aca2-3DGalpb1-4DGlcpNAcb1-2[DNeup5Aca2-3DGalpb1-4DGlcpNAcb1-6]DManpa1-OH	RES 1b:b-dglc-HEX-1:5 2s:n-acetyl 3b:b-dglc-HEX-1:5 4s:n-acetyl 5b:b-dman-HEX-1:5 6b:b-dman-HEX-1:5 7b:b-dglc-HEX-1:5 8s:n-acetyl 9b:b-dgal-HEX-1:5 10b:x-dgro-dgal-NON-2:6|1:a|2:keto|3:d 11s:n-acetyl 12b:b-dman-HEX-1:5 13b:b-dglc-HEX-1:5 14s:n-acetyl 15b:b-dgal-HEX-1:5 LIN 1:1d(2+1)2n 2:1o(4+1)3d 3:3d(2+1)4n 4:3o(4+1)5d 5:5o(3+1)6d 6:6o(2+1)7d 7:7d(2+1)8n 8:7o(4+1)9d 9:9o(6+2)10d 10:10d(5+1)11n 1…		-3)aDGalp(1-	Fuc(a1-3/4)[Gal(b1-3/4)]GlcNAc(b1-6)[Gal(b1-3)]GalNAc
WURCS=2.0/2,2,1/[u2112h_2*NCC/3=O][a2112h-1a_1-5_2*NCC/3=O]/1-2/a3-b1	freeEnd--??1D-Man--6b1D-Glc,p--4b1D-Gal,p	A3G3Lac3S2	LFucpa1-3[DGalpNAcb1-4]DGlcpNAcb1-2DManpa1-3[DGlcpNAcb1-2DManpa1-6]DManpb1-4DGlcpNAcb1-4DGlcpNAca1-OH	RES 1b:b-dglc-HEX-1:5 2s:n-acetyl 3b:b-dglc-HEX-1:5 4s:n-acetyl 5b:b-dman-HEX-1:5 6b:b-dman-HEX-1:5 7b:b-dglc-HEX-1:5 8s:n-acetyl 9b:a-lgal-HEX-1:5|6:d 10b:b-dgal-HEX-1:5 11b:b-dman-HEX-1:5 12b:b-dglc-HEX-1:5 13s:n-acetyl 14b:b-dgal-HEX-1:5 15b:b-dglc-HEX-1:5 16s:n-acetyl 17b:b-dgal-HEX-1:5 LIN 1:1d(2+1)2n 2:1o(4+1)3d 3:3d(2+1)4n 4:3o(4+1)5d 5:5o(3+1)6d 6:6o(2+1)7d 7:7d(2+1)8n 8:7o(3+1)9d 9:7o(4+…		-3)aDGalp(1-2)[20%xXCho(1-P-3)]bDGalp(1-4)[Ac(1-2)]bDGlcpN(1-3)bDGalp(1-4)bDGlcp(1-	Gal(b1-3)GlcNAc(b1-3)GalNAc
WURCS=2.0/2,2,1/[u2112h_2*NCC/3=O][a2122h-1b_1-5_2*NCC/3=O]/1-2/a6-b1	freeEnd--??1D-GalNAc,p--3b1D-Gal,p--3b1D-GalNAc,p(--3a2D-NeuGc,p)--4b1D-Gal,p--4b1D-GalNAc,p	M6D3	DGalpNAcb1-4[DNeup5Aca2-3]DGalpa1-OH	RES 1b:b-dglc-HEX-1:5 2s:n-acetyl 3b:b-dgal-HEX-1:5 4b:b-dglc-HEX-1:5 5s:n-acetyl 6b:b-dgal-HEX-1:5 7b:b-dglc-HEX-1:5 8s:n-acetyl 9b:b-dgal-HEX-1:5 LIN 1:1d(2+1)2n 2:1o(4+1)3d 3:3o(3+1)4d 4:4d(2+1)5n 5:4o(4+1)6d 6:6o(3+1)7d 7:7d(2+1)8n 8:7o(4+1)9d		-3)aDGalp(1-2)[70%x?Gro(2-P-3)]bDGalp(1-4)[Ac(1-2)]bDGlcpN(1-3)bDGalp(1-4)bDGlcp(1-	Gal(b1-4)GlcNAc(b1-3)Gal(b1-4)GlcNAc(b1-3)Gal(b1-3)GalNAc
WURCS=2.0/2,2,1/[u2112h_2*NCC/3=O][a2112h-1a_1-5_2*NCC/3=O]/1-2/a6-b1	freeEnd--??1D-GalNAc,p(--3b1D-Gal,p)--6b1D-GlcNAc,p--6?1S	FA4G2S(Ac)2	DNeup5Aca2-3DGalpb1-4DGlcpNAcb1-2[DNeup5Aca2-3DGalpb1-4DGlcpNAcb1-4]DManpa1-3[DNeup5Aca2-3DGalpb1-4DGlcpNAcb1-2[DNeup5Aca2-3DGalpb1-4DGlcpNAcb1-6]DManpa1-6]DManpb1-4DGlcpNAcb1-4[LFucpa1-6]DGlcpNAca1-OH	RES 1b:b-dgal-HEX-1:5 2s:n-acetyl 3b:b-dglc-HEX-1:5 4s:n-acetyl 5b:b-dglc-HEX-1:5 6s:n-acetyl LIN 1:1d(2+1)2n 2:1o(3+1)3d 3:3d(2+1)4n 4:1o(6+1)5d 5:5d(2+1)6n		-3)aDGalp(1-2)[Ac(1-?)aDGalpA(1-3)]aDManp(1-3)aDGalp(1-	Neu5Ac(a2-3)Gal(b1-3/4)GlcNAc(b1-2/4)[Neu5Ac(a2-3)Gal(b1-3/4)[Fuc(a1-3/4)]GlcNAc(b1-2/4)]Man(a1-3)[Neu5Ac(a2-3)Gal(b1-3/4)GlcNAc(b1-2/6)[Gal(b1-3/4)GlcNAc(b1-2/6)]Man(a1-6)]Man(b1-4)GlcNAc(b1-4)[Fuc(a1-6)]GlcNAc
WURCS=2.0/2,2,1/[u2112h][a2112h-1a_1-5]/1-2/a3-b1	freeEnd--?D-GlcNAc(--3a1L-Fuc,p)--4b1D-Gal,p--??1S$MONO,perMe,Na,0,freeEnd	F7A4G4	LFucpa1-2DGalpb1-4[LFucpa1-3]DGlcpNAcb1-3[LFucpa1-3[DGalpb1-4]DGlcpNAcb1-6]DGalpb1-4DGlcpa1-OH	RES 1b:b-dglc-HEX-1:5 2b:b-dgal-HEX-1:5 3b:b-dglc-HEX-1:5 4s:n-acetyl 5b:b-dgal-HEX-1:5 6b:a-lgal-HEX-1:5|6:d 7b:x-dgro-dgal-NON-2:6|1:a|2:keto|3:d 8s:n-acetyl LIN 1:1o(4+1)2d 2:2o(3+1)3d 3:3d(2+1)4n 4:3o(3+1)5d 5:5o(2+1)6d 6:3o(6+2)7d 7:7d(5+1)8n		-3)aDGalp(1-2)[x?Gro(2-P-3)]bDGalp(1-4)[Ac(1-2)]bDGlcpN(1-3)bDGalp(1-4)bDGlcp(1-	Neu5Ac(a2-3)Gal(b1-3/4)[Fuc(a1-3/4)]GlcNAc(b1-3)Gal(b1-3/4)[Fuc(a1-3/4)]GlcNAc(b1-6)[Neu5Ac(a2-3)Gal(b1-3)]GalNAc
WURCS=2.0/3,4,3/[a2122h-1b_1-5_2*NCC/3=O][a2112h-1b_1-5][a1d21m-1a_1-5]/1-2-3-3/a3-b1_a4-d1_b2-c1	freeEnd--??1D-Man--2b1D-GlcNAc,p--4b1D-Gal,p--6b2D-NeuAc,p	FA1G1S[3]1M4	LFucpa1-4DGlcpNAcb1-3DGalpb1-4DGlcpa1-OH	RES 1b:b-dglc-HEX-1:5 2s:n-acetyl 3b:a-lgal-HEX-1:5|6:d 4b:b-dglc-HEX-1:5 5s:n-acetyl 6b:b-dman-HEX-1:5 7b:x-dxyl-PEN-1:5 8b:b-dman-HEX-1:5 9b:b-dglc-HEX-1:5 10s:n-acetyl 11b:a-lgal-HEX-1:5|6:d 12b:b-dgal-HEX-1:5 13b:b-dman-HEX-1:5 14b:b-dglc-HEX-1:5 15s:n-acetyl 16b:a-lgal-HEX-1:5|6:d 17b:b-dgal-HEX-1:5 LIN 1:1d(2+1)2n 2:1o(3+1)3d 3:1o(4+1)4d 4:4d(2+1)5n 5:4o(4+1)6d 6:6o(2+1)7d 7:6o(3+1)8d 8:8o(…		-3)aDGalp(1-2)[x?Pyr(2-4:2-3)]aLRhap(1-3)bLRhap(1-4)aLRhap(1-	Neu5Ac(a2-3)Gal(b1-4)[Fuc(a1-3)]GlcNAc(b1-6)[Neu5Ac(a2-3)Gal(b1-3)]GalNAc
WURCS=2.0/7,12,14/[a2122h-1x_1-5_2*NCC/3=O][a2122h-1b_1-5_2*NCC/3=O][a1122h-1b_1-5][a1122h-1a_1-5][axxxxh-1x_1-?_2*NCC/3=O][a2112h-1b_1-5][Aad21122h-2a_2-6_5*NCC/3=O]/1-2-3-4-5-6-7-7-4-5-6-7/a4-b1_b4-c1_e4-f1_f3-g2_g8-h2_j4-k1_k3-l2_c?-d1_c?-i1_d?-e1_i?-j1_a?|b?|c?|d?|e?|f?|g?|h?|i?|j?|k?|l?}*OCC/3=O_a?|b?|c?|d?|e?|f?|g?|h?|i?|j?|k?|l?}*OCC/3=O_a?|b?|c?|d?|e?|f?|g?|h?|i?|j?|k?|l?}*OCC/3=O	freeEnd--??1D-GlcNAc--4b1D-Man,p(--3a1D-Man,p(--2a1D-Man,p--2a1D-Man,p)--6a1D-Man,p--2a1D-Man,p)--6a1D-Man,p(--3a1D-Man,p--2a1D-Man,p)--6a1D-Man,p--2a1D-Man,p$MONO,perMe,Na,0,freeEnd	FA1BG1S(s)1	DNeup5Aca2-6DGalpb1-4DGlcpNAcb1-2DManpa1-OH	RES 1b:b-dglc-HEX-1:5 2s:n-acetyl 3b:b-dglc-HEX-1:5 4s:n-acetyl 5b:b-dman-HEX-1:5 6b:b-dman-HEX-1:5 7b:b-dglc-HEX-1:5 8s:n-acetyl 9b:b-dgal-HEX-1:5 10b:b-dglc-HEX-1:5 11s:n-acetyl 12b:b-dgal-HEX-1:5 13b:b-dman-HEX-1:5 14b:b-dglc-HEX-1:5 15s:n-acetyl 16b:b-dgal-HEX-1:5 17b:x-dgro-dgal-NON-2:6|1:a|2:keto|3:d 18s:n-acetyl LIN 1:1d(2+1)2n 2:1o(4+1)3d 3:3d(2+1)4n 4:3o(4+1)5d 5:5o(3+1)6d 6:6o(2+1)7d 7:…		-3)aDGalp(1-2)[x?Pyr(2-6:2-4)bDGalp(1-6)bDGlcpA(1-3)]bDGalf(1-6)aDGlcp(1-3)aLRhap(1-	Neu5Ac(a2-3)[GalNAc(b1-4)]Gal(b1-3)[Neu5Ac(a2-6)]GalNAc
WURCS=2.0/6,12,11/[a2122h-1x_1-5_2*NCC/3=O][a1221m-1x_1-5][a2122h-1b_1-5_2*NCC/3=O][a1122h-1b_1-5][a1122h-1a_1-5][a2112h-1b_1-5]/1-2-3-4-5-3-6-3-6-5-3-6/a4-c1_c4-d1_e2-f1_e6-h1_f4-g1_h4-i1_j2-k1_k4-l1_a?-b1_d?-e1_d?-j1	freeEnd--??1D-Glc--4b1D-Gal,p--3b1D-GlcNAc,p--4b1D-Gal,p(--3b1D-GlcNAc,p--4b1D-Gal,p)--6b1D-GlcNAc,p--4b1D-Gal,p$MONO,perMe,Na,0,freeEnd	A4BG4Gal1S1	LArafa1-2LArafa1-3LArafb1-2LArafb1-2LArafa1-OH	RES 1b:b-dglc-HEX-1:5 2b:b-dglc-HEX-1:5 3s:sulfate 4b:b-dglc-HEX-1:5 5s:n-sulfate 6b:b-dglc-HEX-1:5|-1:a 7s:sulfate LIN 1:1o(4+1)2d 2:2o(2+1)3n 3:2o(4+1)4d 4:4d(-1+1)5n 5:4o(4+1)6d 6:1o(6+1)7n		-3)aDGalp(1-2)[xXCho(1-P-3)]bDGalp(1-4)[Ac(1-2)]bDGlcpN(1-3)bDGalp(1-4)bDGlcp(1-	GlcNAc(b1-2)Man(a1-3)[Xyl(b1-2)][Man(a1-6)]Man(b1-4)GlcNAc(b1-4)GlcNAc
WURCS=2.0/4,7,6/[a2122h-1b_1-5][a2112h-1b_1-5][a2122h-1b_1-5_2*NCC/3=O][Aad21122h-2a_2-6_5*N]/1-2-3-2-3-2-4/a4-b1_b3-c1_c4-d1_d3-e1_e4-f1_f3-g2	freeEnd--?[--3b1D-GlcNAc,p--3a1D-GlcA,p--4a1D-Glc,p--4a1L-Rha,p--?]	FA4F4G4	DNeup5Aca2-6DGalpb1-4DGlcpNAcb1-2DManpa1-3[DGalpb1-4DGlcpNAcb1-2DManpa1-6]DManpb1-4DGlcpNAcb1-4DGlcpNAca1-OH	RES 1b:b-dglc-HEX-1:5 2s:n-acetyl 3b:b-dglc-HEX-1:5 4s:n-acetyl 5b:b-dman-HEX-1:5 6b:b-dman-HEX-1:5 7b:b-dglc-HEX-1:5 8s:n-acetyl 9b:a-lgal-HEX-1:5|6:d 10b:b-dgal-HEX-1:5 11b:b-dglc-HEX-1:5 12s:n-acetyl 13b:b-dgal-HEX-1:5 14b:b-dman-HEX-1:5 15b:b-dglc-HEX-1:5 16s:n-acetyl 17b:b-dgal-HEX-1:5 18b:b-dglc-HEX-1:5 19s:n-acetyl 20b:b-dgal-HEX-1:5 LIN 1:1d(2+1)2n 2:1o(4+1)3d 3:3d(2+1)4n 4:3o(4+1)5d 5:5o…		-3)aDGalp(1-3)[%Ac(1-6),%Ac(1-2)]bDGalf(1-	Glc(b1-4)Glc(b1-4)Glc
WURCS=2.0/3,4,3/[u2122h][a2112h-1b_1-5][a2122h-1b_1-5_2*NCC/3=O]/1-2-3-2/a4-b1_b3-c1_c4-d1	redEnd--??1D-Man,o(--3a1D-Man,p--2b1D-GlcNAc,p--3a1L-Fuc,p)--6a1D-Man,p--2b1D-GlcNAc,p--3a1L-Fuc,p	F2A3G2S1B	DGalpb1-4[LFucpa1-3]DGlcpNAcb1-2DManpa1-3[DGalpb1-4DGlcpNAcb1-2[DGalpb1-4DGlcpNAcb1-6]DManpa1-6]DManpb1-4DGlcpNAcb1-4DGlcpNAca1-OH	RES 1b:b-dgal-HEX-1:5 2b:b-dglc-HEX-1:5 3s:n-acetyl 4b:b-dgal-HEX-1:5 5b:a-lgal-HEX-1:5|6:d 6b:b-dglc-HEX-1:5 7s:n-acetyl LIN 1:1o(3+1)2d 2:2d(2+1)3n 3:2o(3+1)4d 4:4o(2+1)5d 5:4o(3+1)6d 6:6d(2+1)7n		-3)aDGalp(1-3)[Ac(1-2)]aLFucpN(1-3)[Ac(1-2)]aDGlcpN(1-	[Fuc3S4S(a1-3)]GlcA(b1-3)GalNAc4S6S(b1-4)GlcA
WURCS=2.0/3,4,3/[u2122h][a2112h-1b_1-5][a2112h-1b_1-5_2*NCC/3=O]/1-2-3-2/a4-b1_b4-c1_c3-d1	freeEnd--??1D-GlcNAc,p--4b1D-GlcNAc,p--4b1D-Man,p((--3a1D-Man,p--2b1D-GlcNAc,p(--3a1L-Fuc,p)--4b1D-Gal,p--3/6a2D-NeuAc,p)--4b1D-GlcNAc,p)--6a1D-Man,p--2b1D-GlcNAc,p(--3a1L-Fuc,p)--4b1D-Gal,p}--4/6b1D-GlcNAc,p(--3a1L-Fuc,p)--4b1D-Gal,p	H7N4E2L1	DGalpb1-4DGlcpNAcb1-3DGalpb1-4DGlcpNAcb1-3DGalpb1-4DGlcpNAca1-OH	RES 1b:x-lman-HEX-1:5|6:d 2b:x-lman-HEX-1:5|6:d 3b:b-dglc-HEX-1:5 4s:n-acetyl 5b:x-lman-HEX-1:5|6:d 6b:x-lman-HEX-1:5|6:d 7b:x-lman-HEX-1:5|6:d 8b:b-dglc-HEX-1:5 9s:n-acetyl 10b:x-lman-HEX-1:5|6:d 11b:x-lman-HEX-1:5|6:d 12b:x-lman-HEX-1:5|6:d LIN 1:1o(2+1)2d 2:2o(2+1)3d 3:3d(2+1)4n 4:3o(3+1)5d 5:5o(3+1)6d 6:6o(2+1)7d 7:7o(2+1)8d 8:8d(2+1)9n 9:8o(3+1)10d 10:10o(3+1)11d 11:11o(2+1)12d		-3)aDGalp(1-3)[Ac(1-2)]bDGalpN(1-6)[aXCol(1-2)bDGalp(1-3),Ac(1-2)]bDGlcpN(1-	Neu5Gc(a2-6)Gal(b1-4)GlcNAc-ol
WURCS=2.0/3,4,3/[u2122h][a2112h-1b_1-5][a2112h-1b_1-5_2*NCC/3=O]/1-2-2-3/a4-b1_b4-c1_c3-d1	freeEnd--??1D-Gal(--3b1D-Glc,p--3?1D-Gal,p)--4b1D-Glc,p	F2A1G1S1BH4	DGlcpNAcb1-3[DGlcpNAcb1-6]DGalpNAca1-OH	RES 1b:a-lgal-HEX-1:5|6:d 2b:b-dglc-HEX-1:5 3b:b-dgal-HEX-1:5 4b:a-lgal-HEX-1:5|6:d LIN 1:1o(3+1)2d 2:2o(4+1)3d 3:3o(2+1)4d		-3)aDGalp(1-3)[Ac(1-2)]bDGlcpN(1-3)[lR3HOBut(1-4)aDFucp4N(1-4)]aDGalp(1-4)[Ac(1-2)]bDGalpN(1-	Gal(a1-6)Glc(a1-2)Fruf
WURCS=2.0/4,5,4/[u2122h_2*NCC/3=O][a2112h-1b_1-5][a2122h-1b_1-5_2*NCC/3=O][a1221m-1a_1-5]/1-2-3-2-4/a4-b1_b3-c1_c4-d1_d2-e1	freeEnd--?a1D-Gal,p--4a1D-Gal,p	FA3F1G3S[3,6]2	LFucpa1-2DGalpb1-3[DNeup5Aca2-6]DGlcpNAcb1-3DGalpb1-4DGlcpa1-OH	RES 1b:b-dglc-HEX-1:5 2b:b-dglc-HEX-1:5 3s:n-acetyl 4b:a-lgal-HEX-1:5|6:d 5b:b-dgal-HEX-1:5 6b:a-lgal-HEX-1:5|6:d LIN 1:1o(4+1)2d 2:2d(2+1)3n 3:2o(3+1)4d 4:2o(4+1)5d 5:5o(2+1)6d		-3)aDGalp(1-3)[Ac(1-4)]aDGalpA(1-3)aLFucp(1-	Fuc(a1-2)Gal(b1-4)Glc1Cer
WURCS=2.0/2,4,3/[u2122h_2*N][a1122h-1a_1-5]/1-2-2-2/a4-b1_b6-c1_c2-d1	freeEnd--?b1D-Glc,p--4b1D-Gal,p--3b1D-GlcNAc,p--4b1D-Gal,p(--3b1D-GlcNAc,p--4b1D-Gal,p(--3b1D-GlcNAc,p--4b1D-Gal,p)--6b1D-GlcNAc,p--4b1D-Gal,p)--6b1D-GlcNAc,p	F2A6G6S1	DGalpb1-4[LFucpa1-3]DGlcpNAcb1-2DManpa1-3[DGalpb1-4[LFucpa1-3]DGlcpNAcb1-2DManpa1-6][DXylpb1-2]DManpb1-4DGlcpNAcb1-4[LFucpa1-3]DGlcpNAca1-OH	RES 1b:b-dglc-HEX-1:5 2s:n-acetyl 3b:b-dglc-HEX-1:5 4s:n-acetyl 5b:b-dman-HEX-1:5 6b:b-dman-HEX-1:5 7b:b-dglc-HEX-1:5 8s:n-acetyl 9b:b-dgal-HEX-1:5 10b:x-dgro-dgal-NON-2:6|1:a|2:keto|3:d 11s:n-acetyl 12b:b-dglc-HEX-1:5 13s:n-acetyl 14b:b-dman-HEX-1:5 15b:b-dglc-HEX-1:5 16s:n-acetyl 17b:a-lgal-HEX-1:5|6:d LIN 1:1d(2+1)2n 2:1o(4+1)3d 3:3d(2+1)4n 4:3o(4+1)5d 5:5o(3+1)6d 6:6o(2+1)7d 7:7d(2+1)8n 8:7o(…		-3)aDGalp(1-3)[Fo(1-4),Ac(1-2)]aDGalpA(1-3)aLFucp(1-	Fuc(a1-2)[GalNAc(a1-3)]Gal(b1-3)GlcNAc(b1-3)Gal(b1-4)Glc1Cer
WURCS=2.0/1,3,2/[Aad1122h-2a_2-6]/1-1-1/a8-b2_b8-c2	freeEnd--?[--6b1D-GlcA,p(--3?1Me)--4a1D-Glc,p(--4?1Me)--?]	FA4G4S[3,3,3]3	DGalpb1-4DGlcpNAcb1-2[DGalpb1-4DGlcpNAcb1-4]DManpa1-3[DNeup5Aca2-3DGalpb1-4DGlcpNAcb1-2DManpa1-6]DManpb1-4DGlcpNAcb1-4DGlcpNAca1-OH	RES 1b:b-dglc-HEX-1:5 2b:b-dgal-HEX-1:5 3b:b-dgal-HEX-1:5 4b:b-dgal-HEX-1:5 5s:n-acetyl LIN 1:1o(4+1)2d 2:2o(4+1)3d 3:3o(3+1)4d 4:4d(2+1)5n		-3)aDGalp(1-3)[Fo(1-4)]aDGalpA(1-3)aLFucp(1-	Xyl(b1-2)[Man(a1-3)][Man(a1-6)]Man(b1-4)GlcNAc(b1-4)[Fuc(a1-6)]GlcNAc
WURCS=2.0/2,3,2/[a1122h-1b_1-5][a2121h-1a_1-5]/1-1-2/a4-b1_b4-c1	freeEnd--?b1D-GlcA,p(--2b1D-Glc,p)--3a1L-Ara,p	FA2M5	DGlcpAb1-4DGlcpNSa1-4DGlcpA[2S]b1-4DGlcpNS[6S]a1-OH	RES 1b:b-dglc-HEX-1:5 2s:n-acetyl 3b:b-dglc-HEX-1:5 4s:n-acetyl 5b:b-dman-HEX-1:5 6b:b-dman-HEX-1:5 7b:b-dman-HEX-1:5 8b:b-dman-HEX-1:5 LIN 1:1d(2+1)2n 2:1o(4+1)3d 3:3d(2+1)4n 4:3o(4+1)5d 5:5o(3+1)6d 6:5o(6+1)7d 7:7o(2+1)8d		-3)aDGalp(1-3)[bDGlcpA(1-2)]aDManp(1-3)aDGalp(1-	Neu5Ac(a2-6)Gal(b1-3/4)GlcNAc(b1-2)Man(a1-3)[Neu5Ac(a2-6)Gal(b1-3/4)GlcNAc(b1-2)Man(a1-6)]Man(b1-4)GlcNAc(b1-4)[Fuc(a1-6)]GlcNAc
WURCS=2.0/7,11,10/[a2122h-1x_1-?_2*NCC/3=O][a2122h-1b_1-5_2*NCC/3=O][a1122h-1b_1-5][a1122h-1a_1-5][a2112h-1b_1-5][Aad21122h-2a_2-6_5*NCC/3=O][a1221m-1a_1-5]/1-2-3-4-2-5-4-2-5-6-7/a4-b1_a6-k1_b4-c1_c3-d1_c6-g1_d2-e1_e4-f1_g2-h1_h4-i1_i?-j2	freeEnd--??1D-GalNAc,p(--3b1D-GlcNAc,p)--6b1D-GlcNAc,p$MONO,perMe,Na,0,freeEnd	A3BG3(s)1S2	LFucpa1-3[DGalpb1-4]DGlcpNAcb1-2[DGalpb1-4DGlcpNAcb1-4]DManpa1-3[DGalpb1-4DGlcpNAcb1-2[DGalpb1-4DGlcpNAcb1-6]DManpa1-6]DManpb1-4DGlcpNAcb1-4DGlcpNAca1-OH	RES 1b:b-dglc-HEX-1:5 2b:b-dgal-HEX-1:5 3b:b-dglc-HEX-1:5 4b:a-lgal-HEX-1:5|6:d 5b:b-dgal-HEX-1:5 6b:b-dglc-HEX-1:5 7s:n-acetyl 8b:b-dgal-HEX-1:5 9b:a-lgal-HEX-1:5|6:d 10s:sulfate LIN 1:1o(4+1)2d 2:2o(3+1)3d 3:3o(3+1)4d 4:3o(4+1)5d 5:5o(3+1)6d 6:6d(2+1)7n 7:6o(3+1)8d 8:8o(2+1)9d 9:3o(6+1)10n		-3)aDGalp(1-3)[bDGlcpA(1-4)]aLFucp(1-4)[Ac(1-2)]bDGlcpN(1-3)aLFucp(1-3)[Ac(1-2)]bDGlcpN(1-	GlcNAc(b1-2)Man(a1-3)[GlcNAc(b1-4)][Man(a1-6)]Man(b1-4)GlcNAc(b1-4)GlcNAc
WURCS=2.0/3,4,3/[a2122h-1x_1-?][a1221m-1a_1-5][a2112h-1b_1-5]/1-2-3-2/a3-b1_a4-c1_c2-d1	freeEnd--??1D-GlcNAc--4b1D-Gal,p(--3b1D-GlcNAc,p(--3a1L-Fuc,p)--4b1D-Gal,p)--6b1D-GlcNAc,p--4b1D-Gal,p	FA3F2G3	LFucpa1-2[DGlcpNAcb1-3]DGalpb1-3DGlcpNAcb1-3DGalpa1-OH	RES 1b:b-dglc-HEX-1:5 2b:b-dgal-HEX-1:5 3b:b-dglc-HEX-1:5 4s:n-acetyl 5b:b-dgal-HEX-1:5 6b:x-dgro-dgal-NON-2:6|1:a|2:keto|3:d 7s:n-acetyl 8b:x-dgro-dgal-NON-2:6|1:a|2:keto|3:d 9s:n-acetyl LIN 1:1o(4+1)2d 2:2o(3+1)3d 3:3d(2+1)4n 4:3o(3+1)5d 5:5o(3+2)6d 6:6d(5+1)7n 7:3o(6+2)8d 8:8d(5+1)9n		-3)aDGalp(1-3)[bDGlcpA(1-4)]aLRhap(1-3)aLRhap(1-2)aLRhap(1-	Man(a1-2)Man(a1-3)[Man(a1-3)Man(a1-6)]Man(b1-4)GlcNAc(b1-4)GlcNAc
WURCS=2.0/3,8,7/[a1122h-1x_1-?][a1122h-1b_1-5][a2112h-1a_1-5]/1-2-2-2-2-2-3-3/a4-b1_b4-c1_c4-d1_c6-h1_d4-e1_d6-g1_e4-f1	freeEnd--??1D-Glc--4a1D-Glc,p--6a1D-Glc,p--4a1D-Glc,p--4a1D-Glc,p--6a1D-Glc,p$MONO,perMe,Na,0,freeEnd	A2G1	LRhapa1-2LRhapa1-3LRhapa1-3DGlcpNAcb1-2LRhapa1-2LRhapa1-3LRhapa1-3DGlcpNAcb1-2LRhapa1-2LRhapa1-OH	RES 1b:b-dglc-HEX-1:5 2s:n-acetyl 3b:b-dglc-HEX-1:5 4s:n-acetyl 5b:b-dman-HEX-1:5 6b:b-dman-HEX-1:5 7b:b-dglc-HEX-1:5 8s:n-acetyl 9b:a-lgal-HEX-1:5|6:d 10b:b-dgal-HEX-1:5 11b:b-dman-HEX-1:5 12b:b-dglc-HEX-1:5 13s:n-acetyl 14b:b-dgal-HEX-1:5 15b:b-dglc-HEX-1:5 16s:n-acetyl 17b:b-dgal-HEX-1:5 18b:x-dgro-dgal-NON-2:6|1:a|2:keto|3:d 19s:n-acetyl LIN 1:1d(2+1)2n 2:1o(4+1)3d 3:3d(2+1)4n 4:3o(4+1)5d 5:5…		-3)aDGalp(1-3)aDGalpA(1-3)aLFucp(1-	Glc(a1-3)Man(a1-2)Man(a1-2)Man(a1-3)[Man(a1-6)]Man(b1-4)GlcNAc(b1-4)GlcNAc
WURCS=2.0/7,13,12/[a2122h-1x_1-5_2*NCC/3=O][a2122h-1b_1-5_2*NCC/3=O][a1122h-1b_1-5][a1122h-1a_1-5][a2112h-1b_1-5][Aad21122h-2a_2-6][a1221m-1a_1-5]/1-2-3-4-2-5-6-2-4-2-5-6-7/a4-b1_a6-m1_b4-c1_c3-d1_c4-h1_c6-i1_d2-e1_e4-f1_f3-g2_i2-j1_j4-k1_k3-l2	freeEnd--??1D-GlcNAc,p(--4b1D-GlcNAc,p--4b1D-Man,p((--3a1D-Man,p(--2b1D-GlcNAc,p--4b1D-Gal,p--3a1D-Gal,p)--4b1D-GlcNAc,p--4b1D-Gal,p)--4b1D-GlcNAc,p)--6a1D-Man,p(--2b1D-GlcNAc,p--4b1D-Gal,p--3b1D-GlcNAc,p--4b1D-Gal,p--3/6a2D-NeuGc,p--8a2D-NeuGc,p)--6b1D-GlcNAc,p--4b1D-Gal,p--3/6a2D-NeuAc,p)--6a1L-Fuc,p$MONO,perMe,Na,0,freeEnd	FBiA2G2F1S1b	LFucpa1-2DGalpb1-4DGlcpa1-3LFucpa1-OH	RES 1b:b-dglc-HEX-1:5 2s:n-acetyl 3b:b-dglc-HEX-1:5 4s:n-acetyl 5b:b-dman-HEX-1:5 6b:x-dxyl-PEN-1:5 7b:b-dman-HEX-1:5 8b:b-dman-HEX-1:5 9b:a-lgal-HEX-1:5|6:d LIN 1:1d(2+1)2n 2:1o(4+1)3d 3:3d(2+1)4n 4:3o(4+1)5d 5:5o(2+1)6d 6:5o(3+1)7d 7:5o(6+1)8d 8:1o(6+1)9d		-3)aDGalp(1-3)bDGalp(1-	Man(a1-2)Man(a1-2)Man(a1-3)[Man(a1-2)Man(a1-6)[Man(a1-3)]Man(a1-6)]Man(b1-4)GlcNAc
WURCS=2.0/4,6,5/[a2122h-1x_1-5][a2112h-1b_1-5][Aad21122h-2a_2-6_5*NCC/3=O][a2112h-1b_1-5_2*NCC/3=O]/1-2-3-3-4-2/a4-b1_b3-c2_b4-e1_c8-d2_e3-f1	freeEnd--?[--3b1D-GlcA,p--4b1D-ManNAc,p((--3a1L-Rha,p)--4b1D-Gal,p)--6b1D-GalNAc,p--?]	FA3G1	LFucpa1-3[LFucpa1-2DGalpb1-4]DGlcpNAcb1-4DGlcpa1-OH	RES 1b:b-dglc-HEX-1:5 2b:b-dglc-HEX-1:5 3s:n-acetyl 4b:a-lgal-HEX-1:5|6:d 5b:b-dgal-HEX-1:5 6b:b-dglc-HEX-1:5 7s:n-acetyl 8b:a-lgal-HEX-1:5|6:d 9b:b-dgal-HEX-1:5 LIN 1:1o(3+1)2d 2:2d(2+1)3n 3:2o(3+1)4d 4:2o(4+1)5d 5:5o(3+1)6d 6:6d(2+1)7n 7:6o(3+1)8d 8:6o(4+1)9d		-3)aDGalp(1-4)[aDGlcp(1-6),bDGlcpA(1-3)]bDGalp(1-3)bDGalp(1-6)bDGalp(1-	Glc(b1-3)[Glc(b1-6)]Glc(b1-3)Glc
WURCS=2.0/7,12,11/[a2122h-1x_1-5_2*NCC/3=O][a2122h-1b_1-5_2*NCC/3=O][a1122h-1b_1-5][a1122h-1a_1-5][a2112h-1b_1-5][Aad21122h-2a_2-6_5*NCC/3=O][a1221m-1a_1-5]/1-2-3-4-2-5-6-4-2-5-6-7/a4-b1_a6-l1_b4-c1_c3-d1_c6-h1_d2-e1_e4-f1_f3-g2_h2-i1_i4-j1_j3-k2	freeEnd--?D-Man--6a1D-Man,p--2b1D-GlcNAc,p$MONO,perMe,Na,0,freeEnd	FA3G3S3a	DGlcpNAcb1-4[DNeup5Aca2-3DGalpb1-4DGlcpNAcb1-2DManpa1-3][DGlcpNAcb1-2DManpa1-6]DManpb1-4DGlcpNAcb1-4[LFucpa1-6]DGlcpNAca1-OH	RES 1b:b-dglc-HEX-1:5 2b:b-dgal-HEX-1:5 3b:b-dgal-HEX-1:5 4b:b-dglc-HEX-1:5 5s:n-acetyl 6b:a-lgal-HEX-1:5|6:d 7b:b-dgal-HEX-1:5 LIN 1:1o(4+1)2d 2:2o(3+1)3d 3:2o(6+1)4d 4:4d(2+1)5n 5:4o(3+1)6d 6:4o(4+1)7d		-3)aDGalp(1-4)[xSPyr(2-3:2-2)]aDGalp(1-3)aLRhap(1-	Fuc(a1-2)Gal(b1-4)GlcNAc(b1-3)Gal(b1-4)Glc-ol
WURCS=2.0/5,7,6/[a2122h-1x_1-5][a2112h-1b_1-5][Aad21122h-2a_2-6_5*NCC/3=O][Aad21122h-2a_2-6_5*NCCO/3=O][a2112h-1b_1-5_2*NCC/3=O]/1-2-3-3-4-5-2/a4-b1_b3-c2_b4-f1_c8-d2_d8-e2_f3-g1	freeEnd--??1D-GlcNAc,p--4b1D-GlcNAc,p--4b1D-Man,p(--3a1D-Man,p--2b1D-GlcNAc,p--4b1D-Gal,p--6a2D-NeuAc,p--4?1Ac)--6a1D-Man,p--2b1D-GlcNAc,p--4b1D-Gal,p--3a2D-NeuAc,p--4?1Ac	M11FA1G1S2(Ac)1	DGalpNAcb1-3DGalpa1-4DGalpb1-4DGlcpa1-OH	RES 1b:b-dgal-HEX-1:5 2s:n-acetyl 3b:b-dglc-HEX-1:5 4s:n-acetyl 5b:b-dgal-HEX-1:5 6b:x-dgro-dgal-NON-2:6|1:a|2:keto|3:d 7s:n-acetyl LIN 1:1d(2+1)2n 2:1o(3+1)3d 3:3d(2+1)4n 4:3o(4+1)5d 5:5o(3+2)6d 6:6d(5+1)7n		-3)aDGalp(1-6)[Ac(1-2)]aDGlcpN(1-3)[Ac(1-2)]bDGalpN(1-	Gal(a1-3)Gal(b1-4)GlcNAc(b1-2)Man(a1-3/6)[Gal(b1-4)GlcNAc(b1-2)Man(a1-3/6)]Man(b1-4)GlcNAc(b1-4)GlcNAc
WURCS=2.0/4,6,5/[a2122h-1x_1-5][a2112h-1b_1-5][a2112h-1b_1-5_2*NCC/3=O][a1221m-1a_1-5]/1-2-3-4-2-3/a4-b1_b4-c1_c3-e1_e4-f1_c?-d1	freeEnd--?D-GalNAc--6b1D-GlcNAc,p--3b1D-Gal,p$MONO,perMe,Na,0,freeEnd	A1B	DManpa1-3[DManpa1-2DManpa1-6]DManpb1-4DGlcpNAcb1-4DGlcpNAca1-OH	RES 1b:b-dgal-HEX-1:5 2s:n-acetyl 3b:b-dgal-HEX-1:5 4b:a-lgal-HEX-1:5|6:d 5b:b-dgal-HEX-1:5 LIN 1:1d(2+1)2n 2:1o(4+1)3d 3:3o(2+1)4d 4:3o(3+1)5d		-3)aDGalp(1-6)[Ac(1-3)bDFucp3N(1-3),Ac(1-2)]aDGlcpN(1-4)[Ac(1-2)]aDGalpN(1-3)[Ac(1-2)]bDGlcpN(1-	Gal(b1-4)Gal(b1-4)Glc-ol
WURCS=2.0/5,8,7/[a2122h-1x_1-5][a2112h-1b_1-5][Aad21122h-2a_2-6_5*NCC/3=O][a2112h-1b_1-5_2*NCC/3=O][Aad21122h-2a_2-6_5*NCCO/3=O]/1-2-3-3-3-4-2-5/a4-b1_b3-c2_b4-f1_c8-d2_d8-e2_f3-g1_g3-h2	redEnd--??1D-GalNAc,o(--3b1D-Gal,p--3b1D-GlcNAc,p(--3a1L-Fuc,p)--4b1D-Gal,p)--6a2D-NeuAc,p	A4BG3	LFucpa1-2DGalpb1-3DGlcpNAcb1-3DGalpb1-4[LFucpa1-3]DGlcpNAc[6S]b1-3DGalpb1-4DGlcpa1-OH	RES 1b:b-dglc-HEX-1:5 2s:n-acetyl 3b:b-dgal-HEX-1:5 4b:x-dgro-dgal-NON-2:6|1:a|2:keto|3:d 5s:n-acetyl LIN 1:1d(2+1)2n 2:1o(4+1)3d 3:3o(3+2)4d 4:4d(5+1)5n		-3)aDGalp(1-6)aDGalp(1-4)[bDGlcp(1-3),Ac(1-2)]aDGalpN(1-3)[Ac(1-2)]bDGalpN(1-	Gal(b1-4)GlcNAc(b1-2)[Gal(b1-4)GlcNAc(b1-4)]Man(a1-3)[Man(a1-3)[Man(a1-6)]Man(a1-6)]Man(b1-4)GlcNAc(b1-4)GlcNAc
WURCS=2.0/7,11,10/[a2122h-1x_1-5_2*NCC/3=O][a2122h-1b_1-5_2*NCC/3=O][a1122h-1b_1-5][a1122h-1a_1-5][a2112h-1b_1-5_2*NCC/3=O][Aad21122h-2a_2-6_5*NCC/3=O][Aad21122h-2a_2-6_5*NCCO/3=O]/1-2-3-4-2-5-6-4-2-5-7/a4-b1_b4-c1_d2-e1_e4-f1_f3-g2_h2-i1_i4-j1_j3-k2_c?-d1_c?-h1	freeEnd--??1D-GlcNAc,p(--4b1D-GlcNAc,p--4b1D-Man,p((--3a1D-Man,p--2b1D-GlcNAc,p(--3a1L-Fuc,p)--4b1D-Gal,p--3/6a2D-NeuAc,p)--4b1D-GlcNAc,p)--6a1D-Man,p--2b1D-GlcNAc,p(--3a1L-Fuc,p)--4b1D-GalNAc,p)--6a1L-Fuc,p}--4/6b1D-GlcNAc,p(--3a1L-Fuc,p)--4b1D-Gal,p	FA2G2S2(2,3)(2,3)	DNeup5Aca2-3DGalpb1-3[DNeup5Aca2-6]DGlcpNAcb1-3DGalpb1-4DGlcpa1-OH	RES 1b:b-dgal-HEX-1:5 2s:n-acetyl 3b:b-dglc-HEX-1:5 4s:n-acetyl 5b:b-dgal-HEX-1:5 6b:b-dgal-HEX-1:5 7b:a-lgal-HEX-1:5|6:d LIN 1:1d(2+1)2n 2:1o(3+1)3d 3:3d(2+1)4n 4:3o(4+1)5d 5:1o(6+1)6d 6:6o(2+1)7d		-3)aDGalpA(1-3)aLFucp(1-3)aDGalp(1-	GalNAc(a1-3)Gal(b1-4)Glc-ol
[truncated: 53,944 more rows]
