# Supplementary material for: Bridging worlds: connecting glycan representations with glycoinformatics via Universal Input and a canonicalized nomenclature
Source: Bioinform Adv. 2025 Dec 1;5(1):vbaf310. doi: 10.1093/bioadv/vbaf310 (PMC12702141; doi:10.1093/bioadv/vbaf310)
Supplement: vbaf310_Supplementary_Data [file vbaf310_supplementary_data.zip › TableS3.xlsx]

## Sheet: TableS3
Supplementary Table 3. Currently not covered cases by Universal Input. For each nomenclature, we provide example sequences which can not yet be converted by canonicalize_iupac, as well as the respective error/reason, which represents the most common error for this nomenclature. For nomenclatures for which we could not find any such sequence, the fields are left blank.
Nomenclature	Example_Sequence	Reason
CSDB-linear	Ac(1-2)bDGalpN(1-2)[lSLac(2-3)aDGlcp(1-3)]aLRhap(1-2)Subst // Subst = SMILES CC1COC({2}C(O)CO)O1	SMILES substituent
GLYCAM	-	-
GlycoCT	-	-
GlycoWorkbench	freeEnd--??1D-GalNAc,o(--3b1D-Gal,p--3b1D-GlcNAc,p--4/3[--4/3b1D-Gal,p(--3b1D-GlcNAc,p--?]--4/3b1D-Gal,p(--3b1D-GlcNAc,p--4/3b1D-Gal,p(--3b1D-GlcNAc,p)--6b1D-GlcNAc,p)--6b1D-GlcNAc,p(--4b1D-Gal,p(--2a1L-Fuc,p)--??1S)--??1S)--6b1D-GlcNAc,p(--4b1D-Gal,p(--2a1L-Fuc,p)--??1S)--??1S)--6b1D-GlcNAc,p--4b1D-Gal,p--2a1L-Fuc,p$MONO,perMe,Na,0,freeEnd	Narrow ambiguities in this nomenclature
IUPAC-condensed	-	-
IUPAC-extended	-	-
GlySeeker	-	-
Oxford	FA2F1GalNAc2	Unsupported token in this nomenclature ("GalNAc")
WURCS	WURCS=2.0/5,8,7/[a2122h-1a_1-5][a2122h-1b_1-5][a2122A-1b_1-5][a2122h-1b_1-5_4n2-6n1*1OC^RO*2/3CO/6=O/3C][a2112h-1b_1-5_4n1-6n2*1OC^RO*2/3CO/6=O/3C]/1-2-3-3-2-2-4-5/a4-b1_a6-e1_b4-c1_c4-d1_e3-f1_f4-g1_g3-h1	Unsupported token in this nomenclature ("a2122h-1b_1-5_4n2-6n1*1OC^RO*2/3CO/6=O/3C")
